# Supplementary material for: Limitations of the Human Reference Genome for Personalized Genomics
Source: PLoS One. 2012 Jul 11;7(7):e40294. doi: 10.1371/journal.pone.0040294 (PMC3394790; doi:10.1371/journal.pone.0040294)
Supplement: Table S1 — A list of each of the GWAS studies from the UCSC database where we have identified a shortcoming with the probe underlying the published hit. For each probe, we list the type of deficiency that has been identified. (XLS) [file pone.0040294.s001.xls]

## Sheet: gwasProblems
chrom	position	name	pubMedID	author	pubDate	journal	title	trait	region	genes	pValue	platform	Affymetrix 6.0 CNV	Affymetrix 6.0 Indels	Affymetrix 6.0 Untyped SNPs	Affymetrix 6.0 Polyallelic SNPs	illumina1M CNV	illumina1M Indels	illumina1M Untyped SNPs	illumina1M Polyallelic SNPs	illumina2.5M CNV	illumina2.5M Indels	illumina2.5M Untyped SNPs	illumina2.5M PolyAllelic SNPs	Affymetrix Axiom CEU CNV	Affymetrix Axiom CEU Indels	Affymetrix Axiom CEU Untyped SNPs	Affymetrix Axiom CEU PolyAllelic SNPs
chr20	33764553	rs867186	20802025	Tang	2010-08-27	Blood	Genome-wide association study identifies novel loci for plasma levels of protein C: the ARIC study	Plasma levels of Protein C	20q11.22	PROCR	2e-200	Affymetrix [2,461,269]	Y	N	N	N	Y	N	N	N	N	N	N	N	Y	N	N	N
chr16	56995235	rs1800775	20031564	Ridker	2009-02-01	Circ Cardiovasc Genet	Polymorphism in the CETP gene region, HDL cholesterol, and risk of future myocardial infarction: Genomewide analysis among 18 245 initially healthy women from the Women's Genome Health Study.	HDL cholesterol	16q13	CETP, NUP93, SLC12A3, HERPUD1	4e-93	Illumina [~318,237]	N	N	Y	N	N	N	Y	N	N	N	Y	N	N	N	Y	N
chr3	186551710	rs1648707	20011104	Richards	2009-12-05	PLoS Genet	A genome-wide association study reveals variants in ARL15 that influence adiponectin levels.	Adiponectin levels	3q27.3	ADIPOQ	3e-12	Affymetrix & Illumina [~2.2 million] (imputed)	N	N	N	N	N	N	N	N	N	N	N	N	N	N	Y	N
chr11	116298366	rs490592	20171287	Stein	2010-02-17	Neuroimage	Voxelwise genome-wide association study (vGWAS).	Brain structure	11q23.3	Intergenic	1e-06	Illumina [448,293]	N	N	N	N	N	N	Y	N	N	N	N	N	N	N	N	N
chr18	26676671	rs4145170	20125193	Cirulli	2010-02-03	Eur J Hum Genet	Common genetic variation and performance on standardized cognitive tests.	Cognitive test performance	18q12.1	AC105245.4	3e-06	Illumina [up to 563,855]	N	N	N	N	Y	N	N	N	Y	N	Y	N	N	N	N	N
chr15	74336632	rs5742915	20881960	Allen	2010-09-29	Nature	Hundreds of variants clustered in genomic loci and biological pathways affect human height	Height	15q24.1	PML	5e-07	Affymetrix, Illumina & Perlegen [2,834,208] (imputed)	N	N	N	N	N	N	N	N	N	N	Y	N	N	N	N	N
chr4	108115221	rs10516541	17903307	Wilk	2007-09-19	BMC Med Genet	Framingham Heart Study genome-wide association: results for pulmonary function measures.	Mean forced vital capacity from 2 exams	4q25	Intergenic	4e-06	Affymetrix[70,897]	N	N	N	N	Y	N	N	N	N	N	N	N	Y	N	N	N
chr15	25078786	rs3867498	17903307	Wilk	2007-09-19	BMC Med Genet	Framingham Heart Study genome-wide association: results for pulmonary function measures.	Pulmonary function traits (other)	15q11.2	SNRPN	1e-06	Affymetrix[70,897]	N	N	N	N	N	N	N	N	Y	N	N	N	N	N	N	N
chr17	2428507	rs9891572	19060910	Sabatti	2008-12-07	Nat Genet	Genome-wide association analysis of metabolic traits in a birth cohort from a founder population.	HDL cholesterol	17p13.3	Intergenic	2e-07	Illumina [329,091]	Y	N	N	N	N	N	N	N	N	N	N	N	N	N	N	N
chr18	31420009	rs1013696	20360315	Uher	2010-04-01	Am J Psychiatry	Genome-Wide Pharmacogenetics of Antidepressant Response in the GENDEP Project	Response to antidepressants	18q12.1	Intergenic	4e-06	Illumina [539,391]	Y	N	N	N	N	N	N	N	N	N	N	N	N	N	N	N
chr18	57884749	rs12970134	19079260	Thorleifsson	2008-12-14	Nat Genet	Genome-wide association yields new sequence variants at seven loci that associate with measures of obesity.	Weight	18q21.32	MC4R	5e-13	Illumina [305,846]	N	N	Y	N	N	N	Y	N	N	N	N	N	N	N	Y	N
chr2	242502955	rs12479254	20171287	Stein	2010-02-17	Neuroimage	Voxelwise genome-wide association study (vGWAS).	Brain structure	2q37.3	BOK, THAP4	6e-07	Illumina [448,293]	N	N	N	N	N	N	N	N	Y	N	N	N	N	N	N	N
chr1	67726103	rs9988642	17804789	Raelson	2007-09-05	Proc Natl Acad Sci U S A	Genome-wide association study for Crohn's disease in the Quebec Founder Population identifies multiple validated disease loci.	Crohn's disease	1p31.3	IL23R	2e-07	Perlegen [164,279]	N	N	N	N	Y	N	N	N	N	N	N	N	Y	N	N	N
chr1	209989269	rs642961	19270707	Birnbaum	2009-03-08	Nat Genet	Key susceptibility locus for nonsyndromic cleft lip with or without cleft palate on chromosome 8q24.	Nonsyndromic cleft lip with or without cleft palate	1q32.2	IRF6	2e-06	Illumina [521,176]	Y	N	N	N	Y	N	N	N	Y	N	N	N	N	N	N	N
chr9	10260262	rs2475335	20522523	Kasperaviciute	2010-06-03	Brain	Common genetic variation and susceptibility to partial epilepsies: a genome-wide association study	Partial epilepsies	9p23	PTPRD	9e-06	Illumina [528,745]	N	N	N	N	N	N	N	N	N	N	N	N	N	N	Y	N
chr1	88132379	rs983332	18615156	Liu	2008-07-10	Mol Med	Genome-wide association scan identifies candidate polymorphisms associated with differential response to anti-TNF treatment in rheumatoid arthritis.	Response to TNF antagonist treatment	1p22.3	LMO4	5e-06	Illumina[283,348]	Y	N	N	N	Y	N	N	N	Y	N	N	N	Y	N	N	N
chr6	26116981	rs12206204	19414484	Johnson	2009-05-04	Hum Mol Genet	Genome-wide association meta-analysis for total serum bilirubin levels.	Serum bilirubin levels	6p22.1	HIST1H2BC	8e-07	Affymetrix & Illumina [2,555,103] (imputed)	N	N	N	N	N	N	Y	N	N	N	N	N	N	N	N	N
chr6	31168028	rs6903896	20585627	Eriksson	2010-06-24	PLoS Genet	Web-based, participant-driven studies yield novel genetic associations for common traits	Common traits (Other)	6p21.33	NR	6e-07	Illumina [535,076]	N	N	N	N	Y	N	N	N	Y	N	N	N	Y	N	N	N
chr8	118184782	rs13266634	19734900	Rung	2009-09-06	Nat Genet	Genetic variant near IRS1 is associated with type 2 diabetes, insulin resistance and hyperinsulinemia.	Type 2 diabetes and other traits	8q24.11	SLC30A8	8e-08	Illumina [392,365]	N	N	N	N	Y	N	Y	N	Y	N	N	N	Y	N	Y	N
chr12	20758612	rs11611208	18391951	Gudbjartsson	2008-04-06	Nat Genet	Many sequence variants affecting diversity of adult human height.	Height	12p12.2	PDE3A, SLCO1C1, SLCO1B3	2e-06	Illumina and Affymetrix[up to 304,226]	N	N	N	N	Y	N	N	N	N	N	N	N	Y	N	N	N
chr4	126431918	rs950063	19247474	Caporaso	2009-02-27	PLoS One	Genome-wide and candidate gene association study of cigarette smoking behaviors.	Smoking behavior	4q28.1	Intergenic	9e-06	Illumina [~518,000]	N	N	N	N	Y	N	N	N	Y	N	N	N	N	N	N	N
chr1	69579251	rs4147141	18821565	Lasky-Su	2008-12-05	Am J Med Genet B Neuropsychiatr Genet	Genome-wide association scan of quantitative traits for attention deficit hyperactivity disorder identifies novel associations and confirms candidate gene associations.	Inattentive symptoms	1p31.2	Intergenic	8e-06	Perlegen [429,981]	N	N	N	N	Y	N	Y	N	Y	N	N	N	N	N	N	N
chr6	396320	rs12203592	20585627	Eriksson	2010-06-24	PLoS Genet	Web-based, participant-driven studies yield novel genetic associations for common traits	Hair color	6p25.3	NR	4e-07	Illumina [535,076]	N	N	N	N	N	N	N	N	N	N	Y	N	N	N	N	N
chr1	25768936	rs10903129	19060911	Aulchenko	2008-12-07	Nat Genet	Loci influencing lipid levels and coronary heart disease risk in 16 European population cohorts.	Cholesterol, total	1p36.11	TMEM57	5e-10	Illumina and Affymetrix [up to ~600,000]	Y	N	N	N	Y	N	N	N	Y	N	N	N	N	N	N	N
chr11	118145685	rs17122021	19207018	Kim	2009-02-01	Pharmacogenomics	Genome-wide association study of acute post-surgical pain in humans.	Pain	11q23.3	NR	7e-07	Affymetrix [374,975]	Y	N	N	N	N	N	N	N	N	N	N	N	Y	N	N	N
chr16	88298123	rs12447690	20719862	Vitart	2010-08-18	Hum Mol Genet	New loci associated with central cornea thickness include COL5A1, AKAP13 and AVGR8	Central corneal thickness	16q24.2	ZNF469,BANP	6e-22	Illumina [~2 million] (imputed)	N	N	N	N	N	N	N	N	Y	N	N	N	N	N	N	N
chr1	65992624	rs1751492	20167575	Sun	2010-02-22	Hum Mol Genet	Genome-wide association study identifies polymorphisms in LEPR as determinants of plasma soluble leptin receptor levels.	Soluble leptin receptor levels	1p31.3	LEPR	6e-13	Affymetrix [2,543,887] (imputed)	Y	N	N	N	Y	N	N	N	N	N	N	N	N	N	N	N
chr9	4981601	rs10758669	20228799	McGovern	2010-03-14	Nat Genet	Genome-wide association identifies multiple ulcerative colitis susceptibility loci	Ulcerative colitis	9p24.1	JAK2	1e-06	Affymetrix [266,047]	N	N	N	N	N	Y	N	N	N	N	N	N	N	Y	N	N
chr5	158814532	rs10045431	20570966	McGovern	2010-06-22	Hum Mol Genet	Fucosyltransferase 2(FUT2) Non-Secretor Status is associated with Crohn's Disease	Crohn's disease	5q33.3	IL12B	7e-08	Illumina [304,825]	N	N	N	N	N	N	Y	N	N	N	N	N	N	N	Y	N
chr13	58904312	rs10492604	17903308	Gottlieb	2007-09-19	BMC Med Genet	Genome-wide association of sleep and circadian phenotypes.	Sleep duration	13q21.2	Intergenic	4e-06	Affymetrix[70,897]	N	N	N	N	N	N	N	N	Y	N	N	N	N	N	N	N
chr7	131453664	rs1106684	17903300	Fox	2007-09-19	BMC Med Genet	Genome-wide association to body mass index and waist circumference: the Framingham Heart Study 100K project.	Body mass index	7q23.3	Intergenic	2e-06	Affymetrix[70,897]	N	N	Y	N	N	N	N	N	N	N	N	N	N	N	Y	N
chr1	80134122	rs7533906	20889312	Wang	2010-10-01	Schizophr Res	A genome-wide meta-analysis identifies novel loci associated with schizophrenia and bipolar disorder	Biplolar disorder and schizophrenia	1p31.1	NR	4e-06	Affymetrix [722,112]	Y	N	N	N	N	N	N	N	N	N	N	N	N	N	N	N
chr4	6270055	rs4689388	19734900	Rung	2009-09-06	Nat Genet	Genetic variant near IRS1 is associated with type 2 diabetes, insulin resistance and hyperinsulinemia.	Type 2 diabetes and other traits	4p16.1	WFS1, PPP2R2C	1e-08	Illumina [392,365]	N	N	N	N	N	N	N	N	N	N	N	N	N	N	Y	N
chr2	63131730	rs721048	18264098	Gudmundsson	2008-02-10	Nat Genet	Common sequence variants on 2p15 and Xp11.22 confer susceptibility to prostate cancer.	Prostate cancer	2p15	EHBP1	8e-09	Illumina[310,520]	N	N	N	N	Y	N	N	N	Y	N	N	N	Y	N	N	N
chr6	31906009	rs9380272	20385819	Chen	2010-04-12	Proc Natl Acad Sci USA	Genetic variants near TIMP3 and high-density lipoprotein-associated loci influence susceptibility to age-related macular degeneration	Age-related macular degeneration	6p21.33	C2,CFB	2e-08	Illumina [~2.5 million] (imputed)	N	N	N	N	Y	N	Y	N	N	N	N	N	N	N	N	N
chr10	20899607	rs2359536	20610895	Koriyama	2010-07-02	J Atheroscler Throb	Identification of Evidence Suggestive of an Association with Peripheral Arterial Disease at the OSBPL10 Locus by Genome-Wide Investigation in the Japanese Population	Peripheral artery disease	10p12.31	Intergenic	2e-06	Perlegen [222,285]	Y	N	N	N	Y	N	N	N	N	N	Y	N	Y	N	N	N
chr14	24381514	rs12436436	18711365	Ferreira	2008-08-17	Nat Genet	Collaborative genome-wide association analysis supports a role for ANK3 and CACNA1C in bipolar disorder.	Bipolar disorder	14q11.2	NR	5e-06	Affymetrix[1,769,948]imputed	N	N	Y	N	N	N	Y	N	Y	N	N	N	N	N	Y	N
chr16	82642650	rs11646213	19304780	Org	2009-03-20	Hum Mol Genet	Genome-wide scan identifies CDH13 as a novel susceptibility locus contributing to blood pressure determination in two European populations.	Hypertension	16q23.3	CDH13	8e-06	Affymetrix [395,912]	Y	N	N	N	N	N	N	N	N	N	N	N	N	N	N	N
chr6	80564835	rs346291	20522523	Kasperaviciute	2010-06-03	Brain	Common genetic variation and susceptibility to partial epilepsies: a genome-wide association study	Partial epilepsies	6q14.1	AL132875.2	3e-07	Illumina [528,745]	N	N	N	N	Y	N	N	N	Y	N	N	N	N	N	N	N
chr4	55394171	rs218237	20139978	Kamatani	2010-02-07	Nat Genet	Genome-wide association study of hematological and biochemical traits in a Japanese population	Hematological and biochemical traits	4q12	PDGFRA,HK1	3e-25	Illumina [up to 566,430]	N	N	N	N	Y	N	N	N	Y	N	N	N	Y	N	N	N
chr19	15990430	rs2108622	20833655	Cha	2010-09-10	Hum Mol Genet	Genome-wide association study identifies genetic determinants of warfarin responsiveness for Japanese	Warfarin maintenance dose	19p13.12	CYP4F2	3e-08	Illumina [485,227]	N	N	N	N	N	N	N	N	Y	N	N	N	N	N	N	N
chr6	32376470	rs3763313	20041166	Fellay	2009-12-24	PLoS Genet	Common genetic variation and the control of HIV-1 in humans.	HIV-1 control	6p21.32	BTNL2, NOTCH4	2e-06	Illumina [NR]	N	N	N	N	N	N	N	N	N	N	Y	N	N	N	N	N
chr6	160137686	rs4516970	19084217	Benyamin	2008-12-17	Am J Hum Genet	Variants in TF and HFE explain approximately 40% of genetic variation in serum-transferrin levels.	Serum markers of iron status	6q25.3	WTAP	1e-06	Illumina [315,887]	N	N	N	N	N	N	N	N	N	N	Y	N	N	N	N	N
chr1	159196764	rs10489849	17903293	Benjamin	2007-09-19	BMC Med Genet	Genome-wide association with select biomarker traits in the Framingham Heart Study.	Select biomarker traits	1q23.2	IGSF4B	1e-06	Affymetrix[70,897]	N	N	N	N	N	N	N	N	N	N	Y	N	N	N	N	N
chr4	35410630	rs1533317	20031603	Marroni	2009-08-01	Circ Cardiovasc Genet	A genome-wide association scan of RR and QT interval duration in 3 European genetically isolated populations: the EUROSPAN project.	QT interval	4p15.1	Intergenic	2e-06	Illumina [~318,327]	N	N	N	N	N	N	N	N	N	N	N	N	Y	N	N	N
chr5	110435489	rs2416257	19198610	Gudbjartsson	2009-02-08	Nat Genet	Sequence variants affecting eosinophil numbers associate with asthma and myocardial infarction.	Plasma eosinophil count	5q22.1	WDR36, TSLP	1e-06	Illumina [312,179]	N	N	N	N	Y	N	N	N	Y	N	N	N	N	N	N	N
chr3	98034525	rs1497546	19483685	Daly	2009-05-31	Nat Genet	HLA-B*5701 genotype is a major determinant of drug-induced liver injury due to flucloxacillin.	Drug-induced liver injury (flucloxacillin)	3q11.2	OR5H2	2e-07	Illumina [866,399]	N	N	N	N	Y	N	N	N	N	N	N	N	N	N	N	N
chr6	54265395	rs16885294	20923822	Niu	2010-10-05	Genome Res	Radiation pharmacogenomics: A genome-wide association approach to identify radiation response biomarkers using human lymphoblastoid cell lines	Radiation response	6p12.1	TINAG	4e-07	Affymetrix & Illumina [1,348,798]	Y	N	N	N	Y	N	N	N	N	N	N	N	N	N	N	N
chr12	56470624	rs11171739	17554300	WTCCC	2007-06-07	Nature	Genome-wide association study of 14,000 cases of seven common diseases and 3,000 shared controls.	Type 1 diabetes	12q13.2	ERBB3	1e-11	Affymetrix[469,557]	N	N	N	N	N	N	N	N	N	N	Y	N	N	N	N	N
chr6	30032521	rs8321	19115949	Limou	2009-01-01	J Infect Dis	Genomewide association study of an AIDS-nonprogression cohort emphasizes the role played by HLA genes (ANRS Genomewide Association Study 02).	AIDS progression	6p21.33	ZNRD1, RNF39	5e-07	Illumina [291,119]	N	N	N	N	Y	N	N	N	Y	N	N	N	N	N	N	N
chr4	9923003	rs734553	19503597	Kolz	2009-06-05	PLoS Genet	Meta-analysis of 28,141 individuals identifies common variants within five new loci that influence uric acid concentrations.	Serum uric acid	4p16.1	SLC2A9	1e-41	Affymetrix and Illumina [2,493,963] (imputed)	N	N	N	N	N	N	N	N	N	N	N	N	N	N	Y	N
chr19	33750313	rs10500264	19915574	Imielinski	2009-11-15	Nat Genet	Common variants at five new loci associated with early-onset inflammatory bowel disease.	Inflammatory bowel disease (early onset)	19q13.11	Intergenic	4e-10	Illumina [~500,000]	Y	N	N	N	Y	N	N	N	N	N	N	N	N	N	N	N
chr4	80949828	rs4333130	20062062	The Australo-Anglo-American Spondyloarthritis Consortium (TASC)	2010-01-10	Nat Genet	Genome-wide association study of ankylosing spondylitis identifies non-MHC susceptibility loci.	Ankylosing spondylitis	4q21.21	ANTXR2	9e-08	Illumina [288,662]	N	N	N	N	N	N	N	N	Y	N	Y	N	N	N	N	N
chr4	149321345	rs1490453	19260141	Zemunik	2009-02-01	Croat Med J	Genome-wide association study of biochemical traits in Korcula Island, Croatia.	Biochemical measures	4q31.23	NR3C2	3e-06	Illumina [316,730]	Y	N	N	N	Y	N	N	N	Y	N	N	N	Y	N	N	N
chr17	79596810	rs9894429	20463881	Liu	2010-05-16	PLoS Genet	Digital quantification of human eye color highlights genetic association of three new loci	Eye color traits	17q25.3	NPLOC4,HGS	9e-14	Illumina [2,543,887] (imputed)	N	N	N	N	N	N	N	N	N	N	Y	N	N	N	N	N
chr5	156398168	rs1501908	19060906	Kathiresan	2008-12-07	Nat Genet	Common variants at 30 loci contribute to polygenic dyslipidemia.	LDL cholesterol	5q33.3	TIMD4, HAVCR1	1e-11	Affymetrix and Illumina [~2,600,000] (imputed)	Y	N	Y	N	N	N	N	N	N	N	N	N	N	N	N	N
chr9	117558702	rs6478108	20018961	Zhang	2009-12-16	N Engl J Med	Genomewide association study of leprosy.	Leprosy	9q32	TNFSF15	3e-21	Illumina [491,883]	N	N	N	N	N	N	N	N	N	N	Y	N	N	N	N	N
chr10	71588503	rs1227756	20708005	Chalasani	2010-08-10	Gastroenterology	Genome-Wide Association Study Identifies Variants Associated with Histologic Features of Nonalcoholic Fatty Liver Disease	Non-alcoholic fatty liver disease histology (lobular)	10q22.1	COL13A1	2e-07	Illumina [324,623]	N	N	N	N	Y	N	Y	N	N	N	N	N	Y	N	Y	N
chr15	99194895	rs2871865	20881960	Allen	2010-09-29	Nature	Hundreds of variants clustered in genomic loci and biological pathways affect human height	Height	15q26.3	IGF1R	3e-21	Affymetrix, Illumina & Perlegen [2,834,208] (imputed)	N	N	N	N	N	N	N	N	N	N	N	N	Y	N	N	N
chr6	31431779	rs2395029	20041166	Fellay	2009-12-24	PLoS Genet	Common genetic variation and the control of HIV-1 in humans.	HIV-1 control	6p21.33	HCP5, HLA-B	5e-35	Illumina [NR]	N	N	N	N	N	N	N	N	N	N	N	N	Y	N	N	N
chr4	62453208	rs2172802	20522523	Kasperaviciute	2010-06-03	Brain	Common genetic variation and susceptibility to partial epilepsies: a genome-wide association study	Partial epilepsies	4q13.1	LPHN3	3e-06	Illumina [528,745]	Y	N	N	N	N	N	N	N	N	N	N	N	Y	N	N	N
chr13	107780315	rs1927745	20800221	Terracciano	2010-08-25	Biol Psychiatry	Genome-Wide Association Scan of Trait Depression	Depression--quantitative trait	13q33.3	FAM155A	5e-06	Affymetrix & Illumina [up to 2.5 million] (imputed)	N	N	N	N	N	N	N	N	N	N	Y	N	N	N	N	N
chr6	32665419	rs10484561	20639881	Conde	2010-07-18	Nat Genet	Genome-wide association study of follicular lymphoma identifies a risk locus at 6p21.32	Follicular lymphoma	6p21.32	HLA-DQB1	1e-29	Illumina [312,768]	N	N	N	N	Y	N	N	N	N	N	N	N	Y	N	N	N
chr3	87173323	rs17181170	19767753	Eeles	2009-09-20	Nat Genet	Identification of seven new prostate cancer susceptibility loci through a genome-wide association study.	Prostate cancer	3p12.1	NR	3e-08	Illumina [541,129]	Y	N	N	N	Y	N	N	N	Y	N	N	N	N	N	N	N
chr1	30627711	rs2180233	18951430	Anney	2008-10-24	Am J Med Genet B Neuropsychiatr Genet	Conduct disorder and ADHD: evaluation of conduct problems as a categorical and quantitative trait in the international multicentre ADHD genetics study.	Attention deficit hyperactivity disorder and conduct disorder	1p35.2	Intergenic	9e-06	Perlegen[378,332]	Y	N	N	N	N	N	N	N	N	N	N	N	N	N	N	N
chr3	38589162	rs11129795	20062063	Holm	2010-01-10	Nat Genet	Several common variants modulate heart rate, PR interval and QRS duration.	Electrocardiographic traits	3p22.2	SCN5A	5e-10	Illumina [306,060]	N	N	N	N	Y	N	N	N	Y	N	N	N	N	N	N	N
chr16	83212397	rs8055236	17554300	WTCCC	2007-06-07	Nature	Genome-wide association study of 14,000 cases of seven common diseases and 3,000 shared controls.	Coronary heart disease	16q23.3	Intergenic	6e-06	Affymetrix[469,557]	Y	N	N	N	Y	N	N	N	Y	N	N	N	Y	N	N	N
chr6	24441745	rs9467160	18940312	Yuan	2008-10-10	Am J Hum Genet	Population-based genome-wide association studies reveal six loci influencing plasma levels of liver enzymes.	Plasma levels of liver enzymes	6p22.2	GPLD1	1e-11	Affymetrix and Illumina[up to 496,032]	N	N	N	N	N	N	N	N	N	N	Y	N	N	N	N	N
chr16	82746936	rs11646411	18839057	Lesch	2008-10-07	J Neural Transm	Molecular genetics of adult ADHD: converging evidence from genome-wide association and extended pedigree linkage studies.	Attention deficit hyperactivity disorder	16q23.3	CDH13	7e-06	Affymetrix [504,219](pooled)	Y	N	N	N	N	N	N	N	N	N	N	N	Y	N	N	N
chr9	81952127	rs13292136	20581827	Voight	2010-06-27	Nat Genet	Twelve type 2 diabetes susceptibility loci identified through large-scale association analysis	Type 2 diabetes	9q21.31	CHCHD9	3e-08	Affymetrix & Illumina [2,426,886] (imputed)	N	N	N	N	Y	N	Y	N	N	N	N	N	N	N	N	N
chr3	2624937	rs2619566	19451621	Landers	2009-05-18	Proc Natl Acad Sci U S A	Reduced expression of the Kinesin-Associated Protein 3 (KIFAP3) gene increases survival in sporadic amyotrophic lateral sclerosis.	Amyotrophic lateral sclerosis	3p26.3	CNTN4	7e-06	Illumina [288,357]	Y	N	N	N	Y	N	N	N	Y	Y	N	N	Y	N	N	N
chr4	154703595	rs17030434	19389651	Smith	2009-02-15	Heart Rhythm	Genome-wide association study of electrocardiographic conduction measures in an isolated founder population: Kosrae.	Electrocardiographic conduction measures	4q31.3	NR	5e-06	Affymetrix [338,049]	Y	N	N	N	N	N	N	N	N	N	N	N	N	N	N	N
chr12	13787845	rs2160519	19734545	Need	2009-09-04	Hum Mol Genet	A genome-wide study of common SNPs and CNVs in cognitive performance in the CANTAB.	Cognitive performance	12p13.1	GRIN2B	2e-06	Illumina [475,971]	N	N	N	N	N	N	N	N	N	N	Y	N	N	N	N	N
chr12	6580581	rs10492096	17903296	Kiel	2007-09-19	BMC Med Genet	Genome-wide association with bone mass and geometry in the Framingham Heart Study.	Hip geometry	12p13.31	VAMP1	3e-06	Affymetrix[70,897]	N	N	N	N	N	N	N	N	N	N	N	N	N	N	Y	N
chr8	119977791	rs2062375	20548944	Hsu	2010-06-10	PLoS Genet	An Integration of Genome-Wide Association Study andGene Expression Profiling to Prioritize the Discovery ofNovel Susceptibility Loci for Osteoporosis-Related Traits	Osteoporosis	8q24.12	TNFRSF11B	3e-11	Affymetrix [433,510]	N	N	N	N	N	N	N	N	N	N	N	N	Y	N	N	N
chr9	27536396	rs2814707	19734901	van Es	2009-09-06	Nat Genet	Genome-wide association study identifies 19p13.3 (UNC13A) and 9p21.2 as susceptibility loci for sporadic amyotrophic lateral sclerosis.	Amyotrophic lateral sclerosis	9p21.2	MOBKL2B, IFNK, C9orf72	7e-09	Illumina [292,768]	N	N	N	N	Y	N	N	N	Y	N	N	N	N	N	N	N
chr4	162602208	rs17638464	20966902	Croteau-Chonka	2010-10-21	Obesity	Genome-Wide Association Study of Anthropometric Traits and Evidence of Interactions With Age and Study Year in Filipino Women	Height	4q32.2	FSTL5	2e-06	Affymetrix [2,073,674](imputed)	N	N	N	N	N	N	Y	N	Y	N	Y	N	N	N	Y	N
chr10	12314996	rs10906115	20862305	Shu	2010-09-16	PLoS Genet	Identification of new genetic risk variants for type 2 diabetes	Type 2 diabetes	10p13	CDC123,CAMK1D	1e-08	Affymetrix [590,887]	Y	N	N	N	Y	N	N	N	Y	N	Y	N	Y	N	N	N
chr2	35526917	rs6750486	20585324	Dick	2010-06-27	Mol Psychiatry	Genome-wide association study of conduct disorder symptomatology	Conduct disorder (symptom count)	2p22.3	Intergenic	6e-06	Illumina [948,658]	N	N	N	N	N	N	N	N	N	N	Y	N	N	N	N	N
chr1	6279369	rs846111	19305409	Pfeufer	2009-03-22	Nat Genet	Common variants at ten loci modulate the QT interval duration in the QTSCD Study.	QT interval	1p36.31	RNF207	4e-16	Affymetrix and Illumina [unsure] (imputed)	N	N	N	N	Y	N	N	N	N	N	N	N	N	N	N	N
chr4	111708286	rs17042171	19597492	Benjamin	2009-07-13	Nat Genet	Variants in ZFHX3 are associated with atrial fibrillation in individuals of European ancestry.	Atrial fibrillation	4q25	PITX2	4e-63	Affymetrix & Illumina [~2.5 million] (imputed)	Y	N	N	N	N	N	N	N	N	N	N	N	Y	N	N	N
chr18	20223694	rs11661542	20364137	Yasuno	2010-04-04	Nat Genet	Genome-wide association study of intracranial aneurysm identifies three new risk loci	Intracranial aneurysm	18q11.2	RBBP8	1e-12	Illumina [831,534] (imputed)	N	N	N	N	Y	N	Y	N	Y	N	N	N	N	N	N	N
chr1	121200489	rs6600671	17903296	Kiel	2007-09-19	BMC Med Genet	Genome-wide association with bone mass and geometry in the Framingham Heart Study.	Hip geometry	1p11.2	Intergenic	6e-07	Affymetrix[70,897]	N	N	N	N	N	N	N	N	N	N	N	N	Y	N	N	N
chr13	24205194	rs9510787	20512145	Bei	2010-05-30	Nat Genet	A genome-wide association study of nasopharyngeal carcinoma identifies three new susceptibility loci.	Nasopharyngeal carcinoma	13q12.12	TNFRSF19	2e-09	Illumina [464,328]	N	N	N	N	N	N	N	N	Y	N	N	N	N	N	N	N
chr6	32363843	rs9268480	19915573	Asano	2009-11-15	Nat Genet	A genome-wide association study identifies three new susceptibility loci for ulcerative colitis in the Japanese population.	Ulcerative colitis	6p21.32	BTNL2	3e-06	Illumina [513,923]	N	N	Y	N	N	N	Y	N	N	N	N	N	N	N	Y	N
chr19	47268372	rs11668878	20062064	Crowther-Swanepoel	2010-01-10	Nat Genet	Common variants at 2q37.3, 8q24.21, 15q21.3 and 16q24.1 influence chronic lymphocytic leukemia risk.	Chronic lymphocytic leukemia	19q13.32	NR	4e-07	Illumina [299,983]	N	N	N	N	N	N	N	N	Y	N	Y	N	N	N	N	N
chr6	105407661	rs314277	20303062	Medland	2010-03-18	Am J Hum Genet	A Variant in LIN28B Is Associated with 2D:4D Finger-Length Ratio, a Putative Retrospective Biomarker of Prenatal Testosterone Exposure	Digit length ratio	6q16.3	LIN28B	2e-06	Illumina [310,613]	N	N	N	N	Y	N	N	N	Y	N	N	N	Y	N	N	N
chr8	128718067	rs9642880	20348956	Kiemeney	2010-03-28	Nat Genet	A sequence variant at 4p16.3 confers susceptibility to urinary bladder cancer	Urinary bladder cancer	8q24.21	MYC	7e-12	Illumina [304,703]	Y	N	N	N	Y	N	N	N	Y	N	Y	N	Y	N	N	N
chr10	96405328	rs12772169	19578179	Teichert	2009-07-04	Hum Mol Genet	A genome-wide association study of acenocoumarol maintenance dosage.	Acenocoumarol maintenance dosage	10q23.33	CYP2C18	8e-12	Illumina [~550,000]	N	N	N	N	N	N	N	N	N	N	N	N	N	N	Y	N
chr5	110405674	rs3806932	20208534	Rothenberg	2010-03-07	Nat Genet	Common variants at 5q22 associate with pediatric eosinophilic esophagitis.	Eosinophilic esophagitis (pediatric)	5q22.1	WDR36	3e-09	Illumina [~550,000]	Y	N	N	N	Y	N	N	N	Y	N	N	N	N	N	N	N
chr4	55234824	rs17690232	18193045	Sanna	2008-01-13	Nat Genet	Common variants in the GDF5-UQCC region are associated with variation in human height.	Height	4q12	PDGFRA	4e-07	Illumina and Affymetrix[~2,261,000] (imputed)	N	N	N	N	Y	N	N	N	N	N	N	N	Y	N	N	N
chr4	26085510	rs10517086	19430480	Barrett	2009-05-10	Nat Genet	Genome-wide association study and meta-analysis find that over 40 loci affect risk of type 1 diabetes.	Type 1 diabetes	4p15.2	Intergenic	5e-10	Affymetrix & Illumina [841,622] (imputed)	N	N	N	N	Y	N	N	N	Y	N	N	N	N	N	N	N
chr1	62996837	rs1168013	20864672	Waterworth	2010-09-23	Arterioscler Thromb Vasc Biol	Genetic Variants Influencing Circulating Lipid Levels and Risk of Coronary Artery Disease	Triglycerides	1p31.3	DOCK7,ANGPTL3	6e-08	Affymetrix, Illumina & Perlegen [2,155,369] (imputed)	Y	N	N	N	N	N	N	N	N	N	N	N	Y	N	N	N
chr21	21777729	rs1888414	19668339	Potkin	2009-08-07	PLoS One	Hippocampal atrophy as a quantitative trait in a genome-wide association study identifying novel susceptibility genes for Alzheimer's disease.	Hippocampal atrophy	21q21.1	FDPSP	2e-07	Illumina [516,645]	N	N	N	N	N	N	N	Y	Y	N	N	Y	N	N	N	N
chr11	123361396	rs735665	20639881	Conde	2010-07-18	Nat Genet	Genome-wide association study of follicular lymphoma identifies a risk locus at 6p21.32	Follicular lymphoma	11q24.1	Intergenic	4e-09	Illumina [312,768]	Y	N	N	N	Y	N	N	N	N	N	N	N	Y	N	N	N
chr3	32488533	rs12638540	20400778	Morrison	2010-04-17	Circ Cardiovasc Genet	Genomic Variation Associated with Mortality among Adults of European and African Ancestry with Heart Failure: The CHARGE Consortium	Mortality among heart failure patients	3p22.3	CMTM7	3e-07	Affymetrix [~2.4 million] (imputed)	N	N	N	N	Y	N	N	N	N	N	N	N	N	N	N	N
chr3	138122121	rs9818870	19198612	Erdmann	2009-02-08	Nat Genet	New susceptibility locus for coronary artery disease on chromosome 3q22.3.	Coronary heart disease	3q22.3	MRAS	7e-13	Affymetrix [567,119]	N	N	Y	N	N	N	Y	N	Y	N	N	N	N	N	N	N
chr12	92164301	rs10777332	19260141	Zemunik	2009-02-01	Croat Med J	Genome-wide association study of biochemical traits in Korcula Island, Croatia.	Biochemical measures	12q21.33	Intergenic	5e-06	Illumina [316,730]	N	N	Y	N	N	N	N	N	N	N	N	N	N	N	N	N
chr3	169082632	rs6774494	20512145	Bei	2010-05-30	Nat Genet	A genome-wide association study of nasopharyngeal carcinoma identifies three new susceptibility loci.	Nasopharyngeal carcinoma	3q26.2	MDS1,EVI1	1e-08	Illumina [464,328]	N	N	N	N	N	N	N	N	Y	N	Y	N	N	N	N	N
chr8	80227447	rs1460163	19081515	Mead	2008-12-11	Lancet Neurol	Genetic risk factors for variant Creutzfeldt-Jakob disease: a genome-wide association study.	Creutzfeldt-Jakob disease	8q21.13	STMN2	6e-08	Affymetrix [288,908]	Y	N	N	N	N	N	N	N	N	N	N	N	N	N	N	N
chr1	11856377	rs1801133	20031578	Pare	2009-04-01	Circ Cardiovasc Genet	Novel associations of CPS1, MUT, NOX4, and DPEP1 with plasma homocysteine in a healthy population: a genome-wide evaluation of 13 974 participants in the Women's Genome Health Study.	Plasma homocysteine	1p36.22	MTHFR	8e-35	Illumina [336,469]	N	N	N	N	Y	N	N	N	Y	N	N	N	N	N	N	N
chr8	116394074	rs17658378	18937294	Lasky-Su	2008-12-05	Am J Med Genet B Neuropsychiatr Genet	Genome-wide association scan of the time to onset of attention deficit hyperactivity disorder.	Attention deficit hyperactivity disorder (time to onset)	8q23.3	Intergenic	9e-06	Perlegen [429,981]	N	N	N	N	Y	N	Y	N	Y	N	N	N	Y	N	Y	N
chr8	105992695	rs977396	20195266	Adkins	2010-03-02	Mol Psychiatry	Genomewide pharmacogenomic study of metabolic side effects to antipsychotic drugs	Response to antipsychotic treatment	8q22.3	Intergenic	3e-07	Affymetrix [492,900]	Y	N	N	N	Y	N	N	N	Y	N	Y	N	Y	N	N	N
chr5	131770804	rs2188962	20570966	McGovern	2010-06-22	Hum Mol Genet	Fucosyltransferase 2(FUT2) Non-Secretor Status is associated with Crohn's Disease	Crohn's disease	5q31.1	IBD5	1e-07	Illumina [304,825]	N	N	N	N	Y	N	N	N	Y	N	Y	N	Y	N	N	N
chr2	81668807	rs10496265	17903295	Lunetta	2007-09-19	BMC Med Genet	Genetic correlates of longevity and selected age-related phenotypes: a genome-wide association study in the Framingham Study.	Aging traits	2p12	Intergenic	1e-08	Affymetrix[70,897]	N	N	N	N	Y	N	N	N	N	N	N	N	Y	N	N	N
chr1	91569688	rs164898	20694148	Zabaneh	2010-08-04	PLoS One	A genome-wide association study of the metabolic syndrome in Indian Asian men	Metabolic syndrome	1p22.2	ZNF644	6e-06	Illumina [308,011]	Y	N	N	N	Y	N	N	N	Y	N	N	N	Y	N	N	N
chr13	92015976	rs8002779	20189936	Okada	2010-02-26	Hum Mol Genet	A genome-wide association study in 19 633 Japanese subjects identified LHX3-QSOX2 and IGF1 as adult height loci.	Height	13q31.3	GPC5	3e-06	Illumina [420,885]	N	N	Y	N	N	N	Y	N	N	N	Y	N	N	N	N	N
chr11	72433097	rs1552224	20581827	Voight	2010-06-27	Nat Genet	Twelve type 2 diabetes susceptibility loci identified through large-scale association analysis	Type 2 diabetes	11q13.4	CENTD2	1e-22	Affymetrix & Illumina [2,426,886] (imputed)	N	N	N	N	N	N	N	N	Y	N	N	N	N	N	N	N
chr3	41123734	rs10490823	19079262	Styrkarsdottir	2008-12-14	Nat Genet	New sequence variants associated with bone mineral density.	Bone mineral density (hip)	3p22.1	NR	9e-06	Illumina [305,051]	N	N	N	N	Y	N	N	N	Y	N	N	N	N	N	N	N
chr6	20661249	rs7754840	17463248	Scott	2007-04-26	Science	A genome-wide association study of type 2 diabetes in Finns detects multiple susceptibility variants.	Type 2 diabetes	6p22.3	CDKAL1	4e-11	Illumina[315,635]	N	N	N	N	N	N	N	N	N	N	Y	N	N	N	N	N
chr6	31620519	rs3117582	19836008	Landi	2009-10-15	Am J Hum Genet	A genome-wide association study of lung cancer identifies a region of chromosome 5p15 associated with risk for adenocarcinoma.	Lung adenocarcinoma	6p21.33	BAT3, APOM	5e-12	Illumina [515,922]	N	N	N	N	N	N	N	N	Y	N	N	N	N	N	N	N
chr21	44445291	rs234720	20125193	Cirulli	2010-02-03	Eur J Hum Genet	Common genetic variation and performance on standardized cognitive tests.	Cognitive test performance	21q22.3	PKNOX1	2e-07	Illumina [up to 563,855]	N	N	N	N	Y	N	N	N	N	N	N	N	N	N	N	N
chr20	1923733	rs6136489	19820697	Soranzo	2009-10-11	Nat Genet	A genome-wide meta-analysis identifies 22 loci associated with eight hematological parameters in the HaemGen consortium.	Mean platelet volume	20p13	SIRPA	8e-11	Affymetrix and Illumina [~2.11 million] (imputed)	N	N	N	N	N	N	Y	N	N	N	N	N	N	N	N	N
chr7	106763217	rs13224682	20195266	Adkins	2010-03-02	Mol Psychiatry	Genomewide pharmacogenomic study of metabolic side effects to antipsychotic drugs	Response to antipsychotic treatment	7q22.3	PRKAR2B	6e-08	Affymetrix [492,900]	Y	N	N	N	N	N	N	N	N	N	N	N	Y	N	N	N
chr6	105378953	rs7759938	19448620	Perry	2009-05-17	Nat Genet	Meta-analysis of genome-wide association data identifies two loci influencing age at menarche.	Menarche (age at onset)	6q21	LIN28B	7e-09	Affymetrix & Illumina [~2.5 million] (imputed)	N	N	N	N	Y	N	N	N	Y	N	N	N	N	N	N	N
chr7	128717905	rs12537284	18204446	Harley	2008-01-20	Nat Genet	Genome-wide association scan in women with systemic lupus erythematosus identifies susceptibility variants in ITGAM, PXK, KIAA1542 and other loci.	Systemic lupus erythematosus	7q32.1	IRF5, TNPO3	4e-19	Illumina [317,501]	N	N	N	N	Y	N	N	N	N	N	N	N	Y	N	N	N
chr5	94154587	rs17418283	19416921	Scott	2009-05-05	Proc Natl Acad Sci U S A	Genome-wide association and meta-analysis of bipolar disorder in individuals of European ancestry.	Bipolar disorder	5q15	MCTP1	1e-07	Affymetrix and Illumina [2,366,197] (imputed)	N	N	N	N	Y	N	N	N	Y	N	N	N	Y	N	N	N
chr4	9935909	rs6855911	17997608	Li	2007-11-09	PLoS Genet	The GLUT9 gene is associated with serum uric acid levels in Sardinia and Chianti cohorts.	Serum urate	4p16.1	GLUT9	2e-16	Affymetrix [362,129]	N	N	Y	N	N	N	Y	N	N	N	N	N	N	N	Y	N
chr2	113832311	rs6761276	18464913	Melzer	2008-05-09	PLoS Genet	A genome-wide association study identifies protein quantitative trait loci (pQTLs).	Protein quantitative trait loci	2q13	IL1RN	7e-06	Illumina[496,032]	N	N	Y	N	N	N	Y	N	N	N	N	N	N	N	Y	N
chr5	172984113	rs889014	20881960	Allen	2010-09-29	Nature	Hundreds of variants clustered in genomic loci and biological pathways affect human height	Height	5q35.2	BOD1	9e-16	Affymetrix, Illumina & Perlegen [2,834,208] (imputed)	Y	N	Y	N	Y	N	Y	N	Y	N	N	N	N	N	N	N
chr13	27415672	rs9319321	19187332	Kim	2009-02-01	Clin Exp Allergy	Alpha-T-catenin (CTNNA3) gene was identified as a risk variant for toluene diisocyanate-induced asthma by genome-wide association analysis.	Asthma (toluene diisocyanate-induced)	13q12.13	Intergenic	3e-06	Affymetrix [312,978]	N	N	Y	N	N	N	N	N	N	N	N	N	N	N	N	N
chr20	5935384	rs236114	19448619	Stolk	2009-05-15	Nat Genet	Loci at chromosomes 13, 19 and 20 influence age at natural menopause.	Menopause (age at onset)	20p12.3	MCM8	1e-10	Illumina [315,418]	N	N	Y	N	N	N	Y	N	N	N	N	N	N	N	N	N
chr7	2795956	rs798497	20189936	Okada	2010-02-26	Hum Mol Genet	A genome-wide association study in 19 633 Japanese subjects identified LHX3-QSOX2 and IGF1 as adult height loci.	Height	7p22.3	GNA12	7e-07	Illumina [420,885]	N	N	N	N	N	N	N	N	N	N	N	N	N	N	Y	N
chr21	25143118	rs2828520	20125088	Shi	2010-02-02	Mol Psychiatry	Genome-wide association study of recurrent early-onset major depressive disorder.	Major depressive disorder	21q21.2	Intergenic	4e-07	Affymetrix [671,424]	N	N	N	N	N	N	N	N	N	N	Y	N	N	N	N	N
chr6	32667909	rs2647044	17632545	Hakonarson	2007-07-15	Nature	A genome-wide association study identifies KIAA0350 as a type 1 diabetes gene	Type 1 diabetes	6p21.32	HLA-DRB1	1e-16	Illumina[543,071]	N	N	N	N	Y	Y	N	N	Y	N	N	N	Y	Y	N	N
chr6	93615449	rs2506933	20125193	Cirulli	2010-02-03	Eur J Hum Genet	Common genetic variation and performance on standardized cognitive tests.	Cognitive test performance	6q16.1	RP11-538A16.1	6e-06	Illumina [up to 563,855]	N	N	N	N	Y	N	N	N	Y	N	N	N	Y	N	N	N
chr5	176378573	rs365132	19448621	He	2009-05-17	Nat Genet	Genome-wide association studies identify loci associated with age at menarche and age at natural menopause.	Menarche and menopause (age at onset)	5q35.2	UIMC1	8e-14	Illumina [317,759]	N	N	N	N	Y	N	N	N	Y	N	N	N	N	N	N	N
chr20	44740195	rs6074022	19525955	Bahlo	2009-06-14	Nat Genet	Genome-wide association study identifies new multiple sclerosis susceptibility loci on chromosomes 12 and 20.	Multiple sclerosis	20q13.12	CD40	1e-07	Illumina [302,098]	N	N	N	N	Y	N	N	N	N	N	N	N	N	N	N	N
chr1	196696932	rs1410996	20385826	Neale	2010-04-12	Proc Natl Acad Sci USA	Genome-wide association study of advanced age-related macular degeneration identifies a role of the hepatic lipase gene (LIPC)	Age-related macular degeneration	1q31.3	CFH	2e-111	Affymetrix [632,932]	N	N	N	N	Y	N	N	N	N	N	Y	N	Y	N	N	N
chr2	206836611	rs7603514	19553259	Cotsapas	2009-06-24	Hum Mol Genet	Common body mass index-associated variants confer risk of extreme obesity.	Obesity (extreme)	2q33.3	FLJ20309	8e-06	Illumina [457,251]	N	N	N	N	Y	N	N	N	Y	N	N	N	N	N	N	N
chr18	278795	rs7226677	20351715	Liu	2010-03-30	Mol Psychiatry	Meta-analysis of genome-wide association data of bipolar disorder and major depressive disorder	Bipolar disorder and major depressive disorder (combined)	18p11.32	COLEC12,THOC1	4e-06	Affymetrix & Perlegen [1,472,580] (imputed)	N	N	N	N	Y	N	N	N	N	N	N	N	Y	N	N	N
chr1	53978118	rs6588480	20339536	Barber	2010-03-22	PLoS ONE	Genome-wide association of lipid-lowering response to statins in combined study populations	Response to statin therapy	1p32.3	GLIS1,DMRTB1,FLJ40434	8e-06	Illumina [~2.5 million](imputed)	N	N	N	N	Y	N	N	N	Y	N	N	N	N	N	N	N
chr15	83254707	rs783540	20062064	Crowther-Swanepoel	2010-01-10	Nat Genet	Common variants at 2q37.3, 8q24.21, 15q21.3 and 16q24.1 influence chronic lymphocytic leukemia risk.	Chronic lymphocytic leukemia	15q25.2	CPEB1	4e-06	Illumina [299,983]	Y	N	Y	N	N	N	N	N	N	N	N	N	N	N	N	N
chr16	68591229	rs1728785	19915572	Barrett	2009-11-15	Nat Genet	Genome-wide association study of ulcerative colitis identifies three new susceptibility loci, including the HNF4A region.	Ulcerative colitis	16q22.1	CDH1	3e-08	Affymetrix [NR]	Y	N	N	N	Y	N	N	N	N	N	N	N	N	N	N	N
chr9	28414338	rs10968576	20935630	Speliotes	2010-10-10	Nat Genet	Association analyses of 249,796 individuals reveal 18 new loci associated with body mass index	Body mass index	9p21.1	LRRN6C	3e-13	Affymetrix, Illumina and Perlegen [~2.8 million] (imputed)	N	N	N	N	N	N	N	N	N	Y	N	N	N	N	N	N
chr2	162959747	rs2270447	20585627	Eriksson	2010-06-24	PLoS Genet	Web-based, participant-driven studies yield novel genetic associations for common traits	Common traits (Other)	2q24.2	NR	8e-07	Illumina [535,076]	N	N	Y	N	N	N	Y	N	Y	N	N	N	N	N	Y	N
chr5	44186667	rs4296809	20171287	Stein	2010-02-17	Neuroimage	Voxelwise genome-wide association study (vGWAS).	Brain structure	5p12	Intergenic	9e-07	Illumina [448,293]	N	N	N	N	N	N	Y	N	N	N	N	N	N	N	N	N
chr6	149525605	rs636864	17903294	Yang	2007-09-19	BMC Med Genet	Genome-wide association and linkage analyses of hemostatic factors and hematological phenotypes in the Framingham Heart Study.	Hemostatic factors and hematological phenotypes	6q25.1	Intergenic	6e-06	Affymetrix[70,897]	N	N	N	N	N	N	N	N	N	N	N	N	N	N	Y	N
chr1	196702809	rs1329428	20861866	Kopplin	2010-09-23	Genes Immun	Genome-wide association identifies SKIV2L and MYRIP as protective factors for age-related macular degeneration	Age-related macular degeneration	1q31.3	CFH	3e-64	Affymetrix [>361,556] (imputed)	N	N	N	N	Y	N	N	N	N	N	N	N	N	N	N	N
chr6	135418634	rs7775698	20927387	Kullo	2010-09-28	PLoS One	A genome-wide association study of red blood cell traits using the electronic medical record	Red blood cell traits	6q23.3	HBS1L,MYB	1e-14	Illumina [489,421]	N	N	N	N	N	Y	N	N	N	N	N	N	N	Y	N	N
chr19	20036175	rs10411195	19247474	Caporaso	2009-02-27	PLoS One	Genome-wide and candidate gene association study of cigarette smoking behaviors.	Smoking behavior	19p12	ZNF505	6e-06	Illumina [~518,000]	Y	N	N	N	N	N	N	N	N	N	N	N	N	N	N	N
chr10	68085352	rs16922827	20595579	Sebastiani	2010-07-01	Science	Genetic Signatures of Exceptional Longevity in Humans	Longevity	10q21.3	CTNNA3	1e-09	Illumina [298,734]	N	N	N	N	Y	N	N	N	N	N	N	N	N	N	N	N
chr4	110800096	rs6847149	17903301	Vasan	2007-09-19	BMC Med Genet	Genome-wide association of echocardiographic dimensions, brachial artery endothelial function and treadmill exercise responses in the Framingham Heart Study.	Exercise treadmill test traits	4q25	NOLA1	3e-06	Affymetrix[70,897]	Y	N	N	N	N	N	N	N	N	N	N	N	Y	N	N	N
chr8	128387851	rs1562430	20453838	Turnbull	2010-05-09	Nat Genet	Genome-wide association study identifies five new breast cancer susceptibility loci	Breast cancer	8q24.21	Intergenic	6e-07	Illumina [582,886]	Y	N	N	N	Y	N	N	N	Y	N	Y	N	N	N	N	N
chr1	90943906	rs2390582	17903303	O'Donnell	2007-09-19	BMC Med Genet	Genome-wide association study for subclinical atherosclerosis in major arterial territories in the NHLBI's Framingham Heart Study.	Coronary artery calcification	1p22.2	Intergenic	1e-06	Affymetrix[70,897]	N	N	N	N	N	N	N	N	N	N	N	N	Y	N	N	N
chr6	31074029	rs6457327	20639881	Conde	2010-07-18	Nat Genet	Genome-wide association study of follicular lymphoma identifies a risk locus at 6p21.32	Follicular lymphoma	6p21.33	C6orf15	7e-06	Illumina [312,768]	N	N	N	N	Y	N	N	N	Y	Y	N	N	N	N	N	N
chr1	103133908	rs10874639	18464913	Melzer	2008-05-09	PLoS Genet	A genome-wide association study identifies protein quantitative trait loci (pQTLs).	Protein quantitative trait loci	1p21.1	COL11A1	3e-06	Illumina[496,032]	Y	N	Y	N	N	N	N	N	N	N	N	N	Y	N	Y	N
chr6	50803049	rs987237	20935630	Speliotes	2010-10-10	Nat Genet	Association analyses of 249,796 individuals reveal 18 new loci associated with body mass index	Body mass index	6p12.3	TFAP2B	3e-20	Affymetrix, Illumina and Perlegen [~2.8 million] (imputed)	Y	N	N	N	Y	N	N	N	Y	N	N	N	N	N	N	N
chr6	28776116	rs4324798	19836008	Landi	2009-10-15	Am J Hum Genet	A genome-wide association study of lung cancer identifies a region of chromosome 5p15 associated with risk for adenocarcinoma.	Lung adenocarcinoma	6p22.1	TRNAA-UGC	2e-08	Illumina [515,922]	N	N	N	N	N	N	N	N	Y	N	N	N	N	N	N	N
chr7	116346602	rs10243024	19010793	Baranzini	2008-11-14	Hum Mol Genet	Genome-wide association analysis of susceptibility and clinical phenotype in multiple sclerosis.	Multiple sclerosis (severity)	7q31.2	MET	6e-06	Illumina[551,642]	N	N	N	N	N	N	N	N	N	N	Y	N	N	N	N	N
chr9	8196510	rs7044355	20526338	Johnson	2010-06-06	Nat Genet	Genome-wide meta-analyses identifies seven loci associated with platelet aggregation in responseto agonists	Platelet aggregation	9p24.1	PTPRD	1e-07	Affymetrix & Illumina [~2.33 million] (imputed)	N	N	N	N	N	N	N	N	N	N	Y	N	N	N	N	N
chr8	37686748	rs6468442	19448619	Stolk	2009-05-15	Nat Genet	Loci at chromosomes 13, 19 and 20 influence age at natural menopause.	Menopause (age at onset)	8p12	NR	3e-07	Illumina [315,418]	N	N	N	N	Y	N	Y	N	Y	N	N	N	N	N	N	N
chr12	93978503	rs11107116	18391952	Weedon	2008-04-06	Nat Genet	Genome-wide association analysis identifies 20 loci that influence adult height.	Height	12q22	SOCS2	6e-10	Affymetrix[402,951]	N	N	Y	N	N	N	N	N	N	N	N	N	N	N	Y	N
chr5	131901224	rs2244012	20159242	Li	2010-02-01	J Allergy Clin Immunol	Genome-wide association study of asthma identifies RAD50-IL13 and HLA-DR/DQ regions.	Asthma	5q31.1	RAD50	3e-07	Illumina [292,443]	N	N	N	N	Y	N	N	N	Y	N	N	N	Y	N	N	N
chr16	89755902	rs258322	19578364	Bishop	2009-07-05	Nat Genet	Genome-wide association study identifies three loci associated with melanoma risk.	Melanoma	16q24.3	MC1R	3e-27	Illumina [~317,000]	N	N	N	N	N	N	N	N	N	N	Y	N	N	N	N	N
chr1	21823291	rs1697421	20558539	Kestenbaum	2010-06-17	J Am Soc Nephrol	Common genetic variants associate with serum phosphorus concentration	Serum phosphorus concentrations	1p36.12	ALPL,NBPF3	1e-27	Affymetrix & Illumina [~2.5 million] (imputed)	Y	N	Y	N	Y	N	Y	N	Y	N	N	N	N	N	N	N
chr13	63634349	rs9317284	17903296	Kiel	2007-09-19	BMC Med Genet	Genome-wide association with bone mass and geometry in the Framingham Heart Study.	Bone mineral density	13q21.31	Intergenic	2e-07	Affymetrix[70,897]	N	N	N	N	N	N	Y	N	N	N	N	N	N	N	Y	N
chr8	129246414	rs10492294	20694011	Ferreira	2010-08-08	Nat Genet	Association of IFIH1 and other autoimmunity risk alleles with selective IgA deficiency	Immunoglobulin A	8q24.21	PVT1	4e-06	Illumina [2,057,134] (imputed)	Y	N	Y	N	Y	N	Y	N	Y	N	N	N	N	N	N	N
chr12	112110488	rs3782886	20139978	Kamatani	2010-02-07	Nat Genet	Genome-wide association study of hematological and biochemical traits in a Japanese population	Hematological and biochemical traits	12q24.12	BRAP,ALDH2	5e-09	Illumina [up to 566,430]	N	N	N	N	N	N	N	N	N	N	Y	N	N	N	N	N
chr9	22068651	rs4977756	19578367	Shete	2009-07-05	Nat Genet	Genome-wide association study identifies five susceptibility loci for glioma.	Glioma	9p21.3	CDKN2A, CDKN2B	7e-15	Illumina [454,576]	N	N	N	N	N	N	Y	N	N	N	N	N	N	N	N	N
chr18	31645378	rs7239368	19846067	Garriock	2009-10-19	Biol Psychiatry	A genomewide association study of citalopram response in major depressive disorder.	Response to citalopram treatment	18q12.1	NOL4	9e-06	Affymetrix [430,198]	Y	N	Y	N	N	N	N	N	N	N	N	N	Y	N	Y	N
chr6	88652579	rs2509458	17903302	Levy	2007-09-19	BMC Med Genet	Framingham Heart Study 100K Project: genome-wide associations for blood pressure and arterial stiffness	Blood pressure	6q15	Intergenic	7e-06	Affymetrix[70,897]	Y	N	N	N	Y	N	N	N	Y	N	N	N	Y	N	N	N
chr8	41549193	rs6474359	20858683	Soranzo	2010-09-21	Diabetes	Common variants at ten genomic loci influence hemoglobin A1C levels via glycemic and non-glycemic pathways	Glycated hemoglobin levels	8p11.21	ANK1	1e-08	Affymetrix & Illumina [~2.5 million] (imputed)	Y	N	N	N	N	N	N	N	N	N	N	N	N	N	N	N
chr6	32663850	rs6457617	20383147	Radstake	2010-04-11	Nat Genet	Genome-wide association study of systemic sclerosis identifies CD247 as a new susceptibility locus	Systemic sclerosis	6p21.32	HLA-DQB1	4e-17	Illumina [279,621]	Y	N	N	N	Y	N	N	N	Y	N	N	N	Y	N	N	N
chr6	33086248	rs3117035	20031603	Marroni	2009-08-01	Circ Cardiovasc Genet	A genome-wide association scan of RR and QT interval duration in 3 European genetically isolated populations: the EUROSPAN project.	RR interval (heart rate)	6p21.32	Intergenic	1e-06	Illumina [~318,327]	N	N	N	N	Y	N	Y	N	Y	N	N	N	N	N	N	N
chr6	32172992	rs3131296	19571808	Stefansson	2009-07-01	Nature	Common variants conferring risk of schizophrenia.	Schizophrenia	6p21.32	MHC, NOTCH4	2e-10	Illumina [314,868]	N	N	N	N	N	N	N	N	Y	N	N	N	N	N	N	N
chr1	109818305	rs629301	20686565	Teslovich	2010-08-05	Nature	Biological, clinical and population relevance of 95 loci for blood lipids	Blood lipid traits	1p13.3	SORT1	1e-170	Affymetrix, Illumina & Perlegen [~2.6 million] (imputed)	Y	N	N	N	Y	N	N	N	N	N	N	N	N	N	N	N
chr6	37451695	rs904251	19734545	Need	2009-09-04	Hum Mol Genet	A genome-wide study of common SNPs and CNVs in cognitive performance in the CANTAB.	Cognitive performance	6p21.2	C6orf129	7e-06	Illumina [475,971]	N	N	N	N	Y	N	N	N	Y	N	N	N	N	N	N	N
chr6	31838712	rs494620	19448619	Stolk	2009-05-15	Nat Genet	Loci at chromosomes 13, 19 and 20 influence age at natural menopause.	Menopause (age at onset)	6p21.32	NR	5e-07	Illumina [315,418]	N	N	N	N	Y	N	N	N	Y	N	Y	N	N	N	N	N
chr7	157090295	rs2527866	19197348	Lowe	2009-02-06	PLoS Genet	Genome-wide association studies in an isolated founder population from the Pacific Island of Kosrae.	Quantitative traits	7q36.3	UBE3C	3e-06	Affymetrix [408,775]	Y	N	N	N	Y	N	N	N	Y	N	Y	N	N	N	N	N
chr11	71167448	rs12785878	20541252	Wang	2010-06-09	Lancet	Common genetic determinants of vitamin D insufficiency: a genome-wide association study.	Vitamin D insufficiency	11q13.4	DHCR7,NADSYN1	2e-27	Affymetrix & Illumina [up to 2,548,976] (imputed)	Y	N	N	N	N	N	N	N	N	N	N	N	N	N	N	N
chr20	17368541	rs6044777	19260141	Zemunik	2009-02-01	Croat Med J	Genome-wide association study of biochemical traits in Korcula Island, Croatia.	Biochemical measures	20p12.1	PCSK2	8e-06	Illumina [316,730]	N	N	N	N	N	N	N	N	N	Y	N	N	N	N	N	N
chr7	29184488	rs10486607	17903298	Meigs	2007-09-19	BMC Med Genet	Genome-wide association with diabetes-related traits in the Framingham Heart Study.	Diabetes related insulin traits	7p15.1	CPVL	8e-06	Affymetrix[70,897]	N	N	N	N	N	N	N	N	N	N	Y	N	N	N	N	N
chr6	17699321	rs12199222	18391951	Gudbjartsson	2008-04-06	Nat Genet	Many sequence variants affecting diversity of adult human height.	Height	6p22.3	NUP153, CAP2, KIF13A	7e-07	Illumina and Affymetrix[up to 304,226]	N	N	N	N	N	N	N	N	Y	N	N	N	N	N	N	N
chr2	224274621	rs16864755	20200953	Karasik	2010-01-29	J Bone Miner Res	Genome-wide pleiotropy of osteoporosis-related phenotypes: The Framingham study.	Osteoporosis-related phenotypes	2q36.1	SCG2	4e-06	Affymetrix [433,510]	Y	N	N	N	Y	N	N	N	N	N	N	N	Y	N	N	N
chr6	117210051	rs339331	20676098	Takata	2010-08-01	Nat Genet	Genome-wide association study identifies five new susceptibility loci for prostate cancer in the Japanese population	Prostate cancer	6q22.1	GPRC6A,RFX6	2e-12	Illumina [510,687]	Y	N	N	N	N	N	N	N	Y	N	N	N	N	N	N	N
chr4	145574843	rs1812175	20397748	Liu	2010-04-01	Twin Res Hum Genet	Genome-Wide Association Study of Height and Body Mass Index in Australian Twin Families	Height	4q31.21	HHIP	1e-09	Illumina [559,712] (imputed)	Y	N	N	N	N	N	N	N	N	N	N	N	Y	N	N	N
chr6	31802540	rs9368699	20041166	Fellay	2009-12-24	PLoS Genet	Common genetic variation and the control of HIV-1 in humans.	HIV-1 control	6p21.33	SNORD52	5e-08	Illumina [NR]	N	N	N	N	Y	N	Y	N	Y	N	N	N	N	N	N	N
chr5	131862976	rs4143832	19198610	Gudbjartsson	2009-02-08	Nat Genet	Sequence variants affecting eosinophil numbers associate with asthma and myocardial infarction.	Plasma eosinophil count	5q31.1	IL5	1e-10	Illumina [312,179]	Y	N	N	N	Y	N	N	N	Y	N	N	N	N	N	N	N
chr10	98135504	rs10786284	18839057	Lesch	2008-10-07	J Neural Transm	Molecular genetics of adult ADHD: converging evidence from genome-wide association and extended pedigree linkage studies.	Attention deficit hyperactivity disorder	10q24.1	TLL2	2e-06	Affymetrix [504,219](pooled)	Y	N	N	N	N	N	N	N	N	N	N	N	N	N	N	N
chr1	17722362	rs7538876	18849993	Stacey	2008-10-12	Nat Genet	Common variants on 1p36 and 1q42 are associated with cutaneous basal cell carcinoma but not with melanoma or pigmentation traits.	Basal cell carcinoma (cutaneous)	1p36.13	PADI4, PADI6,RCC2, ARHGEF10L	4e-12	Illumina[304,083]	N	N	N	N	Y	N	N	N	Y	N	N	N	Y	N	N	N
chr1	59325625	rs4601609	19734545	Need	2009-09-04	Hum Mol Genet	A genome-wide study of common SNPs and CNVs in cognitive performance in the CANTAB.	Cognitive performance	1p32.1	JUN	5e-06	Illumina [475,971]	N	N	N	N	Y	N	N	N	Y	N	N	N	N	N	N	N
chr6	167532792	rs3093024	20453841	Kochi	2010-05-09	Nat Genet	A regulatory variant in CCR6 is associated with rheumatoid arthritis susceptibility	Rheumatoid arthritis	6q27	CCR6	8e-19	Illumina [393,217]	N	N	Y	N	N	N	Y	N	N	N	Y	N	N	N	N	N
chr11	2936951	rs16928809	19414484	Johnson	2009-05-04	Hum Mol Genet	Genome-wide association meta-analysis for total serum bilirubin levels.	Serum bilirubin levels	11p15.4	SLC22A18	1e-07	Affymetrix & Illumina [2,555,103] (imputed)	N	N	Y	N	N	N	Y	N	N	N	N	N	N	N	N	N
chr8	57095807	rs10958476	18391951	Gudbjartsson	2008-04-06	Nat Genet	Many sequence variants affecting diversity of adult human height.	Height	8q12.1	PLAG1, MOS, CHCHD7,RDHE2, RPS20,LYN, TGS1, PENK	7e-08	Illumina and Affymetrix[up to 304,226]	Y	N	N	N	Y	N	N	N	N	N	N	N	Y	N	N	N
chr4	105844272	rs10005603	20694014	Thye	2010-08-08	Nat Genet	Genome-wide association analyses identifies a susceptibility locus for tuberculosis on chromosome 18q11.2	Tuberculosis	4q24	NR	7e-06	Affymetrix [>333,754] (imputed)	N	N	N	N	N	N	N	N	Y	N	N	N	N	N	N	N
chr17	21707059	rs1975974	20953189	Stuart	2010-10-17	Nat Genet	Genome-wide association and anaylsis identifies three psoriasis susceptibility loci	Psoriasis	17p11.2	NR	1e-07	Illumina & Perlegen [up to 7,456,344] (imputed)	N	N	N	N	Y	N	N	N	Y	N	N	N	N	N	N	N
chr1	156869046	rs12566888	20526338	Johnson	2010-06-06	Nat Genet	Genome-wide meta-analyses identifies seven loci associated with platelet aggregation in responseto agonists	Platelet aggregation	1q23.1	PEAR1	5e-19	Affymetrix & Illumina [~2.33 million] (imputed)	Y	N	N	N	Y	N	N	N	N	N	N	N	N	N	N	N
chr5	9332280	rs7702187	16252231	Maraganore	2005-09-09	Am J Hum Genet	High-resolution whole-genome association study of Parkinson disease.	Parkinson's disease	5p15.2	SEMA5A	8e-06	Perlegen [198,345]	N	N	N	N	Y	N	N	N	Y	N	Y	N	Y	N	N	N
chr5	115727837	rs7702057	19451621	Landers	2009-05-18	Proc Natl Acad Sci U S A	Reduced expression of the Kinesin-Associated Protein 3 (KIFAP3) gene increases survival in sporadic amyotrophic lateral sclerosis.	Amyotrophic lateral sclerosis	5q23.1	SEMA6A	8e-06	Illumina [288,357]	N	N	N	N	Y	N	N	N	Y	N	N	N	Y	N	N	N
chr5	101859316	rs1502844	19571808	Stefansson	2009-07-01	Nature	Common variants conferring risk of schizophrenia.	Schizophrenia	5q21.1	SLCO6A1	1e-06	Illumina [314,868]	Y	N	N	N	N	N	N	N	N	N	N	N	N	N	N	N
chr1	8526141	rs4908760	20410501	Jin	2010-04-21	N Engl J Med	Variant of TYR and Autoimmunity Susceptibility Loci in Generalized Vitiligo	Vitiligo	1p36.23	RERE	7e-15	Illumina [520,460]	N	N	N	N	Y	N	N	N	Y	N	N	N	N	N	N	N
chr5	78259887	rs337847	19668339	Potkin	2009-08-07	PLoS One	Hippocampal atrophy as a quantitative trait in a genome-wide association study identifying novel susceptibility genes for Alzheimer's disease.	Hippocampal atrophy	5q14.1	ARSB	7e-06	Illumina [516,645]	N	N	N	N	N	N	Y	N	N	N	N	N	N	N	N	N
chr3	170717520	rs11920090	20081858	Dupuis	2010-01-17	Nat Genet	New genetic loci implicated in fasting glucose homeostasis and their impact on type 2 diabetes risk.	Fasting glucose-related traits	3q26.2	SLC2A2	8e-13	Affymetrix & Illumina [~2.5 million] (imputed)	N	N	N	N	Y	N	Y	N	N	N	Y	N	N	N	N	N
chr8	19830920	rs10096633	19060911	Aulchenko	2008-12-07	Nat Genet	Loci influencing lipid levels and coronary heart disease risk in 16 European population cohorts.	Triglycerides	8p21.3	LPL	2e-18	Illumina and Affymetrix [up to 600,000]	N	N	N	N	N	N	N	N	N	N	N	N	Y	N	N	N
chr21	38932777	rs2835810	20694148	Zabaneh	2010-08-04	PLoS One	A genome-wide association study of the metabolic syndrome in Indian Asian men	Metabolic syndrome	21q22.13	DYRK1A	6e-06	Illumina [308,011]	N	N	N	N	N	N	N	N	N	N	Y	N	N	N	N	N
chr18	46453462	rs4939827	18372905	Tomlinson	2008-03-30	Nat Genet	A genome-wide association study identifies colorectal cancer susceptibility loci on chromosomes 10p14 and 8q23.3.	Colorectal cancer	18q21.1	SMAD7	2e-06	Illumina[547,647]	N	N	N	N	Y	N	N	N	Y	N	N	N	Y	N	N	N
chr3	46352383	rs6441961	18311140	Hunt	2008-03-02	Nat Genet	Newly identified genetic risk variants for celiac disease related to the immune response.	Celiac disease	3p21.31	CCR1, CCR3	3e-07	Illumina[310,605]	Y	N	N	N	Y	N	N	N	Y	N	N	N	Y	N	N	N
chr4	20495134	rs666088	17903301	Vasan	2007-09-19	BMC Med Genet	Genome-wide association of echocardiographic dimensions, brachial artery endothelial function and treadmill exercise responses in the Framingham Heart Study.	Echocardiographic traits	4p15.31	SLIT2	5e-06	Affymetrix[70,897]	N	N	N	N	N	N	N	N	N	N	N	N	Y	N	N	N
chr1	159684664	rs3091244	18439548	Ridker	2008-04-24	Am J Hum Genet	Loci related to metabolic-syndrome pathways including LEPR,HNF1A, IL6R, and GCKR associate with plasma C-reactive protein: the Women's Genome Health Study.	C-reactive protein	1q23.2	CRP	6e-28	Illumina[336,108]	N	N	N	N	Y	N	Y	Y	N	N	N	Y	N	N	N	N
chr4	77360430	rs9992101	20383145	Chambers	2010-04-11	Nat Genet	Genetic loci influencing kidney function and chronic kidney disease	Serum creatinine	4q21.1	SHROOM3	6e-09	Affymetrix, Illumina and Perlegen [~2.6 Million] (imputed)	Y	N	N	N	N	N	N	N	N	N	N	N	N	N	N	N
chr2	69198387	rs4254535	19654303	Broderick	2009-08-04	Cancer Res	Deciphering the impact of common genetic variation on lung cancer risk: a genome-wide association study.	Lung cancer	2p14	NR	5e-06	Illumina [511,919]	N	N	N	N	N	N	N	N	N	N	Y	N	N	N	N	N
chr6	28916251	rs4947339	20526338	Johnson	2010-06-06	Nat Genet	Genome-wide meta-analyses identifies seven loci associated with platelet aggregation in responseto agonists	Platelet aggregation	6p22.1	TRIM27	2e-06	Affymetrix & Illumina [~2.33 million] (imputed)	N	N	N	N	N	N	Y	N	N	N	N	N	N	N	N	N
chr4	77418680	rs13106227	20208534	Rothenberg	2010-03-07	Nat Genet	Common variants at 5q22 associate with pediatric eosinophilic esophagitis.	Eosinophilic esophagitis (pediatric)	4q21.1	NR	4e-06	Illumina [~550,000]	N	N	N	N	Y	N	N	N	Y	N	N	N	N	N	N	N
chr3	30346967	rs10510634	17903298	Meigs	2007-09-19	BMC Med Genet	Genome-wide association with diabetes-related traits in the Framingham Heart Study.	Fasting plasma glucose	3p24.1	Intergenic	5e-06	Affymetrix[70,897]	N	N	N	N	Y	N	N	N	N	N	N	N	Y	N	N	N
chr15	96830549	rs2398162	17554300	WTCCC	2007-06-07	Nature	Genome-wide association study of 14,000 cases of seven common diseases and 3,000 shared controls.	Hypertension	15q26.2	Intergenic	6e-06	Affymetrix[469,557]	Y	N	N	N	Y	N	N	N	N	N	N	N	Y	N	N	N
chr6	138196065	rs2230926	20453841	Kochi	2010-05-09	Nat Genet	A regulatory variant in CCR6 is associated with rheumatoid arthritis susceptibility	Rheumatoid arthritis	6q23.3	OLIG3,TNFAIP3	2e-06	Illumina [393,217]	N	N	N	N	N	N	Y	N	N	N	N	N	N	N	Y	N
chr6	32605883	rs2187668	20694011	Ferreira	2010-08-08	Nat Genet	Association of IFIH1 and other autoimmunity risk alleles with selective IgA deficiency	Immunoglobulin A	6p21.32	HLA-DRB1	2e-33	Illumina [2,057,134] (imputed)	Y	N	N	N	Y	N	N	N	Y	N	Y	N	Y	N	N	N
chr4	152907699	rs360929	17903297	Seshadri	2007-09-19	BMC Med Genet	Genetic correlates of brain aging on MRI and cognitive test measures: a genome-wide association and linkage analysis in the Framingham Study.	Volumetric brain MRI	4q31.3	Intergenic	9e-06	Affymetrix[70,897]	Y	N	Y	N	N	N	N	N	N	N	N	N	Y	N	Y	N
chr1	34359857	rs2281597	18839057	Lesch	2008-10-07	J Neural Transm	Molecular genetics of adult ADHD: converging evidence from genome-wide association and extended pedigree linkage studies.	Attention deficit hyperactivity disorder	1p35.1	CSMD2	5e-07	Affymetrix [504,219](pooled)	Y	N	N	N	N	N	N	N	N	N	N	N	N	N	N	N
chr6	87466491	rs493187	20889312	Wang	2010-10-01	Schizophr Res	A genome-wide meta-analysis identifies novel loci associated with schizophrenia and bipolar disorder	Biplolar disorder and schizophrenia	6q14.3	NR	3e-06	Affymetrix [722,112]	Y	N	N	N	Y	N	N	N	Y	N	Y	N	N	N	N	N
chr2	63596835	rs11683229	18464913	Melzer	2008-05-09	PLoS Genet	A genome-wide association study identifies protein quantitative trait loci (pQTLs).	Protein quantitative trait loci	2p15	LOC51057	6e-06	Illumina[496,032]	N	N	N	N	Y	N	N	N	Y	N	N	N	Y	N	N	N
chr14	71352647	rs36563	19581569	Treutlein	2009-07-01	Arch Gen Psychiatry	Genome-wide association study of alcohol dependence.	Alcohol dependence	14q24.2	Intergenic	5e-06	Illumina [524,396]	N	N	N	N	Y	N	N	N	N	Y	N	N	N	N	N	N
chr19	6080481	rs11880706	20889312	Wang	2010-10-01	Schizophr Res	A genome-wide meta-analysis identifies novel loci associated with schizophrenia and bipolar disorder	Biplolar disorder and schizophrenia	19p13.3	NR	2e-06	Affymetrix [722,112]	Y	N	N	N	N	N	N	N	N	N	N	N	N	N	N	N
chr3	31795569	rs1902341	20610895	Koriyama	2010-07-02	J Atheroscler Throb	Identification of Evidence Suggestive of an Association with Peripheral Arterial Disease at the OSBPL10 Locus by Genome-Wide Investigation in the Japanese Population	Peripheral artery disease	3p23	OSBPL10	5e-07	Perlegen [222,285]	N	N	N	N	Y	N	N	N	Y	N	N	N	N	N	N	N
chr18	46991159	rs8099594	18391952	Weedon	2008-04-06	Nat Genet	Genome-wide association analysis identifies 20 loci that influence adult height.	Height	18q21.1	DYM	3e-07	Affymetrix[402,951]	Y	N	N	N	Y	N	N	N	Y	N	Y	N	Y	N	N	N
chr1	114303807	rs6679677	18978792	Cooper	2008-11-02	Nat Genet	Meta-analysis of genome-wide association study data identifies additional type 1 diabetes risk loci.	Type 1 diabetes	1p13.2	PTPN22	1e-40	Affymetrix[up to 335,565]	Y	N	N	N	Y	N	N	N	N	N	N	N	Y	N	N	N
chr8	19847689	rs10503669	18193043	Willer	2008-01-13	Nat Genet	Newly identified loci that influence lipid concentrations and risk of coronary artery disease.	Triglycerides	8p21.3	LPL	4e-22	Illumina and Affymetrix[~2,261,000]] (imputed)	Y	N	N	N	Y	N	N	N	N	N	N	N	Y	N	N	N
chr1	66089781	rs6700896	19567438	Elliott	2009-07-01	JAMA	Genetic Loci associated with C-reactive protein levels and risk of coronary heart disease.	C-reactive protein	1p31.3	LEPR	3e-14	Affymetrix, Illumina & Perlegen [~1.4 million] (imputed)	N	N	N	N	N	N	N	N	N	N	N	N	Y	N	N	N
chr1	97164342	rs7544736	19571811	International Schizophrenia Consortium	2009-07-01	Nature	Common polygenic variation contributes to risk of schizophrenia and bipolar disorder	Schizophrenia	1p21.3	PTBP2	6e-07	Affymetrix [739,995]	N	N	N	N	Y	N	N	N	Y	N	N	N	N	N	N	N
chr1	18294486	rs16861326	20932654	Kerns	2010-10-05	Int J Radiat Oncol Biol Phys	Genome-Wide Association Study to Identify Single Nucleotide Polymorphisms (SNPs) Associated With the Development of Erectile Dysfunction in African-American Men After Radiotherapy for Prostate Cancer	Erectile dysfunction and prostate cancer treatment	1p36.13	IGSF21	2e-06	Affymetrix [512,497]	Y	N	N	N	Y	N	N	N	N	N	N	N	N	N	N	N
chr2	49955496	rs17039212	19165918	Graham	2008-08-01	Nat Genet	Genetic variants near TNFAIP3 on 6q23 are associated with systemic lupus erythematosus.	Systemic lupus erythematosus	2p16.3	Intergenic	9e-06	Affymetrix[313,238]	Y	N	N	N	Y	N	N	N	N	N	N	N	Y	N	N	N
chr2	191902757	rs3821236	20383147	Radstake	2010-04-11	Nat Genet	Genome-wide association study of systemic sclerosis identifies CD247 as a new susceptibility locus	Systemic sclerosis	2q32.3	STAT4	3e-09	Illumina [279,621]	Y	N	N	N	Y	N	N	N	Y	N	N	N	Y	N	N	N
chr9	132444098	rs7866070	20585627	Eriksson	2010-06-24	PLoS Genet	Web-based, participant-driven studies yield novel genetic associations for common traits	Common traits (Other)	9q34.11	NR	7e-07	Illumina [535,076]	N	N	N	N	N	Y	Y	N	Y	N	Y	N	N	N	N	N
chr6	31111355	rs9263739	19915573	Asano	2009-11-15	Nat Genet	A genome-wide association study identifies three new susceptibility loci for ulcerative colitis in the Japanese population.	Ulcerative colitis	6p21.33	HLA	4e-67	Illumina [513,923]	N	N	N	N	Y	N	Y	N	Y	N	Y	N	N	N	N	N
chr5	25967702	rs4307059	19404256	Wang	2009-04-28	Nature	Common genetic variants on 5p14.1 associate with autism spectrum disorders.	Autism	5p14.1	CDH10,CDH9	2e-10	Illumina [474,019]	Y	N	N	N	N	N	N	N	N	N	N	N	N	N	N	N
chr19	45382033	rs6859	20885792	Naj	2010-09-23	PLoS Genet	Dementia revealed: novel chromosome 6 locus for late-onset Alzheimer disease provides genetic evidence for folate-pathway abnormalities	Alzheimer's disease (late onset)	19q13.32	PVRL2	1e-07	Illumina [483,399]	N	N	N	N	N	N	N	N	N	N	Y	N	N	N	N	N
chr14	98498950	rs4900384	19430480	Barrett	2009-05-10	Nat Genet	Genome-wide association study and meta-analysis find that over 40 loci affect risk of type 1 diabetes.	Type 1 diabetes	14q32.2	Intergenic	4e-09	Affymetrix & Illumina [841,622] (imputed)	N	N	N	N	N	N	N	N	N	N	Y	N	N	N	N	N
chr2	234183367	rs2241880	20570966	McGovern	2010-06-22	Hum Mol Genet	Fucosyltransferase 2(FUT2) Non-Secretor Status is associated with Crohn's Disease	Crohn's disease	2q37.1	ATG16L1	3e-06	Illumina [304,825]	N	N	N	N	Y	N	N	N	N	N	Y	N	Y	N	N	N
chr9	82039361	rs2378383	19714205	Hancock	2009-08-28	PLoS Genet	Genome-wide association study implicates chromosome 9q21.31 as a susceptibility locus for asthma in mexican children.	Asthma (childhood onset)	9q21.31	TLE4, CHCHD9	7e-07	Illumina [520,767]	Y	N	Y	N	N	N	N	N	N	N	N	N	N	N	N	N
chr4	82149830	rs710841	19343178	Soranzo	2009-04-03	PLoS Genet	Meta-analysis of genome-wide scans for human adult stature identifies novel Loci and associations with measures of skeletal frame size.	Height	4q21.21	PRKG2	2e-08	Illumina [229,216]	N	N	N	N	Y	N	N	N	N	N	N	N	Y	N	N	N
chr1	66169678	rs12753193	19060910	Sabatti	2008-12-07	Nat Genet	Genome-wide association analysis of metabolic traits in a birth cohort from a founder population.	Other metabolic traits	1p31.3	LEPR	4e-07	Illumina [329,091]	N	N	N	N	Y	N	N	N	N	N	N	N	Y	N	N	N
chr6	31843923	rs2736428	20421499	Levy	2010-04-26	Proc Natl Acad Sci USA	Genome-wide association identifies OBFC1 as a locus involved in human leukocyte telomere biology	Telomere length	6p21.33	SLC44A4	3e-06	Affymetrix & Illumina [~2.5 million] (imputed)	N	N	N	N	Y	N	Y	N	Y	N	N	N	Y	N	Y	N
chr3	69252898	rs6806528	20190752	Dubois	2010-02-28	Nat Genet	Multiple common variants for celiac disease influencing immune gene expression.	Celiac disease	3p14.1	FRMD4B	2e-07	Illumina [292,387]	N	N	N	N	Y	N	N	N	Y	N	N	N	N	N	N	N
chr11	47336319	rs7944584	20081858	Dupuis	2010-01-17	Nat Genet	New genetic loci implicated in fasting glucose homeostasis and their impact on type 2 diabetes risk.	Fasting glucose-related traits	11p11.2	MADD	2e-18	Affymetrix & Illumina [~2.5 million] (imputed)	Y	N	N	N	N	N	N	N	N	N	N	N	N	N	N	N
chr1	118883972	rs12735613	18391952	Weedon	2008-04-06	Nat Genet	Genome-wide association analysis identifies 20 loci that influence adult height.	Height	1p12	SPAG17	4e-11	Affymetrix[402,951]	Y	N	N	N	Y	N	N	N	N	N	N	N	Y	N	N	N
chr16	11403892	rs12928822	20190752	Dubois	2010-02-28	Nat Genet	Multiple common variants for celiac disease influencing immune gene expression.	Celiac disease	16p13.13	CIITA, SOCS1, CLEC16A	3e-08	Illumina [292,387]	N	N	Y	N	N	N	Y	N	N	N	Y	N	N	N	N	N
chr8	101841545	rs3108919	19754311	Le Clerc	2009-09-15	J Infect Dis	Genomewide association study of a rapid progression cohort identifies new susceptibility alleles for AIDS (ANRS Genomewide Association Study 03).	AIDS	8q22.3	Intergenic	4e-06	Illumina [291,119]	Y	N	N	N	Y	N	N	N	Y	N	N	N	N	N	N	N
chr10	3516104	rs2165468	17903296	Kiel	2007-09-19	BMC Med Genet	Genome-wide association with bone mass and geometry in the Framingham Heart Study.	Bone mineral density	10p15.2	Intergenic	1e-06	Affymetrix[70,897]	N	N	N	N	N	N	N	N	N	N	N	N	N	N	Y	N
chr6	150298841	rs1853665	20923822	Niu	2010-10-05	Genome Res	Radiation pharmacogenomics: A genome-wide association approach to identify radiation response biomarkers using human lymphoblastoid cell lines	Radiation response	6q25.1	ULBP1	7e-06	Affymetrix & Illumina [1,348,798]	N	N	N	N	N	N	Y	N	N	N	Y	N	N	N	Y	N
chr16	7836296	rs3112740	19247474	Caporaso	2009-02-27	PLoS One	Genome-wide and candidate gene association study of cigarette smoking behaviors.	Smoking behavior	16p13.2	Intergenic	6e-06	Illumina [~518,000]	N	N	N	N	N	N	N	N	Y	N	N	N	N	N	N	N
chr15	75077366	rs1378942	19430483	Newton-Cheh	2009-05-10	Nat Genet	Genome-wide association study identifies eight loci associated with blood pressure.	Diastolic blood pressure	15q24.1	CYP1A1, CYP1A2, CSK, LMAN1L, CPLX3, ARID3B	1e-23	Affymetrix & Illumina [2,497,993] (imputed)	Y	N	N	N	N	N	N	N	N	N	N	N	N	N	N	N
chr9	27561048	rs774359	19734901	van Es	2009-09-06	Nat Genet	Genome-wide association study identifies 19p13.3 (UNC13A) and 9p21.2 as susceptibility loci for sporadic amyotrophic lateral sclerosis.	Amyotrophic lateral sclerosis	9p21.2	NR	3e-06	Illumina [292,768]	N	N	N	N	Y	N	N	N	Y	N	Y	N	N	N	N	N
chr8	98329764	rs6468544	20921969	Aberg	2010-10-05	Pharmacogenomics J	Genome-wide association study of antipsychotic-induced QTc interval prolongation	Antipsychotic-induced QTc interval prolongation	8q22.1	Intergenic	8e-07	Affymetrix [492,000]	Y	N	N	N	N	N	N	N	N	N	N	N	N	N	N	N
chr1	159357683	rs4446959	20237162	Bozaoglu	2010-03-17	J Clin Endocrinol Metab	Chemerin, a Novel Adipokine in the Regulation of Angiogenesis	Plasma chemerin levels	1q23.2	OR10J1	8e-06	Illumina [542,944]	N	N	Y	N	N	N	N	N	N	N	N	N	N	N	N	N
chr21	42511917	rs2837960	17554300	WTCCC	2007-06-07	Nature	Genome-wide association study of 14,000 cases of seven common diseases and 3,000 shared controls.	Rheumatoid arthritis	21q22.3	NR	2e-06	Affymetrix[469,557]	N	N	N	N	N	N	N	N	N	N	Y	N	N	N	N	N
chr7	122202592	rs2429582	20171287	Stein	2010-02-17	Neuroimage	Voxelwise genome-wide association study (vGWAS).	Brain structure	7q31.32	CADPS2	6e-07	Illumina [448,293]	N	N	N	N	N	N	Y	N	N	N	N	N	N	N	Y	N
chr8	5461752	rs4875598	18846501	Sonuga-Barke	2008-10-07	Am J Med Genet B Neuropsychiatr Genet	Does parental expressed emotion moderate genetic effects in ADHD? An exploration using a genome wide association scan.	Attention deficit hyperactivity disorder symptoms (interaction)	8p23.2	Intergenic	9e-06	Perlegen[429,981]	N	N	N	N	Y	N	N	N	Y	N	N	N	N	N	N	N
chr8	128323180	rs445114	19767754	Gudmundsson	2009-09-20	Nat Genet	Genome-wide association and replication studies identify four variants associated with prostate cancer susceptibility.	Prostate cancer	8q24.21	Intergenic	5e-10	Illumina [310,520]	N	N	N	N	Y	N	N	N	Y	N	N	N	N	N	N	N
chr6	43806608	rs881858	20383146	Kottgen	2010-04-11	Nat Genet	New loci associated with kidney function and chronic kidney disease	Chronic kidney disease	6p21.1	VEGFA	9e-14	Affymetrix & Illumina [~2.5 million] (imputed)	N	N	N	N	Y	N	Y	N	Y	N	N	N	N	N	N	N
chr18	23257185	rs1840440	19851299	Johansson	2009-10-22	Obesity (Silver Spring)	Linkage and genome-wide association analysis of obesity-related phenotypes: association of weight with the MGAT1 gene.	Weight	18q11.2	NR	3e-07	Illumina [318,237]	Y	N	Y	N	Y	N	Y	N	Y	N	N	N	N	N	N	N
chr4	123132491	rs4505848	19430480	Barrett	2009-05-10	Nat Genet	Genome-wide association study and meta-analysis find that over 40 loci affect risk of type 1 diabetes.	Type 1 diabetes	4q27	IL2	5e-13	Affymetrix & Illumina [841,622] (imputed)	N	N	N	N	N	N	N	N	N	N	N	N	Y	N	N	N
chr4	68447248	rs2242330	17052657	Fung	2006-09-28	Lancet Neurol	Genome-wide genotyping in Parkinson's disease and neurologically normal controls: first stage analysis and public release of data.	Parkinson's disease	4q13.2	BRDG1	2e-06	Illumina[408,803]	N	N	N	N	Y	N	Y	N	Y	N	N	N	Y	N	Y	N
chr8	57100790	rs13273123	19893584	Kim	2009-11-06	J Hum Genet	Identification of 15 loci influencing height in a Korean population.	Height	8q12.1	PLAG1	3e-06	Affymetrix [334,546]	Y	N	Y	N	N	N	N	N	N	N	N	N	Y	N	Y	N
chr7	106938419	rs3815148	20112360	Kerkhof	2010-01-07	Arthritis Rheum	A genome-wide association study identifies an osteoarthritis susceptibility locus on chromosome 7q22.	Osteoarthritis	7q22.3	COG5	8e-08	Illumina [500,510]	N	N	Y	N	N	N	N	N	N	N	N	N	N	N	N	N
chr2	204721751	rs1024161	20596022	Petukhova	2010-07-01	Nature	Genome-wide association study in alopecia areata implicates both innate and adaptive immunity	Alopecia areata	2q33.2	CTLA4,ICOS	4e-13	Illumina [463,301]	N	N	N	N	N	N	N	N	N	N	N	N	Y	N	N	N
chr4	35372097	rs437943	18615156	Liu	2008-07-10	Mol Med	Genome-wide association scan identifies candidate polymorphisms associated with differential response to anti-TNF treatment in rheumatoid arthritis.	Response to TNF antagonist treatment	4p15.1	CENTD1	4e-06	Illumina[283,348]	N	N	N	N	Y	N	N	N	Y	N	N	N	Y	N	N	N
chr6	90926611	rs10806425	20190752	Dubois	2010-02-28	Nat Genet	Multiple common variants for celiac disease influencing immune gene expression.	Celiac disease	6q15	BACH2, MAP3K7	4e-10	Illumina [292,387]	N	N	N	N	Y	N	N	N	Y	N	N	N	N	N	N	N
chr6	100756686	rs2841307	20889312	Wang	2010-10-01	Schizophr Res	A genome-wide meta-analysis identifies novel loci associated with schizophrenia and bipolar disorder	Biplolar disorder and schizophrenia	6q16.3	NR	1e-06	Affymetrix [722,112]	Y	N	Y	N	N	N	N	N	N	N	N	N	N	N	N	N
chr4	123523874	rs7682241	20596022	Petukhova	2010-07-01	Nature	Genome-wide association study in alopecia areata implicates both innate and adaptive immunity	Alopecia areata	4q27	IL2,IL21	4e-08	Illumina [463,301]	N	N	N	N	Y	N	N	N	Y	N	N	N	Y	N	N	N
chr18	28902321	rs7236477	20208534	Rothenberg	2010-03-07	Nat Genet	Common variants at 5q22 associate with pediatric eosinophilic esophagitis.	Eosinophilic esophagitis (pediatric)	18q12.1	DSG1	7e-06	Illumina [~550,000]	N	N	N	N	Y	N	N	N	Y	N	N	N	N	N	N	N
chr6	99672013	rs2132683	20171287	Stein	2010-02-17	Neuroimage	Voxelwise genome-wide association study (vGWAS).	Brain structure	6q16.2	Intergenic	1e-06	Illumina [448,293]	N	N	N	N	Y	N	N	N	Y	N	N	N	Y	N	N	N
chr12	71634793	rs4760790	20581827	Voight	2010-06-27	Nat Genet	Twelve type 2 diabetes susceptibility loci identified through large-scale association analysis	Type 2 diabetes	12q21.1	TSPAN8,LGR5	4e-06	Affymetrix & Illumina [2,426,886] (imputed)	N	N	N	N	N	N	N	N	N	N	N	N	N	N	Y	N
chr6	32413458	rs2227139	19820697	Soranzo	2009-10-11	Nat Genet	A genome-wide meta-analysis identifies 22 loci associated with eight hematological parameters in the HaemGen consortium.	Hematological parameters	6p21.32	Intergenic	1e-07	Affymetrix and Illumina [~2.11 million] (imputed)	N	N	N	N	N	N	N	N	N	N	Y	N	N	N	N	N
chr16	86381183	rs11641231	20339536	Barber	2010-03-22	PLoS ONE	Genome-wide association of lipid-lowering response to statins in combined study populations	Response to statin therapy	16q24.1	LOC401864, LOC283904, LOC729464	8e-06	Illumina [~2.5 million](imputed)	Y	N	N	N	N	N	N	N	N	N	N	N	N	N	N	N
chr3	29575462	rs1530057	19654303	Broderick	2009-08-04	Cancer Res	Deciphering the impact of common genetic variation on lung cancer risk: a genome-wide association study.	Lung cancer	3p24.1	NR	3e-06	Illumina [511,919]	N	N	N	N	Y	N	Y	N	Y	N	N	N	Y	N	Y	N
chr6	43758872	rs6905288	20935629	Heid	2010-10-10	Nat Genet	Meta-analysis identifies 13 new loci associated with waist-hip ratio and reveals sexual dimorphism in the genetic basis of fat distribution	Waist-hip ratio	6p21.1	VEGFA	2e-26	Affymetrix, Illumina & Perlegen [up to 2,850,269](imputed)	Y	N	N	N	Y	N	N	N	N	N	N	N	N	N	N	N
chr9	135776033	rs1076160	19169254	Nair	2009-01-25	Nat Genet	Genome-wide scan reveals association of psoriasis with IL-23 and NF-kappaB pathways.	Psoriasis	9q34.13	TSC1	6e-06	Perlegen [~2.5 million] (imputed)	N	N	Y	N	N	N	N	N	N	N	N	N	N	N	N	N
chr20	4169078	rs16989303	19165232	Otowa	2009-01-23	J Hum Genet	Genome-wide association study of panic disorder in the Japanese population.	Panic disorder	20p13	SMOX	6e-06	Affymetrix [253,903]	Y	N	N	N	N	N	N	N	N	N	N	N	Y	N	N	N
chr4	121801789	rs180730	17903298	Meigs	2007-09-19	BMC Med Genet	Genome-wide association with diabetes-related traits in the Framingham Heart Study.	Fasting plasma glucose	4q27	PRDM5	6e-06	Affymetrix[70,897]	N	N	N	N	N	N	N	N	N	N	N	N	Y	N	N	N
chr5	150478317	rs17728338	19169254	Nair	2009-01-25	Nat Genet	Genome-wide scan reveals association of psoriasis with IL-23 and NF-kappaB pathways.	Psoriasis	5q33.1	TNIP1	1e-20	Perlegen [~2.5 million] (imputed)	N	N	Y	N	N	N	Y	N	N	N	N	N	N	N	N	N
chr2	223917982	rs12621643	19684603	Trevino	2009-08-16	Nat Genet	Germline genomic variants associated with childhood acute lymphoblastic leukemia.	Acute lymphoblastic leukemia (childhood)	2q36.1	KCNE4	3e-06	Affymetrix [307,944]	Y	N	N	N	Y	N	N	N	Y	N	N	N	Y	N	N	N
chr21	30141020	rs2832077	17903297	Seshadri	2007-09-19	BMC Med Genet	Genetic correlates of brain aging on MRI and cognitive test measures: a genome-wide association and linkage analysis in the Framingham Study.	Cognitive test performance	21q21.3	Intergenic	2e-06	Affymetrix[70,897]	N	N	N	N	N	N	N	N	N	N	Y	N	N	N	N	N
chr4	110825633	rs17316633	19896111	Medland	2009-11-04	Am J Hum Genet	Common variants in the trichohyalin gene are associated with straight hair in Europeans.	Hair morphology	4q25	EGF	9e-06	Illumina [~1 million] (imputed)	N	N	N	N	Y	N	N	N	Y	N	N	N	N	N	N	N
chr2	219949183	rs16859517	20189936	Okada	2010-02-26	Hum Mol Genet	A genome-wide association study in 19 633 Japanese subjects identified LHX3-QSOX2 and IGF1 as adult height loci.	Height	2q35	IHH	5e-06	Illumina [420,885]	Y	N	N	N	Y	N	N	N	Y	N	N	N	N	N	N	N
chr8	83669119	rs6473383	20445134	Smith	2010-05-05	Circ Cardiovasc Genet	The Association of Genome-Wide Variation with the Risk of Incident Heart Failure in Adults of European and African Ancestry: A Prospective Meta-Analysis from the CHARGE Consortium	Heart failure	8q21.13	SNX16	3e-06	Affymetrix & Illumina [2,478,304] (imputed)	N	N	N	N	Y	N	N	N	Y	N	N	N	Y	N	N	N
chr4	89052322	rs2231142	19503597	Kolz	2009-06-05	PLoS Genet	Meta-analysis of 28,141 individuals identifies common variants within five new loci that influence uric acid concentrations.	Serum uric acid	4q22.1	ABCG2	2e-18	Affymetrix and Illumina [2,493,963] (imputed)	N	N	N	N	N	N	N	N	N	N	N	N	Y	N	N	N
chr3	27416012	rs4973768	20453838	Turnbull	2010-05-09	Nat Genet	Genome-wide association study identifies five new breast cancer susceptibility loci	Breast cancer	3p24.1	SLC4A7	6e-07	Illumina [582,886]	N	N	N	N	Y	N	N	N	Y	N	N	N	Y	N	N	N
chr1	63118195	rs10889353	19060911	Aulchenko	2008-12-07	Nat Genet	Loci influencing lipid levels and coronary heart disease risk in 16 European population cohorts.	LDL cholesterol	1p31.3	DOCK7	8e-06	Illumina and Affymetrix [up to 600,000]	Y	N	N	N	N	N	N	N	N	N	N	N	Y	N	N	N
chr9	22003366	rs1063192	20548946	Ramdas	2010-06-10	PLoS Genet	A genome-wide association study of optic disc parameters	Vertical cup-disc ratio	9p21.3	CDKN2B	4e-15	Affymetrix and Illumina [~2.5 million] (imputed)	N	N	N	N	N	N	N	N	Y	N	N	N	N	N	N	N
chr6	44967489	rs10948197	19893584	Kim	2009-11-06	J Hum Genet	Identification of 15 loci influencing height in a Korean population.	Height	6p21.1	SUPT3H	8e-06	Affymetrix [334,546]	Y	N	N	N	N	N	N	N	N	N	N	N	Y	N	N	N
chr6	31914179	rs641153	20385826	Neale	2010-04-12	Proc Natl Acad Sci USA	Genome-wide association study of advanced age-related macular degeneration identifies a role of the hepatic lipase gene (LIPC)	Age-related macular degeneration	6p21.33	CFB,C2	2e-20	Affymetrix [632,932]	N	N	N	N	Y	N	Y	N	N	N	N	N	Y	N	Y	N
chr6	30848252	rs7756521	20041166	Fellay	2009-12-24	PLoS Genet	Common genetic variation and the control of HIV-1 in humans.	HIV-1 control	6p21.33	DDR1, VARS2, DPCR1	1e-06	Illumina [NR]	N	N	N	N	Y	N	N	N	Y	N	N	N	Y	N	N	N
chr13	53968090	rs10507577	17903293	Benjamin	2007-09-19	BMC Med Genet	Genome-wide association with select biomarker traits in the Framingham Heart Study.	Select biomarker traits	13q21.1	Intergenic	3e-06	Affymetrix[70,897]	N	N	N	N	N	N	N	N	N	N	N	N	Y	N	Y	N
chr15	91717351	rs886144	19043545	Gieger	2008-11-28	PLoS Genet	Genetics meets metabolomics: a genome-wide association study of metabolite profiles in human serum.	Serum metabolites	15q26.1	SV2B	2e-07	Affymetrix[187,454]	N	N	Y	N	N	N	N	N	N	N	N	N	N	N	N	N
chr4	18017729	rs6830062	20397748	Liu	2010-04-01	Twin Res Hum Genet	Genome-Wide Association Study of Height and Body Mass Index in Australian Twin Families	Height	4p15.31	LC0RL	8e-06	Illumina [559,712] (imputed)	Y	N	N	N	N	N	N	N	N	N	N	N	Y	N	N	N
chr18	21938657	rs7227401	20548944	Hsu	2010-06-10	PLoS Genet	An Integration of Genome-Wide Association Study andGene Expression Profiling to Prioritize the Discovery ofNovel Susceptibility Loci for Osteoporosis-Related Traits	Osteoporosis	18q11.2	OSBPL1A	4e-07	Affymetrix [433,510]	Y	Y	N	N	N	N	N	N	N	N	N	N	Y	Y	N	N
chr15	82352199	rs12324805	19079261	Willer	2008-12-14	Nat Genet	Six new loci associated with body mass index highlight a neuronal influence on body weight regulation.	Body mass index	15q25.2	RKHD3	7e-06	Illumina and Affymetrix[2,399,588](imputed)	N	N	N	N	N	N	N	N	N	N	Y	N	N	N	N	N
chr8	133103289	rs2014357	20585627	Eriksson	2010-06-24	PLoS Genet	Web-based, participant-driven studies yield novel genetic associations for common traits	Common traits (Other)	8q24.22	NR	9e-07	Illumina [535,076]	N	N	N	N	Y	N	N	N	N	N	N	N	N	N	N	N
chr1	200935865	rs11584383	20228799	McGovern	2010-03-14	Nat Genet	Genome-wide association identifies multiple ulcerative colitis susceptibility loci	Ulcerative colitis	1q32.1	K1F21B	2e-07	Affymetrix [266,047]	Y	N	N	N	Y	N	N	N	Y	N	N	N	Y	N	N	N
chr3	38774831	rs6800541	20062060	Pfeufer	2010-01-10	Nat Genet	Genome-wide association study of PR interval.	PR interval	3p22.2	SCN10A	2e-74	Affymetrix & Illumina [~2.5 million] (imputed)	N	N	N	N	Y	N	N	N	Y	N	N	N	N	N	N	N
chr12	65783377	rs10506525	20195514	Pillas	2010-02-26	PLoS Genet	Genome-wide association study reveals multiple loci associated with primary tooth development during infancy.	Primary tooth development (time to first tooth eruption)	12q14.3	MSRB3	6e-09	Illumina [300,766]	N	N	N	Y	N	N	N	Y	Y	N	N	Y	N	N	N	N
chr8	120012699	rs11995824	19801982	Rivadeneira	2009-10-04	Nat Genet	Twenty bone-mineral-density loci identified by large-scale meta-analysis of genome-wide association studies.	Bone mineral density (hip)	8q24.12	TNFRSF11B	7e-09	Affymetrix & Illumina [2,543,686](imputed)	N	N	N	N	N	N	N	N	N	N	N	N	Y	N	N	N
chr6	31930461	rs429608	20861866	Kopplin	2010-09-23	Genes Immun	Genome-wide association identifies SKIV2L and MYRIP as protective factors for age-related macular degeneration	Age-related macular degeneration	6p21.33	SKIV2L,BF	5e-15	Affymetrix [>361,556] (imputed)	N	N	N	N	Y	N	N	N	N	N	N	N	N	N	N	N
chr5	77630853	rs6881634	19668339	Potkin	2009-08-07	PLoS One	Hippocampal atrophy as a quantitative trait in a genome-wide association study identifying novel susceptibility genes for Alzheimer's disease.	Hippocampal atrophy	5q14.1	SCAMP1, LHFPL2	2e-06	Illumina [516,645]	N	N	N	N	Y	N	N	N	Y	N	N	N	N	N	N	N
chr2	128177376	rs1158867	20802025	Tang	2010-08-27	Blood	Genome-wide association study identifies novel loci for plasma levels of protein C: the ARIC study	Plasma levels of Protein C	2q14.3	PROC	4e-36	Affymetrix [2,461,269]	N	N	N	N	Y	N	N	N	N	N	N	N	N	N	N	N
chr19	44970934	rs644148	18957941	Terracciano	2008-11-24	Mol Psychiatry	Genome-wide association scan for five major dimensions of personality.	Personality dimensions	19q13.31	ZNF180	9e-07	Affymetrix[362,129]	Y	N	N	N	N	N	N	N	N	N	N	N	N	N	N	N
chr13	23228690	rs1034200	20719862	Vitart	2010-08-18	Hum Mol Genet	New loci associated with central cornea thickness include COL5A1, AKAP13 and AVGR8	Central corneal thickness	13q12.11	AVGR8,AL354828.1	4e-09	Illumina [~2 million] (imputed)	N	N	N	N	Y	N	Y	N	N	N	N	N	N	N	N	N
chr8	119923872	rs4355801	18455228	Richards	2008-04-29	Lancet	Bone mineral density, osteoporosis, and osteoporotic fractures: a genome-wide association study.	Bone mineral density	8q24.12	TNFRSF11B	8e-10	Illumina [314,075]	N	N	N	N	N	N	N	N	N	N	N	N	Y	N	Y	N
chr3	12277844	rs17036101	18372903	Zeggini	2008-03-30	Nat Genet	Meta-analysis of genome-wide association data and large-scale replication identifies additional susceptibility loci for type 2 diabetes.	Type 2 diabetes	3p25.2	SYN2, PPARG	2e-07	Affymetrix and Illumina[2,202,892](imputed)	N	N	N	N	N	N	N	N	N	N	N	N	Y	N	N	N
chr1	90875887	rs2136093	20360315	Uher	2010-04-01	Am J Psychiatry	Genome-Wide Pharmacogenetics of Antidepressant Response in the GENDEP Project	Response to antidepressants	1p22.2	Intergenic	4e-07	Illumina [539,391]	N	N	N	N	N	N	N	N	Y	N	N	N	N	N	N	N
chr2	171733224	rs4668338	18759275	McArdle	2008-09-01	Arthritis Rheum	Association of a common nonsynonymous variant in GLUT9 with serum uric acid levels in old order amish.	Serum uric acid	2q31.1	NR	3e-06	Affymetrix[361,034]	N	N	Y	N	N	N	Y	N	N	N	N	N	N	N	Y	N
chr7	107484436	rs4730276	19122664	Silverberg	2009-01-04	Nat Genet	Ulcerative colitis-risk loci on chromosomes 1p36 and 12q15 found by genome-wide association study.	Ulcerative colitis	7q31.1	SLC26A3, DLD, LAMB1	9e-06	Illumina [280,748]	N	N	N	N	Y	N	Y	N	Y	Y	N	N	N	N	N	N
chr10	89338632	rs9664222	20304771	Newman	2010-03-18	J Gerontol A Biol Sci Med Sci	A Meta-analysis of Four Genome-Wide Association Studies of Survival to Age 90 Years or Older: The Cohorts for Heart and Aging Research in Genomic Epidemiology Consortium	Longevity	10q23.2	MINPP1	7e-07	Affymetrix and Illumina [2,287,520] (imputed)	N	N	N	N	N	N	N	N	N	N	Y	N	N	N	N	N
chr3	61794053	rs652889	20031603	Marroni	2009-08-01	Circ Cardiovasc Genet	A genome-wide association scan of RR and QT interval duration in 3 European genetically isolated populations: the EUROSPAN project.	QT interval	3p14.2	PTPRG	8e-07	Illumina [~318,327]	N	N	N	N	Y	N	Y	N	Y	N	N	N	N	N	N	N
chr1	30432218	rs4949526	20889312	Wang	2010-10-01	Schizophr Res	A genome-wide meta-analysis identifies novel loci associated with schizophrenia and bipolar disorder	Biplolar disorder and schizophrenia	1p35.2	PTPRU	4e-07	Affymetrix [722,112]	Y	N	N	N	N	N	N	N	N	N	N	N	N	N	N	N
chr4	156998540	rs4234898	19786962	Roeske	2009-09-29	Mol Psychiatry	First genome-wide association scan on neurophysiological endophenotypes points to trans-regulation effects on SLC2A3 in dyslexic children.	Speech perception in dyslexia	4q32.1	CTSO, TDO2, PDGFC	5e-08	Illumina [297,086]	N	N	N	N	N	N	N	N	N	N	N	N	Y	N	Y	N
chr20	1205885	rs397020	19010793	Baranzini	2008-11-14	Hum Mol Genet	Genome-wide association analysis of susceptibility and clinical phenotype in multiple sclerosis.	Multiple sclerosis	20p13	C20orf46	8e-07	Illumina[551,642]	N	N	N	N	N	N	N	N	N	N	N	N	Y	N	Y	N
chr6	29906690	rs2860580	20512145	Bei	2010-05-30	Nat Genet	A genome-wide association study of nasopharyngeal carcinoma identifies three new susceptibility loci.	Nasopharyngeal carcinoma	6p22.1	HLA-A	5e-67	Illumina [464,328]	N	N	N	N	Y	N	N	Y	Y	N	Y	Y	N	N	N	N
chr4	104137789	rs4699052	19483681	Rapley	2009-05-31	Nat Genet	A genome-wide association study of testicular germ cell tumor.	Testicular germ cell tumor	4q24	Intergenic	2e-07	Illumina [307,666]	N	N	N	N	Y	N	Y	N	Y	N	Y	N	N	N	N	N
chr6	152110942	rs543650	20881960	Allen	2010-09-29	Nature	Hundreds of variants clustered in genomic loci and biological pathways affect human height	Height	6q25.1	ESR1	1e-17	Affymetrix, Illumina & Perlegen [2,834,208] (imputed)	N	N	N	N	N	N	Y	N	N	N	N	N	N	N	N	N
chr8	11349185	rs13277113	18204098	Hom	2008-01-20	N Engl J Med	Association of systemic lupus erythematosus with C8orf13-BLK and ITGAM-ITGAX.	Systemic lupus erythematosus	8p23.1	C8orf13, BLK	1e-10	Illumina[502,033]	N	N	N	N	Y	N	N	N	Y	N	N	N	Y	N	N	N
chr10	50561506	rs4838508	20041166	Fellay	2009-12-24	PLoS Genet	Common genetic variation and the control of HIV-1 in humans.	HIV-1 control	10q11.23	Intergenic	2e-06	Illumina [NR]	N	N	N	N	Y	N	N	N	N	N	N	N	N	N	N	N
chr10	12328009	rs12779790	18372903	Zeggini	2008-03-30	Nat Genet	Meta-analysis of genome-wide association data and large-scale replication identifies additional susceptibility loci for type 2 diabetes.	Type 2 diabetes	10p13	CDC123,CAMK1D	1e-10	Affymetrix and Illumina[2,202,892](imputed)	N	N	N	N	Y	N	N	N	N	N	N	N	Y	N	N	N
chr7	151415040	rs10224002	19862010	Ganesh	2009-10-11	Nat Genet	Multiple loci influence erythrocyte phenotypes in the CHARGE Consortium.	Hemoglobin	7q36.1	PRKAG2	3e-15	Affymetrix & Illumina [~2.5 million](imputed)	N	N	Y	N	N	N	N	N	N	N	N	N	N	N	N	N
chr5	88354674	rs10037512	20881960	Allen	2010-09-29	Nature	Hundreds of variants clustered in genomic loci and biological pathways affect human height	Height	5q14.3	MEF2C	2e-18	Affymetrix, Illumina & Perlegen [2,834,208] (imputed)	Y	N	N	N	Y	N	N	N	Y	N	N	N	N	N	N	N
chr3	99396271	rs13095226	20385826	Neale	2010-04-12	Proc Natl Acad Sci USA	Genome-wide association study of advanced age-related macular degeneration identifies a role of the hepatic lipase gene (LIPC)	Age-related macular degeneration	3q12.1	COL8A1	3e-06	Affymetrix [632,932]	Y	N	N	N	N	N	N	N	N	N	N	N	N	N	N	N
chr11	71194558	rs3829251	20418485	Ahn	2010-04-23	Hum Mol Genet	Genome-wide association study of circulating vitamin D levels	Vitamin D levels	11q13.4	NADSYN1,DHCR7	3e-09	Affymetrix & Illumina [593,253] (imputed)	N	N	N	N	Y	N	N	N	Y	N	N	N	N	N	N	N
chr2	9924386	rs2357266	20707712	Mosing	2010-08-01	Twin Res Hum Genet	A genome-wide association study of self-rated health	Self-rated health	2p25.1	Intergenic	4e-06	Illumina [2,380,486] (imputed)	N	N	N	N	N	N	N	N	Y	N	Y	N	N	N	N	N
chr20	35766336	rs8115854	19668339	Potkin	2009-08-07	PLoS One	Hippocampal atrophy as a quantitative trait in a genome-wide association study identifying novel susceptibility genes for Alzheimer's disease.	Hippocampal atrophy	20q11.23	C20orf132	2e-06	Illumina [516,645]	N	N	N	N	Y	N	N	N	N	N	N	N	Y	N	N	N
chr12	3814237	rs10848911	19478329	Aston	2009-05-28	J Androl	Genome-wide study of single-nucleotide polymorphisms associated with azoospermia and severe oligozoospermia.	Male infertility	12p13.32	EFCAB4B	4e-06	Illumina [314,776]	N	N	Y	N	N	N	N	N	N	N	N	N	N	N	N	N
chr2	169763147	rs560887	20081858	Dupuis	2010-01-17	Nat Genet	New genetic loci implicated in fasting glucose homeostasis and their impact on type 2 diabetes risk.	Fasting glucose-related traits	2q31.1	G6PC2	9e-218	Affymetrix & Illumina [~2.5 million] (imputed)	N	N	Y	N	N	N	Y	N	N	N	N	N	N	N	Y	N
chr6	111913261	rs33980500	20953188	Ellinghaus	2010-10-17	Nat Genet	Genome-wide association study identifies a psoriasis susceptibility locus at TRAF3IP2	Psoriasis	6q21	TRAF3IP2	1e-16	Illumina [2,339,118] (imputed)	N	N	N	N	N	N	N	N	N	N	N	N	Y	N	N	N
chr9	33799369	rs216345	18711365	Ferreira	2008-08-17	Nat Genet	Collaborative genome-wide association analysis supports a role for ANK3 and CACNA1C in bipolar disorder.	Bipolar disorder	9p13.3	NR	4e-06	Affymetrix[1,769,948]imputed	N	N	Y	N	N	N	Y	N	Y	N	N	N	N	N	Y	N
chr19	45422945	rs4420638	20864672	Waterworth	2010-09-23	Arterioscler Thromb Vasc Biol	Genetic Variants Influencing Circulating Lipid Levels and Risk of Coronary Artery Disease	LDL cholesterol	19q13.32	APOE,APOC1,APOC4,APOC2	2e-40	Affymetrix, Illumina & Perlegen [2,155,369] (imputed)	N	N	N	N	N	N	N	N	Y	N	N	N	N	N	N	N
chr6	126966307	rs4549631	18391952	Weedon	2008-04-06	Nat Genet	Genome-wide association analysis identifies 20 loci that influence adult height.	Height	6q22.32	LOC387103	5e-13	Affymetrix[402,951]	Y	N	N	N	Y	N	N	N	N	N	N	N	Y	N	N	N
chr6	31241108	rs13191343	20953186	Huffmeier	2010-10-17	Nat Genet	Common variants at TRAF3IP2 are associated with susceptibility to psoriatic arthritis and psoriasis	Psoriatic arthritis	6p21.33	HLA	2e-72	Affymetrix [1,585,307] (imputed)	N	N	N	N	Y	N	Y	N	N	N	N	N	N	N	N	N
chr8	136871738	rs12680546	17362836	Schymick	2007-02-20	Lancet Neurol	Genome-wide genotyping in amyotrophic lateral sclerosis and neurologically normal controls: first stage analysis and public release of data.	Amyotrophic lateral sclerosis	8q24.2	Intergenic	3e-06	Illumina[549,062]	N	N	N	N	Y	N	N	N	Y	N	Y	N	Y	N	N	N
chr13	54581086	rs9536591	17434096	Matarin	2007-05-06	Lancet Neurol	A genome-wide genotyping study in patients with ischaemic stroke: initial analysis and data release.	Stroke	13q21.1	Intergenic	6e-06	Illumina[408,803]	N	N	N	N	N	N	N	N	Y	N	N	N	N	N	N	N
chr9	33283581	rs12336160	20932654	Kerns	2010-10-05	Int J Radiat Oncol Biol Phys	Genome-Wide Association Study to Identify Single Nucleotide Polymorphisms (SNPs) Associated With the Development of Erectile Dysfunction in African-American Men After Radiotherapy for Prostate Cancer	Erectile dysfunction and prostate cancer treatment	9p13.3	CHMP5	1e-06	Affymetrix [512,497]	Y	N	N	N	N	N	N	N	N	N	N	N	N	N	N	N
chr6	39784364	rs2395730	20010834	Repapi	2009-12-13	Nat Genet	Genome-wide association study identifies five loci associated with lung function.	Pulmonary function	6p21.2	DAAM2	8e-08	Affymetrix & Illumina [~2.5 million] (imputed)	N	N	N	N	Y	N	N	N	Y	N	N	N	N	N	N	N
chr15	28513363	rs916977	18252221	Kayser	2008-01-24	Am J Hum Genet	Three genome-wide association studies and a linkage analysis identify HERC2 as a human iris color gene.	Iris color	15q13.1	HERC2	1e-43	Affymetrix and Illumina[up to ~500,000](pooled)	Y	N	N	N	Y	N	N	N	N	N	N	N	Y	N	N	N
chr19	11238472	rs2738459	20864672	Waterworth	2010-09-23	Arterioscler Thromb Vasc Biol	Genetic Variants Influencing Circulating Lipid Levels and Risk of Coronary Artery Disease	LDL cholesterol	19p13.2	LDLR	7e-06	Affymetrix, Illumina & Perlegen [2,155,369] (imputed)	N	N	N	N	Y	N	N	N	N	N	N	N	N	N	N	N
chr20	7552503	rs6108011	17903294	Yang	2007-09-19	BMC Med Genet	Genome-wide association and linkage analyses of hemostatic factors and hematological phenotypes in the Framingham Heart Study.	Hemostatic factors and hematological phenotypes	20p12.3	Intergenic	6e-06	Affymetrix[70,897]	Y	N	N	N	N	N	N	N	N	N	N	N	Y	N	N	N
chr3	16395667	rs690037	20395239	MacGregor	2010-04-15	Hum Mol Genet	Genome-wide association identifies ATOH7 as a major gene determining human optic disc size	Optic disc size (cup)	3p25.1	RFTN1	2e-07	Illumina [~2.74 million] (imputed)	N	N	N	N	N	N	N	N	N	N	N	N	Y	N	N	N
chr10	71583197	rs7077164	20708005	Chalasani	2010-08-10	Gastroenterology	Genome-Wide Association Study Identifies Variants Associated with Histologic Features of Nonalcoholic Fatty Liver Disease	Non-alcoholic fatty liver disease histology (lobular)	10q22.1	COL13A1	7e-06	Illumina [324,623]	N	N	N	N	Y	N	N	N	N	N	Y	N	Y	N	N	N
chr16	89986116	rs1805007	17952075	Sulem	2007-10-21	Nat Genet	Genetic determinants of hair, eye and skin pigmentation in Europeans.	Skin sensitivity to sun	16q24.3	MC1R	2e-55	Illumina[317,511]	N	N	Y	N	N	N	N	N	N	N	N	N	N	N	N	N
chr3	49721531	rs3197999	20228799	McGovern	2010-03-14	Nat Genet	Genome-wide association identifies multiple ulcerative colitis susceptibility loci	Ulcerative colitis	3p21.31	MST1	4e-09	Affymetrix [266,047]	N	N	N	N	Y	N	N	N	Y	N	N	N	Y	N	N	N
chr1	114377567	rs2476601	20453842	Stahl	2010-05-09	Nat Genet	Genome-wide association study meta-analysis identifies seven new rheumatoid arthritis risk lock	Rheumatoid arthritis	1p13.2	PTPN22	9e-74	Affymetrix & Illumina [~2,716,259] (imputed)	N	N	N	N	Y	N	N	N	N	N	N	N	Y	N	N	N
chr6	152157880	rs6902771	19581569	Treutlein	2009-07-01	Arch Gen Psychiatry	Genome-wide association study of alcohol dependence.	Alcohol dependence	6q25.1	ESR1	8e-06	Illumina [524,396]	N	N	N	N	N	N	Y	N	N	N	N	N	N	N	N	N
chr18	65017099	rs2124349	19734545	Need	2009-09-04	Hum Mol Genet	A genome-wide study of common SNPs and CNVs in cognitive performance in the CANTAB.	Cognitive performance	18q22.1	C18orf4, DSEL	4e-06	Illumina [475,971]	N	N	N	N	N	N	N	N	N	N	Y	N	N	N	N	N
chr2	105378956	rs12615966	20686608	Low	2010-07-29	PLoS One	Genome-wide association study of pancreatic cancer in Japanese population	Pancreatic cancer	2q12.1	LOC284998	7e-06	Illumina [420,236]	N	N	Y	N	N	N	Y	N	N	N	N	N	N	N	N	N
chr22	37581484	rs229527	20410501	Jin	2010-04-21	N Engl J Med	Variant of TYR and Autoimmunity Susceptibility Loci in Generalized Vitiligo	Vitiligo	22q12.3	C1QTNF6	2e-16	Illumina [520,460]	N	N	N	N	N	N	Y	N	N	N	N	N	N	N	N	N
chr6	91207350	rs806276	18937294	Lasky-Su	2008-12-05	Am J Med Genet B Neuropsychiatr Genet	Genome-wide association scan of the time to onset of attention deficit hyperactivity disorder.	Attention deficit hyperactivity disorder (time to onset)	6q15	Intergenic	3e-07	Perlegen [429,981]	N	N	N	N	Y	N	N	N	Y	N	Y	N	N	N	N	N
chr6	41536426	rs1983891	20676098	Takata	2010-08-01	Nat Genet	Genome-wide association study identifies five new susceptibility loci for prostate cancer in the Japanese population	Prostate cancer	6p21.1	FOXP4	8e-08	Illumina [510,687]	Y	N	N	N	N	N	N	N	N	N	N	N	N	N	N	N
chr4	1095280	rs3796619	18239089	Kong	2008-02-02	Science	Sequence variants in the RNF212 gene associate with genome-wide recombination rate.	Recombination rate (males)	4p16.3	RNF212,SPON2	3e-24	Illumina [309,241]	N	N	N	N	Y	N	N	N	Y	N	N	N	Y	N	N	N
chr4	20620682	rs1379659	17903301	Vasan	2007-09-19	BMC Med Genet	Genome-wide association of echocardiographic dimensions, brachial artery endothelial function and treadmill exercise responses in the Framingham Heart Study.	Echocardiographic traits	4p15.31	SLIT2	1e-07	Affymetrix[70,897]	N	N	N	N	Y	N	N	N	N	N	N	N	Y	N	N	N
chr8	128124915	rs16901979	19767754	Gudmundsson	2009-09-20	Nat Genet	Genome-wide association and replication studies identify four variants associated with prostate cancer susceptibility.	Prostate cancer	8q24.21	Intergenic	3e-14	Illumina [310,520]	Y	N	N	N	N	N	N	N	N	N	N	N	Y	N	N	N
chr19	17590280	rs11666579	20360315	Uher	2010-04-01	Am J Psychiatry	Genome-Wide Pharmacogenetics of Antidepressant Response in the GENDEP Project	Response to antidepressants	19p13.11	SLC27A1	3e-06	Illumina [539,391]	N	N	N	N	N	N	N	N	Y	N	N	N	N	N	N	N
chr1	222923350	rs6683071	19734545	Need	2009-09-04	Hum Mol Genet	A genome-wide study of common SNPs and CNVs in cognitive performance in the CANTAB.	Cognitive performance	1q41	FAM177B	4e-06	Illumina [475,971]	N	N	N	N	Y	N	N	N	Y	N	N	N	Y	N	N	N
chr20	59947043	rs4925189	20932310	Han	2010-10-08	BMC Neurol	Genome-wide association reveals genetic effects on human Abeta42 and tau protein levels in cerebrospinal fluids: a case control study	T-tau	20q13.33	CDH4	6e-07	Illumina [498,205]	N	N	N	N	N	N	Y	N	N	N	N	N	N	N	N	N
chr18	12809339	rs1893217	20190752	Dubois	2010-02-28	Nat Genet	Multiple common variants for celiac disease influencing immune gene expression.	Celiac disease	18p11.21	PTPN2	3e-10	Illumina [292,387]	N	N	N	N	Y	N	N	N	Y	N	N	N	Y	N	N	N
chr16	27434926	rs8057551	19874204	Guo	2009-10-29	J Bone Miner Res	PTH and IL21R May Underlie Variation of Femoral Neck Bone Mineral Density as Revealed by a Genome-Wide Association Study.	Bone mineral density	16p12.1	IL21R	2e-06	Affymetrix [342,854]	N	N	Y	N	N	N	N	N	N	N	N	N	N	N	N	N
chr11	76301315	rs7927894	19349984	Esparza-Gordillo	2009-04-06	Nat Genet	A common variant on chromosome 11q13 is associated with atopic dermatitis.	Atopic dermatitis	11q13.5	C11orf30	8e-10	Affymetrix [342,303]	N	Y	N	N	N	Y	N	N	N	N	N	N	N	Y	N	N
chr1	88802011	rs2179965	17903297	Seshadri	2007-09-19	BMC Med Genet	Genetic correlates of brain aging on MRI and cognitive test measures: a genome-wide association and linkage analysis in the Framingham Study.	Cognitive test performance	1p22.2	Intergenic	1e-06	Affymetrix[70,897]	N	N	N	N	Y	N	N	N	Y	N	N	N	Y	N	N	N
chr19	34322136	rs11084753	19079261	Willer	2008-12-14	Nat Genet	Six new loci associated with body mass index highlight a neuronal influence on body weight regulation.	Body mass index	19q13.11	KCTD15	2e-08	Illumina and Affymetrix[2,399,588](imputed)	Y	N	N	N	Y	N	N	N	Y	N	N	N	Y	N	N	N
chr4	34893854	rs17390445	19721433	McClay	2009-09-01	Mol Psychiatry	Genome-wide pharmacogenomic analysis of response to treatment with antipsychotics.	Response to antipsychotic treatment	4p15.1	Intergenic	1e-07	Affymetrix & Perlegen [492,900]	Y	N	N	N	N	N	N	N	N	N	N	N	N	N	N	N
chr1	20140035	rs1317209	20228799	McGovern	2010-03-14	Nat Genet	Genome-wide association identifies multiple ulcerative colitis susceptibility loci	Ulcerative colitis	1p36.13	RNF186,OTUD3,PLA2G2E	2e-10	Affymetrix [266,047]	Y	N	N	N	Y	N	N	N	Y	N	N	N	N	N	N	N
chr15	80432221	rs11634397	20581827	Voight	2010-06-27	Nat Genet	Twelve type 2 diabetes susceptibility loci identified through large-scale association analysis	Type 2 diabetes	15q25.1	ZFAND6	2e-09	Affymetrix & Illumina [2,426,886] (imputed)	Y	N	N	N	Y	N	N	N	N	N	Y	N	N	N	N	N
chr7	73020336	rs3812316	18193046	Kooner	2008-01-13	Nat Genet	Genome-wide scan identifies variation in MLXIPL associated with plasma triglycerides.	Triglycerides	7q11.23	MLXIPL	1e-10	Perlegen[up to 216,774]	N	N	N	N	N	N	N	N	N	N	N	N	Y	N	Y	N
chr4	45182526	rs10938397	20935630	Speliotes	2010-10-10	Nat Genet	Association analyses of 249,796 individuals reveal 18 new loci associated with body mass index	Body mass index	4p12	GNPDA2	4e-31	Affymetrix, Illumina and Perlegen [~2.8 million] (imputed)	N	N	N	N	Y	N	N	N	Y	N	N	N	N	N	N	N
chr19	46202171	rs2287019	20935630	Speliotes	2010-10-10	Nat Genet	Association analyses of 249,796 individuals reveal 18 new loci associated with body mass index	Body mass index	19q13.32	QPCTL, GIPR	2e-16	Affymetrix, Illumina and Perlegen [~2.8 million] (imputed)	N	N	N	N	Y	N	Y	N	N	N	N	N	N	N	N	N
chr15	54680631	rs10518765	17903293	Benjamin	2007-09-19	BMC Med Genet	Genome-wide association with select biomarker traits in the Framingham Heart Study.	Select biomarker traits	15q21.3	Intergenic	1e-06	Affymetrix[70,897]	Y	N	N	N	Y	N	N	N	N	N	Y	N	Y	N	N	N
chr4	37064330	rs13117816	20802204	Baranzini	2010-09-01	Brain	Genetic variation influences glutamate concentrations in brains of patients with multiple sclerosis	Multiple sclerosis--Brain Glutamate Concentrations	4p14	FLJ11017	7e-06	Illumina [~500,000]	N	N	N	N	Y	N	N	N	N	N	N	N	Y	N	N	N
chr10	16299950	rs10508503	19151714	Meyre	2009-01-18	Nat Genet	Genome-wide association study for early-onset and morbid adult obesity identifies three new risk loci in European populations.	Obesity	10p13	PTER	2e-07	Illumina [308,846]	Y	N	N	N	Y	N	N	N	N	N	N	N	Y	N	N	N
chr9	123690238	rs3761847	20453842	Stahl	2010-05-09	Nat Genet	Genome-wide association study meta-analysis identifies seven new rheumatoid arthritis risk lock	Rheumatoid arthritis	9q33.2	TRAF1,C5	2e-07	Affymetrix & Illumina [~2,716,259] (imputed)	N	N	N	N	N	N	Y	N	N	N	N	N	N	N	Y	N
chr16	67902069	rs2271293	19060911	Aulchenko	2008-12-07	Nat Genet	Loci influencing lipid levels and coronary heart disease risk in 16 European population cohorts.	HDL cholesterol	16q22.1	CTCF, PRMT8	8e-16	Illumina and Affymetrix [up to ~600,000]	Y	N	N	N	Y	N	N	N	Y	N	N	N	N	N	N	N
chr8	128407442	rs10505477	17618283	Zanke	2007-07-08	Nat Genet	Genome-wide association scan identifies a colorectal cancer susceptibility locus on chromosome 8q24.	Colorectal cancer	8q24.21	ORF DQ515897	3e-11	Illumina and Affymetrix[99,632]	Y	N	N	N	Y	N	N	N	Y	N	N	N	Y	N	N	N
chr1	213855587	rs17706439	20031603	Marroni	2009-08-01	Circ Cardiovasc Genet	A genome-wide association scan of RR and QT interval duration in 3 European genetically isolated populations: the EUROSPAN project.	RR interval (heart rate)	1q32.3	Intergenic	3e-06	Illumina [~318,327]	Y	N	N	N	N	N	N	N	N	N	N	N	Y	N	N	N
chr1	203155881	rs4950928	18403759	Ober	2008-04-09	N Engl J Med	Effect of variation in CHI3L1 on serum YKL-40 level, risk of asthma, and lung function.	YKL-40 levels	1q32.1	CHI3L1	1e-13	Affymetrix[290,325]	N	N	N	N	Y	N	Y	N	N	N	N	N	Y	N	Y	N
chr13	39516626	rs9315632	20694148	Zabaneh	2010-08-04	PLoS One	A genome-wide association study of the metabolic syndrome in Indian Asian men	Metabolic syndrome	13q13.3	STOML3	3e-06	Illumina [308,011]	N	N	N	N	N	N	Y	N	N	N	N	N	N	N	N	N
chr3	56667681	rs9835332	20881960	Allen	2010-09-29	Nature	Hundreds of variants clustered in genomic loci and biological pathways affect human height	Height	3p14.3	C3orf63	5e-13	Affymetrix, Illumina & Perlegen [2,834,208] (imputed)	N	N	N	N	Y	N	N	N	N	N	N	N	N	N	N	N
chr3	160340895	rs4679904	19458352	Hirschfield	2009-05-20	N Engl J Med	Primary biliary cirrhosis associated with HLA, IL12A, and IL12RB2 variants.	Primary biliary cirrhosis	3q26.1	ARF7	1e-06	Illumina [305,724]	N	N	N	N	Y	N	N	N	N	N	N	N	N	N	N	N
chr1	207875174	rs4844614	19060910	Sabatti	2008-12-07	Nat Genet	Genome-wide association analysis of metabolic traits in a birth cohort from a founder population.	LDL cholesterol	1q32.2	CR1L	2e-07	Illumina [329,091]	Y	N	N	N	Y	N	N	N	Y	N	N	N	N	N	N	N
chr9	104944754	rs320209	20195266	Adkins	2010-03-02	Mol Psychiatry	Genomewide pharmacogenomic study of metabolic side effects to antipsychotic drugs	Response to antipsychotic treatment	9q31.1	Intergenic	4e-07	Affymetrix [492,900]	Y	N	N	N	N	N	N	N	N	N	N	N	N	N	N	N
chr10	105257785	rs7071247	20526338	Johnson	2010-06-06	Nat Genet	Genome-wide meta-analyses identifies seven loci associated with platelet aggregation in responseto agonists	Platelet aggregation	10q24.33	NEURL	2e-07	Affymetrix & Illumina [~2.33 million] (imputed)	N	N	N	N	N	N	Y	N	N	N	N	N	N	N	Y	N
chr4	189587078	rs7659062	20125193	Cirulli	2010-02-03	Eur J Hum Genet	Common genetic variation and performance on standardized cognitive tests.	Cognitive test performance	4q35.2	AC093909.2	8e-06	Illumina [up to 563,855]	N	N	N	N	N	N	N	N	N	Y	Y	N	N	N	N	N
chr5	131742227	rs6596075	17554300	WTCCC	2007-06-07	Nature	Genome-wide association study of 14,000 cases of seven common diseases and 3,000 shared controls.	Crohn's disease	5q31.1	Intergenic	3e-06	Affymetrix[469,557]	Y	N	N	N	Y	N	N	N	N	N	N	N	Y	N	N	N
chr11	89005252	rs1847134	20585627	Eriksson	2010-06-24	PLoS Genet	Web-based, participant-driven studies yield novel genetic associations for common traits	Eye color	11q14.3	TYR	1e-15	Illumina [535,076]	N	N	N	N	N	N	Y	N	N	N	N	N	N	N	N	N
chr13	112221296	rs7333181	19448619	Stolk	2009-05-15	Nat Genet	Loci at chromosomes 13, 19 and 20 influence age at natural menopause.	Menopause (age at onset)	13q34	LOC121793, ARHGEF7	3e-08	Illumina [315,418]	N	N	N	N	N	N	Y	N	N	N	N	N	N	N	N	N
chr7	72856268	rs2240466	19060911	Aulchenko	2008-12-07	Nat Genet	Loci influencing lipid levels and coronary heart disease risk in 16 European population cohorts.	Triglycerides	7q11.23	MLXIPL	1e-12	Illumina and Affymetrix [up to 600,000]	N	N	N	N	Y	N	N	N	N	N	N	N	Y	N	N	N
chr7	77964787	rs2691543	20966902	Croteau-Chonka	2010-10-21	Obesity	Genome-Wide Association Study of Anthropometric Traits and Evidence of Interactions With Age and Study Year in Filipino Women	Height	7q21.11	RPL13AP17	5e-06	Affymetrix [2,073,674](imputed)	N	N	N	N	N	N	N	N	N	N	N	N	N	N	Y	N
chr18	1595020	rs8097348	19727025	De Moor	2009-09-02	Med Sci Sports Exerc	Genome-Wide Association Study of Exercise Behavior in Dutch and American Adults.	Exercise (leisure time)	18p11.32	C18orf2	7e-06	Affymetrix and Perlegen [~1.6 million] (imputed)	Y	N	N	N	N	N	N	N	N	N	N	N	N	N	N	N
chr6	32363954	rs2076529	20935629	Heid	2010-10-10	Nat Genet	Meta-analysis identifies 13 new loci associated with waist-hip ratio and reveals sexual dimorphism in the genetic basis of fat distribution	Waist-hip ratio	6p21.32	BTNL2	4e-07	Affymetrix, Illumina & Perlegen [up to 2,850,269](imputed)	N	N	N	N	N	N	N	N	N	N	Y	N	N	N	N	N
chr20	4611876	rs6052699	20526338	Johnson	2010-06-06	Nat Genet	Genome-wide meta-analyses identifies seven loci associated with platelet aggregation in responseto agonists	Platelet aggregation	20p13	PRNP	2e-06	Affymetrix & Illumina [~2.33 million] (imputed)	N	N	N	N	Y	N	N	N	N	N	N	N	Y	N	N	N
chr3	145173787	rs345013	17903305	Murabito	2007-09-19	BMC Med Genet	A genome-wide association study of breast and prostate cancer in the NHLBI's Framingham Heart Study.	Prostate cancer	3q24	Intergenic	5e-06	Affymetrix[70,897]	N	N	N	N	Y	N	N	N	N	N	N	N	Y	N	N	N
chr10	81015895	rs11593576	20526339	Quan	2010-06-06	Nat Genet	Genome-wide association study for vitiligo identifies susceptibility loci at 6q27 and the MHC	Vitiligo	10q22.3	ZMIZ1	8e-07	Illumina [493,909]	N	N	N	N	Y	N	N	N	N	N	N	N	N	N	N	N
chr1	208128721	rs2745967	20639392	Eijgelsheim	2010-07-16	Hum Mol Genet	Genome-wide association analysis identifies multiple loci related with resting heart rate	Resting heart rate	1q32.2	CD34	7e-08	Affymetrix & Illumina [~2.5 million] (imputed)	Y	N	N	N	N	N	N	N	N	N	N	N	N	N	N	N
chr4	126933291	rs1320267	17903303	O'Donnell	2007-09-19	BMC Med Genet	Genome-wide association study for subclinical atherosclerosis in major arterial territories in the NHLBI's Framingham Heart Study.	Subclinical atherosclerosis traits (other)	4q28.1	Intergenic	7e-06	Affymetrix[70,897]	N	N	N	N	N	N	N	N	N	N	N	N	Y	N	N	N
chr8	126486408	rs17321515	18193044	Kathiresan	2008-01-13	Nat Genet	Six new loci associated with blood low-density lipoprotein cholesterol, high-density lipoprotein cholesterol or triglycerides in humans.	Triglycerides	8q24.13	TRIB1	4e-17	Affymetrix[389,878]	Y	N	N	N	Y	N	N	N	N	N	N	N	Y	N	N	N
chr5	156942284	rs11740562	20889312	Wang	2010-10-01	Schizophr Res	A genome-wide meta-analysis identifies novel loci associated with schizophrenia and bipolar disorder	Biplolar disorder and schizophrenia	5q33.3	NR	1e-06	Affymetrix [722,112]	N	N	Y	N	N	N	N	N	N	N	N	N	N	N	N	N
chr6	136133658	rs947583	20558539	Kestenbaum	2010-06-17	J Am Soc Nephrol	Common genetic variants associate with serum phosphorus concentration	Serum phosphorus concentrations	6q23.3	PDE7B	3e-12	Affymetrix & Illumina [~2.5 million] (imputed)	N	N	N	N	N	N	Y	N	Y	N	N	N	N	N	N	N
chr6	33143947	rs2254287	18193043	Willer	2008-01-13	Nat Genet	Newly identified loci that influence lipid concentrations and risk of coronary artery disease.	LDL cholesterol	6p21.32	B3GALT4	5e-08	Illumina and Affymetrix[~2,261,000] (imputed)	N	N	N	N	Y	N	N	N	Y	N	N	N	Y	N	N	N
chr1	184020944	rs2274432	18391951	Gudbjartsson	2008-04-06	Nat Genet	Many sequence variants affecting diversity of adult human height.	Height	1q25.3	C1orf19,GLT25D2	8e-09	Illumina and Affymetrix[up to 304,226]	N	N	N	N	Y	N	N	N	N	N	Y	N	Y	N	N	N
chr3	64711903	rs4607103	18372903	Zeggini	2008-03-30	Nat Genet	Meta-analysis of genome-wide association data and large-scale replication identifies additional susceptibility loci for type 2 diabetes.	Type 2 diabetes	3p14.1	ADAMTS9	1e-08	Affymetrix and Illumina[2,202,892](imputed)	Y	N	N	N	Y	N	N	N	Y	N	N	N	Y	N	N	N
chr19	50223265	rs3810265	19165232	Otowa	2009-01-23	J Hum Genet	Genome-wide association study of panic disorder in the Japanese population.	Panic disorder	19q13.33	Intergenic	4e-06	Affymetrix [253,903]	Y	N	N	N	Y	N	N	N	N	N	N	N	N	N	N	N
chr16	79585020	rs7498403	20668459	Kim	2010-07-29	J Hum Genet	Genetic variants that affect length/height in infancy/early childhood in Vietnamese-Korean families	Height	16q23.2	MAF	5e-06	Illumina [269,888]	N	N	N	N	N	N	N	N	N	N	N	N	Y	N	N	N
chr3	38593392	rs12053903	20062063	Holm	2010-01-10	Nat Genet	Several common variants modulate heart rate, PR interval and QRS duration.	Electrocardiographic traits	3p22.2	SCN5A	1e-07	Illumina [306,060]	N	N	N	N	Y	N	N	N	Y	N	N	N	N	N	N	N
chr4	15482359	rs1861050	20585324	Dick	2010-06-27	Mol Psychiatry	Genome-wide association study of conduct disorder symptomatology	Conduct disorder (case status)	4p15.32	KIAA1345	8e-06	Illumina [948,658]	N	N	N	N	Y	N	N	N	Y	N	N	N	N	N	N	N
chr1	239436541	rs2820037	17554300	WTCCC	2007-06-07	Nature	Genome-wide association study of 14,000 cases of seven common diseases and 3,000 shared controls.	Hypertension	1q43	RYR2,CHRM3,ZP4	8e-07	Affymetrix[469,557]	Y	N	N	N	Y	N	N	N	N	N	N	N	Y	N	N	N
chr11	98125403	rs2509843	20889312	Wang	2010-10-01	Schizophr Res	A genome-wide meta-analysis identifies novel loci associated with schizophrenia and bipolar disorder	Biplolar disorder and schizophrenia	11q22.1	CNTN5	2e-07	Affymetrix [722,112]	N	N	Y	N	N	N	N	N	N	N	N	N	N	N	N	N
chr2	158977793	rs2074955	20932310	Han	2010-10-08	BMC Neurol	Genome-wide association reveals genetic effects on human Abeta42 and tau protein levels in cerebrospinal fluids: a case control study	P-tau181p	2q24.1	UPP2	1e-07	Illumina [498,205]	N	N	N	N	N	N	N	N	Y	N	N	N	N	N	N	N
chr10	80955066	rs703965	18711365	Ferreira	2008-08-17	Nat Genet	Collaborative genome-wide association analysis supports a role for ANK3 and CACNA1C in bipolar disorder.	Bipolar disorder	10q22.3	NR	8e-06	Affymetrix[1,769,948]imputed	N	N	N	N	Y	N	N	N	N	N	N	N	Y	N	N	N
chr6	162001435	rs992037	19043545	Gieger	2008-11-28	PLoS Genet	Genetics meets metabolomics: a genome-wide association study of metabolite profiles in human serum.	Serum metabolites	6q26	PARK2	1e-07	Affymetrix[187,454]	N	N	Y	N	N	N	N	N	N	N	N	N	N	N	N	N
chr11	116732511	rs2075292	18193046	Kooner	2008-01-13	Nat Genet	Genome-wide scan identifies variation in MLXIPL associated with plasma triglycerides.	Triglycerides	11q23.3	APOA1,KIAA0999,LOC645044	5e-08	Perlegen[up to 216,774]	N	N	N	N	N	N	Y	N	N	N	N	N	N	N	Y	N
chr11	2502318	rs12576239	19305408	Newton-Cheh	2009-03-22	Nat Genet	Common variants at ten loci influence QT interval duration in the QTGEN Study.	QT interval	11p15.5	KCNQ1	1e-15	Affymetrix and Illumina [up to 2,543,686] (imputed)	N	N	N	N	N	N	Y	N	N	N	N	N	N	N	N	N
chr3	69442636	rs922948	17903296	Kiel	2007-09-19	BMC Med Genet	Genome-wide association with bone mass and geometry in the Framingham Heart Study.	Hip geometry	3p14.1	Intergenic	2e-06	Affymetrix[70,897]	N	N	N	N	N	N	N	N	N	N	N	N	Y	N	N	N
chr4	15397905	rs1861046	20585324	Dick	2010-06-27	Mol Psychiatry	Genome-wide association study of conduct disorder symptomatology	Conduct disorder (case status)	4p15.32	C1QTNF7	6e-08	Illumina [948,658]	N	N	N	N	Y	N	N	N	Y	N	N	N	Y	N	N	N
chr5	100948544	rs13188771	18846501	Sonuga-Barke	2008-10-07	Am J Med Genet B Neuropsychiatr Genet	Does parental expressed emotion moderate genetic effects in ADHD? An exploration using a genome wide association scan.	Conduct disorder (interaction)	5q21.1	Intergenic	2e-06	Perlegen [429,901)	N	N	N	N	Y	N	N	N	Y	N	N	N	Y	N	N	N
chr1	68635074	rs1430742	19801982	Rivadeneira	2009-10-04	Nat Genet	Twenty bone-mineral-density loci identified by large-scale meta-analysis of genome-wide association studies.	Bone mineral density (spine)	1p31.3	GPR177	3e-13	Affymetrix & Illumina [2,543,686](imputed)	N	N	N	N	N	N	N	N	N	N	N	N	Y	N	N	N
chr1	168618640	rs1412337	17903295	Lunetta	2007-09-19	BMC Med Genet	Genetic correlates of longevity and selected age-related phenotypes: a genome-wide association study in the Framingham Study.	Morbidity-free survival	1q24.2	DPT	2e-09	Affymetrix[70,897]	N	N	Y	N	N	N	Y	N	N	N	Y	N	N	N	Y	N
chr18	7042910	rs16951095	20876614	Yoon	2010-09-28	Hum Mol Genet	A Genome-wide association study reveals susceptibility variants for non-small cell lung cancer in the Korean population	Non-small cell lung cancer	18p11.31	NR	7e-06	Affymetrix [246,758]	Y	N	Y	N	Y	N	Y	N	Y	N	N	N	Y	N	Y	N
chr3	62036723	rs10490775	20825314	Baratz	2010-09-09	N Engl J Med	E2-2 protein and Fuchs's corneal dystrophy	Fuch's corneal dystrophy	3p14.2	PTPRG	1e-06	Illumina [~370,000]	Y	N	N	N	N	N	N	N	N	N	N	N	Y	N	N	N
chr22	23593050	rs5751614	18391951	Gudbjartsson	2008-04-06	Nat Genet	Many sequence variants affecting diversity of adult human height.	Height	22q11.23	BCR, GNAZ, RTDR1, IGLL1	6e-06	Illumina and Affymetrix[up to 304,226]	N	N	N	N	N	N	N	N	Y	N	N	N	N	N	N	N
chr3	32842100	rs9845475	18937294	Lasky-Su	2008-12-05	Am J Med Genet B Neuropsychiatr Genet	Genome-wide association scan of the time to onset of attention deficit hyperactivity disorder.	Attention deficit hyperactivity disorder (time to onset)	3p22.3	Intergenic	4e-06	Perlegen [429,981]	Y	N	Y	N	N	N	N	N	N	N	N	N	Y	N	Y	N
chr17	38066239	rs2290400	19430480	Barrett	2009-05-10	Nat Genet	Genome-wide association study and meta-analysis find that over 40 loci affect risk of type 1 diabetes.	Type 1 diabetes	17q12	ORMDL3	6e-13	Affymetrix & Illumina [841,622] (imputed)	Y	N	N	N	Y	N	N	N	N	N	N	N	Y	N	N	N
chr8	72263955	rs2218488	17903308	Gottlieb	2007-09-19	BMC Med Genet	Genome-wide association of sleep and circadian phenotypes.	Sleepiness	8q13.3	EYA1	3e-06	Affymetrix[70,897]	N	N	N	N	Y	N	N	N	Y	N	N	N	Y	N	N	N
chr12	54687231	rs10506328	19820697	Soranzo	2009-10-11	Nat Genet	A genome-wide meta-analysis identifies 22 loci associated with eight hematological parameters in the HaemGen consortium.	Mean platelet volume	12q13.13	NR	5e-07	Affymetrix and Illumina [~2.11 million] (imputed)	N	N	N	N	N	N	N	N	Y	N	N	N	N	N	N	N
chr21	35880071	rs727957	20062063	Holm	2010-01-10	Nat Genet	Several common variants modulate heart rate, PR interval and QRS duration.	Electrocardiographic traits	21q22.12	KCNE1	2e-12	Illumina [306,060]	N	N	N	N	N	N	Y	N	Y	N	N	N	N	N	N	N
chr5	90762747	rs933688	19247474	Caporaso	2009-02-27	PLoS One	Genome-wide and candidate gene association study of cigarette smoking behaviors.	Smoking behavior	5q14.3	LOC133789	6e-06	Illumina [~518,000]	N	N	N	N	Y	N	N	N	N	N	N	N	N	N	N	N
chr13	50835714	rs2762051	20190752	Dubois	2010-02-28	Nat Genet	Multiple common variants for celiac disease influencing immune gene expression.	Celiac disease	13q14.2	Intergenic	7e-07	Illumina [292,387]	N	N	Y	N	N	N	Y	N	N	N	N	N	N	N	Y	N
chr1	93303602	rs6604026	19525955	Bahlo	2009-06-14	Nat Genet	Genome-wide association study identifies new multiple sclerosis susceptibility loci on chromosomes 12 and 20.	Multiple sclerosis	1p22.1	EVI5, RPL5	3e-06	Illumina [302,098]	Y	N	N	N	Y	N	N	N	Y	N	N	N	Y	N	N	N
chr15	58687879	rs493258	20385826	Neale	2010-04-12	Proc Natl Acad Sci USA	Genome-wide association study of advanced age-related macular degeneration identifies a role of the hepatic lipase gene (LIPC)	Age-related macular degeneration	15q21.3	Intergenic	2e-08	Affymetrix [632,932]	N	N	Y	N	N	N	Y	N	N	N	N	N	N	N	N	N
chr4	77420783	rs1986734	20208534	Rothenberg	2010-03-07	Nat Genet	Common variants at 5q22 associate with pediatric eosinophilic esophagitis.	Eosinophilic esophagitis (pediatric)	4q21.1	NR	1e-06	Illumina [~550,000]	N	N	N	N	Y	N	N	N	Y	N	N	N	N	N	N	N
chr18	21749614	rs9635963	18464913	Melzer	2008-05-09	PLoS Genet	A genome-wide association study identifies protein quantitative trait loci (pQTLs).	Protein quantitative trait loci	18q11.2	OSBPL1A	2e-07	Illumina[496,032]	N	N	N	N	Y	N	N	N	Y	Y	N	N	Y	N	N	N
chr7	50466303	rs11978267	19684603	Trevino	2009-08-16	Nat Genet	Germline genomic variants associated with childhood acute lymphoblastic leukemia.	Acute lymphoblastic leukemia (childhood)	7p12.2	IKZF1, DDC	8e-11	Affymetrix [307,944]	N	N	Y	N	N	N	N	N	N	N	N	N	N	N	N	N
chr2	54684556	rs11898505	19801982	Rivadeneira	2009-10-04	Nat Genet	Twenty bone-mineral-density loci identified by large-scale meta-analysis of genome-wide association studies.	Bone mineral density (spine)	2p16.2	SPTBN1	2e-08	Affymetrix & Illumina [2,543,686](imputed)	N	N	N	N	N	N	Y	N	Y	Y	N	N	N	N	Y	N
chr13	113760033	rs561241	17903294	Yang	2007-09-19	BMC Med Genet	Genome-wide association and linkage analyses of hemostatic factors and hematological phenotypes in the Framingham Heart Study.	Factor VII	13q34	MCF2L, AB116074, AK092739, AK123267, AB002360, F7, CR603372, F10, PROZ	5e-16	Affymetrix[70,897]	N	N	N	N	N	N	Y	N	N	N	N	N	N	N	Y	N
chr6	35402784	rs4713858	18391951	Gudbjartsson	2008-04-06	Nat Genet	Many sequence variants affecting diversity of adult human height.	Height	6p21.31	ANKS1A, TCP11, ZNF76, DEF6,SCUBE3	4e-08	Illumina and Affymetrix[up to 304,226]	Y	N	Y	N	Y	N	Y	N	Y	N	N	N	Y	N	Y	N
chr19	11202305	rs6511720	19060906	Kathiresan	2008-12-07	Nat Genet	Common variants at 30 loci contribute to polygenic dyslipidemia.	LDL cholesterol	19p13.2	LDLR	2e-26	Affymetrix and Illumina [~2,600,000] (imputed)	N	N	N	N	Y	N	N	N	N	N	N	N	Y	N	N	N
chr4	60748828	rs10517480	19043545	Gieger	2008-11-28	PLoS Genet	Genetics meets metabolomics: a genome-wide association study of metabolite profiles in human serum.	Serum metabolites	4q13.1	Intergenic	2e-07	Affymetrix[187,454]	Y	N	N	N	N	N	N	N	N	N	N	N	N	N	N	N
chr7	100214014	rs7786877	19862010	Ganesh	2009-10-11	Nat Genet	Multiple loci influence erythrocyte phenotypes in the CHARGE Consortium.	Mean corpuscular volume	7q22.1	TFR2	3e-11	Affymetrix & Illumina [~2.5 million](imputed)	N	N	N	N	N	N	N	N	N	N	Y	N	N	N	N	N
chr7	16500141	rs10270805	20339536	Barber	2010-03-22	PLoS ONE	Genome-wide association of lipid-lowering response to statins in combined study populations	Response to statin therapy	7p21.2 - p21.1	SOSTDC1,LOC442511,LOC729920	9e-06	Illumina [~2.5 million](imputed)	N	N	N	N	N	N	N	N	N	N	Y	N	N	N	N	N
chr13	70846202	rs9572423	20125088	Shi	2010-02-02	Mol Psychiatry	Genome-wide association study of recurrent early-onset major depressive disorder.	Major depressive disorder	13q21.33	Intergenic	9e-06	Affymetrix [671,424]	N	N	N	N	N	N	N	N	N	N	N	N	Y	N	N	N
chr1	201262431	rs860554	19165232	Otowa	2009-01-23	J Hum Genet	Genome-wide association study of panic disorder in the Japanese population.	Panic disorder	1q32.1	PKP1	5e-08	Affymetrix [253,903]	Y	N	Y	N	Y	N	Y	N	Y	N	Y	N	N	N	N	N
chr16	74472695	rs10871290	18463975	Kibriya	2008-05-08	Breast Cancer Res Treat	A pilot genome-wide association study of early-onset breast cancer.	Breast cancer	16q22.3	GLG1	4e-07	Affymetrix[200,220]	Y	N	N	N	N	N	N	N	N	N	N	N	Y	N	N	N
chr19	51773801	rs1878047	19851299	Johansson	2009-10-22	Obesity (Silver Spring)	Linkage and genome-wide association analysis of obesity-related phenotypes: association of weight with the MGAT1 gene.	Body mass index	19q13.3	NR	5e-06	Illumina [318,237]	N	N	N	N	Y	N	N	N	N	N	N	N	Y	N	N	N
chr1	21786067	rs4654748	19303062	Tanaka	2009-03-18	Am J Hum Genet	Genome-wide association study of vitamin B6, vitamin B12, folate, and homocysteine blood concentrations.	Folate pathway vitamin levels	1p36.12	ALPL	8e-18	Affymetrix and Illumina [~2.5 million] (imputed)	N	N	N	N	N	N	N	N	N	N	N	N	Y	N	N	N
chr8	30498858	rs2978263	20125193	Cirulli	2010-02-03	Eur J Hum Genet	Common genetic variation and performance on standardized cognitive tests.	Cognitive test performance	8p12	GTF2E2	8e-06	Illumina [up to 563,855]	N	N	N	N	Y	N	N	N	Y	N	N	N	N	N	N	N
chr3	38442489	rs2070488	19389651	Smith	2009-02-15	Heart Rhythm	Genome-wide association study of electrocardiographic conduction measures in an isolated founder population: Kosrae.	Electrocardiographic conduction measures	3p22.2	SCN5A	4e-06	Affymetrix [338,049]	Y	N	N	N	N	N	N	N	N	N	N	N	N	N	N	N
chr8	19819723	rs328	18193044	Kathiresan	2008-01-13	Nat Genet	Six new loci associated with blood low-density lipoprotein cholesterol, high-density lipoprotein cholesterol or triglycerides in humans.	Triglycerides	8p21.3	LPL	2e-28	Affymetrix[389,878]	N	N	N	N	N	N	N	N	N	N	N	N	Y	N	N	N
chr1	64108770	rs2269241	19430480	Barrett	2009-05-10	Nat Genet	Genome-wide association study and meta-analysis find that over 40 loci affect risk of type 1 diabetes.	Type 1 diabetes	1p31.3	PGM1	4e-07	Affymetrix & Illumina [841,622] (imputed)	Y	N	N	N	N	N	N	N	N	N	N	N	N	N	N	N
chr1	155162066	rs4072037	20729852	Abnet	2010-08-22	Nat Genet	A shared susceptibility locus in PLCE1 at 10q23 for gastric adenocarcinoma and esophageal squamous cell carcinoma	Esophageal cancer and gastric cancer	1q22	NR	4e-07	Illumina [551,152]	N	N	N	N	N	N	N	N	N	N	Y	N	N	N	N	N
chr1	67685597	rs11465802	17804789	Raelson	2007-09-05	Proc Natl Acad Sci U S A	Genome-wide association study for Crohn's disease in the Quebec Founder Population identifies multiple validated disease loci.	Crohn's disease	1p31.3	IL23R	2e-07	Perlegen [164,279]	N	N	N	N	Y	N	N	N	Y	N	N	N	Y	N	N	N
chr7	107503440	rs4598195	20228799	McGovern	2010-03-14	Nat Genet	Genome-wide association identifies multiple ulcerative colitis susceptibility loci	Ulcerative colitis	7q31.1	DLD,LAMB1	8e-08	Affymetrix [266,047]	N	N	N	N	Y	N	N	N	Y	N	N	N	N	N	N	N
chr2	213824044	rs12619285	19198610	Gudbjartsson	2009-02-08	Nat Genet	Sequence variants affecting eosinophil numbers associate with asthma and myocardial infarction.	Plasma eosinophil count	2q34	IKZF2	5e-10	Illumina [312,179]	Y	N	N	N	Y	N	N	N	Y	N	N	N	Y	N	N	N
chr2	34480074	rs6733379	18951430	Anney	2008-10-24	Am J Med Genet B Neuropsychiatr Genet	Conduct disorder and ADHD: evaluation of conduct problems as a categorical and quantitative trait in the international multicentre ADHD genetics study.	Attention deficit hyperactivity disorder and conduct disorder	2p22.3	Intergenic	4e-06	Perlegen[378,332]	N	N	N	N	N	N	N	N	N	N	N	N	Y	N	N	N
chr21	45647420	rs4819388	20190752	Dubois	2010-02-28	Nat Genet	Multiple common variants for celiac disease influencing immune gene expression.	Celiac disease	21q22.3	ICOSLG	2e-09	Illumina [292,387]	N	N	N	N	N	N	Y	N	N	N	Y	N	N	N	N	N
chr12	80062229	rs7297018	18951430	Anney	2008-10-24	Am J Med Genet B Neuropsychiatr Genet	Conduct disorder and ADHD: evaluation of conduct problems as a categorical and quantitative trait in the international multicentre ADHD genetics study.	Attention deficit hyperactivity disorder and conduct disorder	12q21.2	PAWR	4e-06	Perlegen[378,332]	N	N	Y	N	N	N	Y	N	N	N	N	N	N	N	N	N
chr15	45985070	rs12594515	20966902	Croteau-Chonka	2010-10-21	Obesity	Genome-Wide Association Study of Anthropometric Traits and Evidence of Interactions With Age and Study Year in Filipino Women	Weight	15q21.1	SQRDL	5e-06	Affymetrix [2,073,674](imputed)	N	N	Y	N	N	N	N	N	N	N	N	N	N	N	N	N
chr15	32994755	rs4779584	18372905	Tomlinson	2008-03-30	Nat Genet	A genome-wide association study identifies colorectal cancer susceptibility loci on chromosomes 10p14 and 8q23.3.	Colorectal cancer	15q13.3	Intergenic	5e-07	Illumina[547,647]	Y	N	N	N	Y	N	N	N	N	N	Y	N	Y	N	N	N
chr16	73009023	rs7199343	19132087	Burgner	2009-01-09	PLoS Genet	A genome-wide association study identifies novel and functionally related susceptibility Loci for Kawasaki disease.	Kawasaki disease	16q22.3	ZFHX3	2e-06	Affymetrix [223,922]	Y	N	N	N	N	N	N	N	N	N	N	N	N	N	N	N
chr6	106899225	rs1417352	17903293	Benjamin	2007-09-19	BMC Med Genet	Genome-wide association with select biomarker traits in the Framingham Heart Study.	Select biomarker traits	6q21	Intergenic	2e-06	Affymetrix[70,897]	N	N	N	N	Y	N	N	N	Y	N	Y	N	Y	N	N	N
chr4	90678540	rs2736990	20070850	Edwards	2010-01-13	Ann Hum Genet	Genome-wide association study confirms SNPs in SNCA and the MAPT region as common risk factors for Parkinson disease.	Parkinson's disease	4q22.1	SNCA	7e-08	Illumina [495,715] (imputed)	N	N	N	N	Y	Y	N	N	Y	N	N	N	N	N	N	N
chr4	111720760	rs10033464	17603472	Gudbjartsson	2007-07-01	Nature	Variants conferring risk of atrial fibrillation on chromosome 4q25.	Atrial fibrillation/atrial flutter	4q25	PITX2,ENPEP	7e-11	Illumina[316,515]	N	N	N	N	Y	N	N	N	Y	N	N	N	Y	N	N	N
chr6	129861391	rs2275215	20397748	Liu	2010-04-01	Twin Res Hum Genet	Genome-Wide Association Study of Height and Body Mass Index in Australian Twin Families	Body mass index	6q22.33	LAMA2	4e-07	Illumina [559,712] (imputed)	Y	N	N	N	Y	N	N	N	Y	N	N	N	Y	N	N	N
chr16	11238782	rs2903692	17632545	Hakonarson	2007-07-15	Nature	A genome-wide association study identifies KIAA0350 as a type 1 diabetes gene	Type 1 diabetes	16p13.13	KIAA0350	7e-11	Illumina[543,071]	N	N	N	N	N	N	N	N	N	N	Y	N	N	N	N	N
chr1	74991643	rs1514175	20935630	Speliotes	2010-10-10	Nat Genet	Association analyses of 249,796 individuals reveal 18 new loci associated with body mass index	Body mass index	1p31.1	TNNI3K	8e-14	Affymetrix, Illumina and Perlegen [~2.8 million] (imputed)	Y	N	N	N	Y	N	N	N	Y	N	N	N	N	N	N	N
chr4	89978799	rs16996151	19875103	Aberg	2009-10-27	Biol Psychiatry	Genomewide association study of movement-related adverse antipsychotic effects.	Response to antipsychotic therapy (extrapyramidal side effects)	4q22.1	KIAA0914	6e-06	Affymetrix [492,000]	Y	N	N	N	N	N	N	N	N	N	N	N	N	N	N	N
chr5	78756777	rs10078095	18193045	Sanna	2008-01-13	Nat Genet	Common variants in the GDF5-UQCC region are associated with variation in human height.	Height	5q14.1	HOMER1	3e-06	Illumina and Affymetrix[~2,261,000] (imputed)	N	N	N	N	N	N	N	N	N	N	N	N	Y	N	N	N
chr7	112628372	rs10229603	18951430	Anney	2008-10-24	Am J Med Genet B Neuropsychiatr Genet	Conduct disorder and ADHD: evaluation of conduct problems as a categorical and quantitative trait in the international multicentre ADHD genetics study.	Attention deficit hyperactivity disorder and conduct disorder	7q31.1	FLJ31818, GPR85	5e-06	Perlegen[378,332]	Y	N	N	N	Y	N	N	N	Y	N	N	N	Y	N	N	N
chr6	32569690	rs477515	18758464	Kugathasan	2008-08-31	Nat Genet	Loci on 20q13 and 21q22 are associated with pediatric-onset inflammatory bowel disease.	Inflammatory bowel disease	6p21.32	HLA-DQA1	1e-08	Illumina[NR]	N	N	N	N	Y	N	Y	N	Y	N	N	N	Y	N	Y	N
chr4	72608382	rs2282679	20541252	Wang	2010-06-09	Lancet	Common genetic determinants of vitamin D insufficiency: a genome-wide association study.	Vitamin D insufficiency	4q13.3	GC	2e-109	Affymetrix & Illumina [up to 2,548,976] (imputed)	N	N	N	N	Y	N	N	N	Y	N	N	N	N	N	N	N
chr2	7147972	rs6741819	20195266	Adkins	2010-03-02	Mol Psychiatry	Genomewide pharmacogenomic study of metabolic side effects to antipsychotic drugs	Response to antipsychotic treatment	2p25.1	RNF144A	2e-07	Affymetrix [492,900]	Y	N	N	N	N	N	N	N	N	N	N	N	N	N	N	N
chr19	6718386	rs2230199	20861866	Kopplin	2010-09-23	Genes Immun	Genome-wide association identifies SKIV2L and MYRIP as protective factors for age-related macular degeneration	Age-related macular degeneration	19p13.3	C3, R102G	1e-08	Affymetrix [>361,556] (imputed)	N	N	N	N	N	N	N	N	Y	N	N	N	N	N	N	N
chr6	31312325	rs3134792	18364390	Capon	2008-03-25	Hum Mol Genet	Identification of ZNF313/RNF114 as a novel psoriasis susceptibility gene.	Psoriasis	6p21.33	HLA-C	1e-09	Illumina[~408,000] (pooled)	N	N	N	N	Y	N	Y	N	N	N	N	N	Y	N	Y	N
chr6	13332466	rs499818	17903304	Larson	2007-09-19	BMC Med Genet	Framingham Heart Study 100K project: genome-wide associations for cardiovascular disease outcomes.	Major CVD	6p24.1	Intergenic	7e-06	Affymetrix[70,897]	N	N	N	N	N	N	N	N	N	N	Y	N	N	N	N	N
chr1	208024819	rs12731740	19396169	Cho	2009-04-26	Nat Genet	A large-scale genome-wide association study of Asian populations uncovers genetic factors influencing eight quantitative traits.	Biomedical quantitative traits	1q32.2	CD46, LOC148696	3e-09	Affymetrix [2,156,535] (imputed)	Y	N	N	N	Y	N	N	N	Y	N	N	N	Y	N	N	N
chr9	98429265	rs11790994	18821565	Lasky-Su	2008-12-05	Am J Med Genet B Neuropsychiatr Genet	Genome-wide association scan of quantitative traits for attention deficit hyperactivity disorder identifies novel associations and confirms candidate gene associations.	Inattentive symptoms	9q22.32	Intergenic	2e-07	Perlegen [429,981]	N	Y	N	N	N	N	N	N	N	N	N	N	N	N	N	N
chr7	15064308	rs2191349	20081858	Dupuis	2010-01-17	Nat Genet	New genetic loci implicated in fasting glucose homeostasis and their impact on type 2 diabetes risk.	Fasting glucose-related traits	7p21.2	DGKB, TMEM195	3e-44	Affymetrix & Illumina [~2.5 million] (imputed)	N	N	N	N	N	N	Y	N	N	N	N	N	N	N	N	N
chr3	19375790	rs2053506	17903296	Kiel	2007-09-19	BMC Med Genet	Genome-wide association with bone mass and geometry in the Framingham Heart Study.	Hip geometry	3p24.3	KCNH8	4e-06	Affymetrix[70,897]	N	N	N	N	Y	N	N	N	Y	N	N	N	Y	N	N	N
chr8	73778641	rs10504543	17903301	Vasan	2007-09-19	BMC Med Genet	Genome-wide association of echocardiographic dimensions, brachial artery endothelial function and treadmill exercise responses in the Framingham Heart Study.	Echocardiographic traits	8q13.3	KCNB2	5e-06	Affymetrix[70,897]	N	N	N	N	Y	N	N	N	Y	N	N	N	Y	N	N	N
chr5	131995963	rs20541	19169254	Nair	2009-01-25	Nat Genet	Genome-wide scan reveals association of psoriasis with IL-23 and NF-kappaB pathways.	Psoriasis	5q31.1	IL13	5e-15	Perlegen [~2.5 million] (imputed)	Y	N	N	N	Y	N	N	N	Y	N	N	N	N	N	N	N
chr4	131137760	rs1024020	20031603	Marroni	2009-08-01	Circ Cardiovasc Genet	A genome-wide association scan of RR and QT interval duration in 3 European genetically isolated populations: the EUROSPAN project.	RR interval (heart rate)	4q28.3	Intergenic	4e-07	Illumina [~318,327]	N	N	N	N	Y	N	Y	N	Y	N	N	N	N	N	N	N
chr17	70696102	rs8066857	19451621	Landers	2009-05-18	Proc Natl Acad Sci U S A	Reduced expression of the Kinesin-Associated Protein 3 (KIFAP3) gene increases survival in sporadic amyotrophic lateral sclerosis.	Amyotrophic lateral sclerosis	17q24.3	SLC39A11	8e-06	Illumina [288,357]	N	N	N	N	Y	N	Y	N	N	N	N	N	Y	N	Y	N
chr12	32476726	rs261902	19010793	Baranzini	2008-11-14	Hum Mol Genet	Genome-wide association analysis of susceptibility and clinical phenotype in multiple sclerosis.	Normalized brain volume	12p11.21	BICD1	4e-06	Illumina[551,642]	Y	N	N	N	Y	N	N	N	N	N	N	N	N	N	N	N
chr6	24544966	rs16889440	20923822	Niu	2010-10-05	Genome Res	Radiation pharmacogenomics: A genome-wide association approach to identify radiation response biomarkers using human lymphoblastoid cell lines	Radiation response	6p22.3	KIAA0319	2e-06	Affymetrix & Illumina [1,348,798]	N	N	N	N	N	N	N	N	N	Y	N	N	N	N	N	N
chr9	34710259	rs2812378	18794853	Raychaudhuri	2008-09-14	Nat Genet	Common variants at CD40 and other loci confer risk of rheumatoid arthritis.	Rheumatoid arthritis	9p13.3	CCL21	3e-08	Illumina[818,728]Affymetrix[~340,000](imputed)	Y	N	N	N	Y	N	N	N	N	N	N	N	Y	N	N	N
chr6	31252924	rs12191877	20953188	Ellinghaus	2010-10-17	Nat Genet	Genome-wide association study identifies a psoriasis susceptibility locus at TRAF3IP2	Psoriasis	6p21.33	HLA-C	4e-32	Illumina [2,339,118] (imputed)	Y	N	N	N	Y	N	N	N	N	N	N	N	Y	N	N	N
chr2	201158121	rs12612420	19727025	De Moor	2009-09-02	Med Sci Sports Exerc	Genome-Wide Association Study of Exercise Behavior in Dutch and American Adults.	Exercise (leisure time)	2q33.1	DNAPTP6	8e-06	Affymetrix and Perlegen [~1.6 million] (imputed)	N	N	N	N	Y	N	N	N	Y	N	N	N	N	N	N	N
chr6	25641199	rs932316	19084217	Benyamin	2008-12-17	Am J Hum Genet	Variants in TF and HFE explain approximately 40% of genetic variation in serum-transferrin levels.	Serum markers of iron status	6p22.2	SCGN	9e-06	Illumina [315,887]	N	N	N	N	N	N	Y	N	N	N	N	N	N	N	N	N
chr15	28365617	rs12913832	20585627	Eriksson	2010-06-24	PLoS Genet	Web-based, participant-driven studies yield novel genetic associations for common traits	Hair color	15q13.1	OCA2	9e-88	Illumina [535,076]	Y	N	N	N	Y	N	N	N	N	N	Y	N	Y	N	N	N
chr12	7691133	rs7136716	20139978	Kamatani	2010-02-07	Nat Genet	Genome-wide association study of hematological and biochemical traits in a Japanese population	Hematological and biochemical traits	12p13.31	CD163	3e-26	Illumina [up to 566,430]	N	N	N	N	Y	N	N	N	Y	N	N	N	Y	N	N	N
chr3	32329496	rs4380451	18711365	Ferreira	2008-08-17	Nat Genet	Collaborative genome-wide association analysis supports a role for ANK3 and CACNA1C in bipolar disorder.	Bipolar disorder	3p22.3	NR	4e-06	Affymetrix[1,769,948]imputed	N	N	N	N	Y	N	N	N	Y	N	N	N	Y	N	N	N
chr3	39555579	rs864643	18839057	Lesch	2008-10-07	J Neural Transm	Molecular genetics of adult ADHD: converging evidence from genome-wide association and extended pedigree linkage studies.	Attention deficit hyperactivity disorder	3p22.1	MOBP	1e-08	Affymetrix [504,219](pooled)	Y	N	Y	N	Y	N	Y	N	N	N	N	N	N	N	N	N
chr15	74219581	rs3825942	17690259	Thorleifsson	2007-08-09	Science	Common sequence variants in the LOXL1 gene confer susceptibility to exfoliation glaucoma.	Glaucoma (exfoliation)	15q24.1	LOXL1	3e-21	Illumina [304,250]	N	N	N	N	N	N	N	N	Y	N	N	N	N	N	N	N
chr1	220914919	rs337161	19875103	Aberg	2009-10-27	Biol Psychiatry	Genomewide association study of movement-related adverse antipsychotic effects.	Response to antipsychotic therapy (extrapyramidal side effects)	1q41	Intergenic	3e-06	Affymetrix [492,000]	N	N	N	N	Y	N	N	N	Y	N	N	N	N	N	N	N
chr2	208994044	rs2242073	18839057	Lesch	2008-10-07	J Neural Transm	Molecular genetics of adult ADHD: converging evidence from genome-wide association and extended pedigree linkage studies.	Attention deficit hyperactivity disorder	2q33.3	CRYGC	8e-06	Affymetrix [504,219](pooled)	Y	N	N	N	N	N	N	N	N	N	N	N	N	N	N	N
chr16	28837514	rs8049439	19915574	Imielinski	2009-11-15	Nat Genet	Common variants at five new loci associated with early-onset inflammatory bowel disease.	Inflammatory bowel disease (early onset)	16p11.2	IL27, CCDC101, CLN3, EIF3C, NUPR1, SULT1A1, SULT1A2	2e-09	Illumina [~500,000]	Y	N	N	N	Y	N	N	N	Y	N	N	N	N	N	N	N
chr16	68013470	rs255049	19060910	Sabatti	2008-12-07	Nat Genet	Genome-wide association analysis of metabolic traits in a birth cohort from a founder population.	HDL cholesterol	16q22.1	LCAT	3e-08	Illumina [329,091]	N	N	N	N	Y	N	N	N	Y	N	N	N	N	N	N	N
chr2	185778427	rs1344706	18677311	O'Donovan	2008-07-30	Nat Genet	Identification of loci associated with schizophrenia by genome-wide association and follow-up.	Schizophrenia	2q32.1	ZNF804A	2e-07	Affymetrix[362,532]	Y	N	N	N	Y	N	N	N	N	N	N	N	Y	N	N	N
chr17	43513440	rs11012	20070850	Edwards	2010-01-13	Ann Hum Genet	Genome-wide association study confirms SNPs in SNCA and the MAPT region as common risk factors for Parkinson disease.	Parkinson's disease	17q21.31	PLEKHM1, MAPT, IMP5	6e-08	Illumina [495,715] (imputed)	N	N	N	N	Y	N	N	N	N	N	N	N	N	N	N	N
chr3	107465816	rs6437740	19247474	Caporaso	2009-02-27	PLoS One	Genome-wide and candidate gene association study of cigarette smoking behaviors.	Smoking behavior	3q13.12	BBX	2e-07	Illumina [~518,000]	Y	N	N	N	N	N	N	N	N	N	N	N	N	N	N	N
chr6	31721032	rs3131379	18204446	Harley	2008-01-20	Nat Genet	Genome-wide association scan in women with systemic lupus erythematosus identifies susceptibility variants in ITGAM, PXK, KIAA1542 and other loci.	Systemic lupus erythematosus	6p21.33	HLA region	2e-52	Illumina [317,501]	N	N	N	N	N	N	N	N	Y	N	N	N	N	N	N	N
chr5	25760678	rs7727656	19668339	Potkin	2009-08-07	PLoS One	Hippocampal atrophy as a quantitative trait in a genome-wide association study identifying novel susceptibility genes for Alzheimer's disease.	Hippocampal atrophy	5p14.1	Intergenic	8e-06	Illumina [516,645]	N	N	N	N	Y	N	N	N	Y	N	Y	N	N	N	N	N
chr20	33867696	rs619865	20585627	Eriksson	2010-06-24	PLoS Genet	Web-based, participant-driven studies yield novel genetic associations for common traits	Freckling	20q11.22	ASIP	5e-14	Illumina [535,076]	Y	N	N	N	N	N	N	N	N	N	N	N	N	N	N	N
chr10	6099044	rs2104286	19525955	Bahlo	2009-06-14	Nat Genet	Genome-wide association study identifies new multiple sclerosis susceptibility loci on chromosomes 12 and 20.	Multiple sclerosis	10p15.1	IL2RA	7e-06	Illumina [302,098]	N	N	N	N	N	N	N	N	N	N	Y	N	N	N	N	N
chr6	32604371	rs9272346	18978792	Cooper	2008-11-02	Nat Genet	Meta-analysis of genome-wide association study data identifies additional type 1 diabetes risk loci.	Type 1 diabetes	6p21.32	HLA	6e-129	Affymetrix[up to 335,565]	Y	N	N	N	N	N	N	N	N	N	N	N	Y	N	N	N
chr6	32363214	rs1980493	19287509	Cui	2009-03-14	Mol Med	Genome-wide association study of determinants of anti-cyclic citrullinated peptide antibody titer in adults with rheumatoid arthritis.	Anti-cyclic Citrullinated Peptide Antibody	6p21.32	HLA-DRA, BTNL2	5e-07	Affymetrix [97,248]	N	N	N	N	N	N	Y	N	N	N	N	N	N	N	Y	N
chr7	28185090	rs849141	19343178	Soranzo	2009-04-03	PLoS Genet	Meta-analysis of genome-wide scans for human adult stature identifies novel Loci and associations with measures of skeletal frame size.	Height	7p15.1	JAZF1	3e-11	Illumina [229,216]	N	N	Y	N	N	N	Y	N	N	N	N	N	N	N	N	N
chr17	1634103	rs12150338	20705733	O'Seaghdha	2010-08-12	Hum Mol Genet	Common Variants in the Calcium Sensing Receptor Gene are Associated with Total Serum Calcium Levels	Serum calcium	17p13.3	PRPF8,MGC14376,WDR81,SMYD4,SERPINF1,SERPINF2	7e-07	Affymetrix & Illumina [~2.5 million] (imputed)	N	N	N	N	N	N	Y	N	N	N	N	N	N	N	N	N
chr3	185686740	rs10049246	18846501	Sonuga-Barke	2008-10-07	Am J Med Genet B Neuropsychiatr Genet	Does parental expressed emotion moderate genetic effects in ADHD? An exploration using a genome wide association scan.	Attention deficit hyperactivity disorder symptoms (interaction)	3q27.2	Intergenic	8e-06	Perlegen[429,981]	N	N	N	N	N	N	N	N	Y	N	N	N	N	N	N	N
chr6	108323758	rs17069122	20889312	Wang	2010-10-01	Schizophr Res	A genome-wide meta-analysis identifies novel loci associated with schizophrenia and bipolar disorder	Biplolar disorder and schizophrenia	6q21	NR	1e-06	Affymetrix [722,112]	Y	N	Y	N	Y	N	Y	N	Y	N	N	N	N	N	N	N
chr19	39743164	rs8099917	20060832	Rauch	2010-01-07	Gastroenterology	Genetic variation in IL28B Is Associated with Chronic Hepatitis C and Treatment Failure - A Genome-Wide Association Study	Chronic Hepatitis C infection	19q13.3	IL28B, IL28A, IL29	6e-09	Illumina [~500,000]	Y	N	N	N	Y	N	N	N	Y	N	N	N	Y	N	N	N
chr22	21917189	rs131654	19838193	Han	2009-10-18	Nat Genet	Genome-wide association study in a Chinese Han population identifies nine new susceptibility loci for systemic lupus erythematosus.	Systemic lupus erythematosus	22q11.21	HIC2, UBE2L3	1e-16	Illumina [493,955]	N	N	N	N	Y	N	N	N	N	N	N	N	Y	N	N	N
chr12	89328334	rs12821256	17952075	Sulem	2007-10-21	Nat Genet	Genetic determinants of hair, eye and skin pigmentation in Europeans.	Blond vs. brown hair color	12q21.33	KITLG	4e-30	Illumina[317,511]	Y	N	N	N	Y	N	N	N	N	N	N	N	Y	N	N	N
chr3	22122395	rs2593321	20205591	Pelak	2010-04-15	J Infect Dis	Host determinants of HIV-1 control in African Americans	HIV-1 control	3p24.3	AC023798.16	8e-06	Illumina [1,212,217]	Y	N	N	N	Y	N	N	N	Y	N	N	N	Y	N	N	N
chr1	70921172	rs10458561	20921969	Aberg	2010-10-05	Pharmacogenomics J	Genome-wide association study of antipsychotic-induced QTc interval prolongation	Antipsychotic-induced QTc interval prolongation	1p31.1	Intergenic	4e-07	Affymetrix [492,000]	Y	N	N	N	N	N	N	N	N	N	N	N	Y	N	N	N
chr4	106061533	rs7679673	19767753	Eeles	2009-09-20	Nat Genet	Identification of seven new prostate cancer susceptibility loci through a genome-wide association study.	Prostate cancer	4q24	TET2	3e-14	Illumina [541,129]	N	N	N	N	Y	N	N	N	Y	N	Y	N	N	N	N	N
chr5	112242967	rs469727	18839057	Lesch	2008-10-07	J Neural Transm	Molecular genetics of adult ADHD: converging evidence from genome-wide association and extended pedigree linkage studies.	Attention deficit hyperactivity disorder	5q22.2	REEP5	8e-06	Affymetrix [504,219](pooled)	Y	N	N	N	N	N	N	N	N	N	N	N	N	N	N	N
chr12	112072423	rs11065987	19862010	Ganesh	2009-10-11	Nat Genet	Multiple loci influence erythrocyte phenotypes in the CHARGE Consortium.	Hemoglobin	12q24.12	TRAFD1	1e-11	Affymetrix & Illumina [~2.5 million](imputed)	N	N	N	N	N	N	N	N	N	N	Y	N	N	N	N	N
chr18	5857090	rs11662763	20694011	Ferreira	2010-08-08	Nat Genet	Association of IFIH1 and other autoimmunity risk alleles with selective IgA deficiency	Immunoglobulin A	18p11.31	L3MBTL4	5e-06	Illumina [2,057,134] (imputed)	N	N	N	N	Y	N	N	N	Y	N	N	N	N	N	N	N
chr15	68036851	rs12593813	17637780	Winkelmann	2007-07-18	Nat Genet	Genome-wide association study of restless legs syndrome identifies common variants in three genomic regions.	Restless legs syndrome	15q23	MAP2K5, LBXCOR1	1e-15	Affymetrix[236,758]	N	N	N	N	N	N	N	N	N	Y	N	N	N	N	N	N
chr13	24127209	rs1572072	20512145	Bei	2010-05-30	Nat Genet	A genome-wide association study of nasopharyngeal carcinoma identifies three new susceptibility loci.	Nasopharyngeal carcinoma	13q12.12	TNFRSF19	1e-08	Illumina [464,328]	N	N	N	N	N	N	N	N	Y	N	N	N	N	N	N	N
chr6	31322558	rs2523608	20205591	Pelak	2010-04-15	J Infect Dis	Host determinants of HIV-1 control in African Americans	HIV-1 control	6p21.33	HLA-B	3e-06	Illumina [1,212,217]	N	N	N	N	Y	N	N	N	Y	Y	N	N	N	N	N	N
chr3	64705364	rs6795735	20935629	Heid	2010-10-10	Nat Genet	Meta-analysis identifies 13 new loci associated with waist-hip ratio and reveals sexual dimorphism in the genetic basis of fat distribution	Waist-hip ratio	3p14.1	ADAMTS9	2e-16	Affymetrix, Illumina & Perlegen [up to 2,850,269](imputed)	Y	N	N	N	N	N	N	N	N	N	N	N	N	N	N	N
chr3	186650789	rs10937275	19483685	Daly	2009-05-31	Nat Genet	HLA-B*5701 genotype is a major determinant of drug-induced liver injury due to flucloxacillin.	Drug-induced liver injury (flucloxacillin)	3q27.3	ST6GAL1	1e-08	Illumina [866,399]	N	N	N	N	N	N	N	N	N	N	Y	N	N	N	N	N
chr3	33015468	rs13314993	20190752	Dubois	2010-02-28	Nat Genet	Multiple common variants for celiac disease influencing immune gene expression.	Celiac disease	3p22.3	CCR4	3e-09	Illumina [292,387]	N	N	N	N	Y	N	N	N	Y	N	N	N	N	N	N	N
chr4	125993501	rs1986655	19414484	Johnson	2009-05-04	Hum Mol Genet	Genome-wide association meta-analysis for total serum bilirubin levels.	Serum bilirubin levels	4q28.1	Intergenic	2e-06	Affymetrix & Illumina [2,555,103] (imputed)	Y	N	N	N	N	N	N	N	N	N	N	N	Y	N	N	N
chr16	78258809	rs2059238	19584346	Vasan	2009-07-08	JAMA	Genetic variants associated with cardiac structure and function: a meta-analysis and replication of genome-wide association data.	Cardiac structure and function	16q23.1	WWOX	3e-06	Affymetrix & Illumina [~2.5 million] (imputed)	N	N	N	N	Y	N	N	N	Y	N	N	N	Y	N	N	N
chr6	30736150	rs12526186	19721433	McClay	2009-09-01	Mol Psychiatry	Genome-wide pharmacogenomic analysis of response to treatment with antipsychotics.	Response to antipsychotic treatment	6p21.33	Intergenic	3e-06	Affymetrix & Perlegen [492,900]	N	N	N	N	Y	N	N	N	N	N	N	N	Y	N	N	N
chr12	71663101	rs7961581	18372903	Zeggini	2008-03-30	Nat Genet	Meta-analysis of genome-wide association data and large-scale replication identifies additional susceptibility loci for type 2 diabetes.	Type 2 diabetes	12q21.1	TSPAN8,LGR5	1e-09	Affymetrix and Illumina[2,202,892](imputed)	N	N	Y	N	N	N	Y	N	N	N	N	N	N	N	Y	N
chr6	12927543	rs12526453	19198609	Kathiresan	2009-02-08	Nat Genet	Genome-wide association of early-onset myocardial infarction with single nucleotide polymorphisms and copy number variants.	Myocardial infarction (early onset)	6p24.1	PHACTR1	1e-09	Affymetrix [~2.5 million] (imputed)	Y	N	N	N	N	N	N	N	N	N	N	N	N	N	N	N
chr5	99991647	rs4702982	19165232	Otowa	2009-01-23	J Hum Genet	Genome-wide association study of panic disorder in the Japanese population.	Panic disorder	5q21.1	Intergenic	6e-06	Affymetrix [253,903]	Y	N	N	N	N	N	N	N	N	N	N	N	N	N	N	N
chr6	32026807	rs12198173	20041166	Fellay	2009-12-24	PLoS Genet	Common genetic variation and the control of HIV-1 in humans.	HIV-1 control	6p21.33	TNXB	3e-06	Illumina [NR]	N	N	N	N	N	N	Y	N	N	N	N	N	N	N	N	N
chr4	25403265	rs16877106	20966902	Croteau-Chonka	2010-10-21	Obesity	Genome-Wide Association Study of Anthropometric Traits and Evidence of Interactions With Age and Study Year in Filipino Women	Weight	4p15.2	ANAPC4	1e-06	Affymetrix [2,073,674](imputed)	Y	N	Y	N	N	N	N	N	N	N	N	N	N	N	N	N
chr8	118185732	rs11558471	20081858	Dupuis	2010-01-17	Nat Genet	New genetic loci implicated in fasting glucose homeostasis and their impact on type 2 diabetes risk.	Fasting glucose-related traits	8q24.11	SLC30A8	3e-11	Affymetrix & Illumina [~2.5 million] (imputed)	N	N	N	N	Y	N	N	N	Y	N	N	N	Y	N	N	N
chr2	56096891	rs3791679	20189936	Okada	2010-02-26	Hum Mol Genet	A genome-wide association study in 19 633 Japanese subjects identified LHX3-QSOX2 and IGF1 as adult height loci.	Height	2p16.1	EFEMP1	6e-09	Illumina [420,885]	N	N	N	N	N	N	Y	N	N	N	Y	N	N	N	Y	N
chr14	81575453	rs8017455	19896111	Medland	2009-11-04	Am J Hum Genet	Common variants in the trichohyalin gene are associated with straight hair in Europeans.	Hair morphology	14q31.1	TSHR	6e-06	Illumina [~1 million] (imputed)	N	N	N	N	Y	N	Y	N	N	N	N	N	N	N	N	N
chr19	41310570	rs3733829	20418890	The Tobacco and Genetics Consortium	2010-04-25	Nat Genet	Genome-wide meta-analyses identify multiple loci associated with smoking behavior	Smoking behavior	19q13.2	CYP2A6,EGLN2	1e-08	Affymetrix, Illumina and Perlegen [~2.5 million] (imputed)	Y	N	N	N	Y	N	N	N	N	N	N	N	N	N	N	N
chr4	53756999	rs2898681	20395239	MacGregor	2010-04-15	Hum Mol Genet	Genome-wide association identifies ATOH7 as a major gene determining human optic disc size	Optic disc size (cup)	4q12	SCFD2	2e-06	Illumina [~2.74 million] (imputed)	Y	N	N	N	Y	N	N	N	Y	N	N	N	N	N	N	N
chr3	52584786	rs2251219	20081856	McMahon	2010-01-17	Nat Genet	Meta-analysis of genome-wide association data identifies a risk locus for major mood disorders on 3p21.1.	Major mood disorders	3p21.1	PBRM1	2e-09	Affymetrix, Illumina and Perlegen [~2.1 million] (imputed)	Y	N	N	N	Y	N	N	N	Y	N	N	N	N	N	N	N
chr6	122158269	rs12110693	19396169	Cho	2009-04-26	Nat Genet	A large-scale genome-wide association study of Asian populations uncovers genetic factors influencing eight quantitative traits.	Biomedical quantitative traits	6q22.31	LOC644502	2e-09	Affymetrix [2,156,535] (imputed)	Y	N	N	N	N	N	N	N	N	N	N	N	N	N	N	N
chr6	105407998	rs314276	19448623	Ong	2009-05-17	Nat Genet	Genetic variation in LIN28B is associated with the timing of puberty.	Menarche (age at onset)	6q21	LIN28B	4e-16	Affymetrix [up to 390,631]	Y	N	N	N	N	N	N	N	N	N	N	N	Y	N	N	N
chr6	88975976	rs16880441	18846501	Sonuga-Barke	2008-10-07	Am J Med Genet B Neuropsychiatr Genet	Does parental expressed emotion moderate genetic effects in ADHD? An exploration using a genome wide association scan.	Conduct disorder (interaction)	6p15	Intergenic	9e-06	Perlegen [429,901)	N	N	N	N	N	N	N	N	N	N	N	N	Y	N	N	N
chr9	17895104	rs10810865	19734545	Need	2009-09-04	Hum Mol Genet	A genome-wide study of common SNPs and CNVs in cognitive performance in the CANTAB.	Cognitive performance	9p22.2	SH3GL2	4e-06	Illumina [475,971]	N	N	Y	N	N	N	N	N	N	N	N	N	N	N	N	N
chr1	184002873	rs756199	20189936	Okada	2010-02-26	Hum Mol Genet	A genome-wide association study in 19 633 Japanese subjects identified LHX3-QSOX2 and IGF1 as adult height loci.	Height	1q25.3	GLT25D2	7e-06	Illumina [420,885]	N	N	N	N	Y	N	N	N	N	N	N	N	N	N	N	N
chr8	75513133	rs6472866	18464913	Melzer	2008-05-09	PLoS Genet	A genome-wide association study identifies protein quantitative trait loci (pQTLs).	Protein quantitative trait loci	8q21.11	GDAP1,PI15	8e-07	Illumina[496,032]	N	N	N	N	N	N	N	N	N	N	N	N	Y	N	Y	N
chr12	90060585	rs17249754	19396169	Cho	2009-04-26	Nat Genet	A large-scale genome-wide association study of Asian populations uncovers genetic factors influencing eight quantitative traits.	Biomedical quantitative traits	12q21.33	ATP2B1	3e-06	Affymetrix [2,156,535] (imputed)	N	N	Y	N	N	N	N	N	N	N	N	N	N	N	N	N
chr10	104591392	rs17115100	19915575	Simon-Sanchez	2009-11-15	Nat Genet	Genome-wide association study reveals genetic risk underlying Parkinson's disease.	Parkinson's disease	10q24.32	CYP17A1, C10orf32, CNNM2, SFXN2	7e-08	Illumina [463,185]	N	N	N	N	Y	N	N	N	Y	N	N	N	N	N	N	N
chr21	44768561	rs643608	20708005	Chalasani	2010-08-10	Gastroenterology	Genome-Wide Association Study Identifies Variants Associated with Histologic Features of Nonalcoholic Fatty Liver Disease	Non-alcoholic fatty liver disease histology (other)	21q22.3	Intergenic	1e-06	Illumina [324,623]	Y	N	N	N	Y	N	N	N	N	N	Y	N	N	N	N	N
chr1	120517958	rs10923931	18372903	Zeggini	2008-03-30	Nat Genet	Meta-analysis of genome-wide association data and large-scale replication identifies additional susceptibility loci for type 2 diabetes.	Type 2 diabetes	1p12	NOTCH2, ADAM30	4e-08	Affymetrix and Illumina[2,202,892](imputed)	Y	N	N	N	Y	N	N	N	N	N	N	N	Y	N	N	N
chr10	101290300	rs6584283	20228798	Franke	2010-03-14	Nat Genet	Genome-wide association study for ulcerative colitis identifies risk loci at 7q22 and 22q13 (IL17REL).	Ulcerative colitis	10q24.2	NKX2-3	2e-06	Affymetrix [1,897,764] (imputed)	Y	N	N	N	N	N	N	N	N	N	N	N	N	N	N	N
chr18	47181667	rs2156552	20864672	Waterworth	2010-09-23	Arterioscler Thromb Vasc Biol	Genetic Variants Influencing Circulating Lipid Levels and Risk of Coronary Artery Disease	HDL cholesterol	18q21.1	LIPG	2e-12	Affymetrix, Illumina & Perlegen [2,155,369] (imputed)	Y	N	N	N	N	N	N	N	N	N	N	N	Y	N	N	N
chr13	73728138	rs9600079	20676098	Takata	2010-08-01	Nat Genet	Genome-wide association study identifies five new susceptibility loci for prostate cancer in the Japanese population	Prostate cancer	13q22.1	Intergenic	3e-09	Illumina [510,687]	N	N	N	N	N	N	N	N	N	N	Y	N	N	N	N	N
chr3	141105569	rs724016	18391950	Lettre	2008-04-06	Nat Genet	Identification of ten loci associated with height highlights new biological pathways in human growth.	Height	3q23	ZBTB38	8e-22	Affymetrix and Illumina[2,260,683](imputed)	N	N	Y	N	N	N	Y	N	N	N	Y	N	N	N	Y	N
chr1	111237684	rs12061304	19165232	Otowa	2009-01-23	J Hum Genet	Genome-wide association study of panic disorder in the Japanese population.	Panic disorder	1p13.3	Intergenic	1e-06	Affymetrix [253,903]	Y	N	N	N	Y	N	N	N	Y	N	N	N	N	N	N	N
chr8	128539359	rs7837688	20676098	Takata	2010-08-01	Nat Genet	Genome-wide association study identifies five new susceptibility loci for prostate cancer in the Japanese population	Prostate cancer	8q24.21	Intergenic	1e-25	Illumina [510,687]	N	N	N	N	N	N	N	N	N	N	N	N	Y	N	Y	N
chr6	32671102	rs13192471	20453841	Kochi	2010-05-09	Nat Genet	A regulatory variant in CCR6 is associated with rheumatoid arthritis susceptibility	Rheumatoid arthritis	6p21.32	HLA-DRB1	2e-58	Illumina [393,217]	N	N	N	N	Y	N	N	N	Y	N	Y	N	Y	N	N	N
chr15	91450440	rs2677744	18839057	Lesch	2008-10-07	J Neural Transm	Molecular genetics of adult ADHD: converging evidence from genome-wide association and extended pedigree linkage studies.	Attention deficit hyperactivity disorder	15q26.1	MAN2A2	1e-06	Affymetrix [504,219](pooled)	N	Y	N	N	N	Y	N	N	N	N	N	N	N	N	N	N
chr1	37958812	rs9253	17903294	Yang	2007-09-19	BMC Med Genet	Genome-wide association and linkage analyses of hemostatic factors and hematological phenotypes in the Framingham Heart Study.	Hemostatic factors and hematological phenotypes	1p34.3	FLJ11730, BC016328	4e-06	Affymetrix[70,897]	N	N	N	N	Y	N	N	N	N	N	N	N	Y	N	N	N
chr1	196844592	rs6428370	19684603	Trevino	2009-08-16	Nat Genet	Germline genomic variants associated with childhood acute lymphoblastic leukemia.	Acute lymphoblastic leukemia (childhood)	1q31.3	Intergenic	7e-06	Affymetrix [307,944]	N	N	Y	N	N	N	N	N	N	N	N	N	N	N	N	N
chr1	222271766	rs873549	20711176	Nakashima	2010-08-15	Nat Genet	A genome-wide association study identifies four susceptibility loci for keloid in the Japanese population	Keloid	1q41	Intergenic	6e-23	Illumina [452,038]	Y	N	N	N	N	N	N	N	N	N	N	N	N	N	N	N
chr13	29278449	rs1305088	20708005	Chalasani	2010-08-10	Gastroenterology	Genome-Wide Association Study Identifies Variants Associated with Histologic Features of Nonalcoholic Fatty Liver Disease	Non-alcoholic fatty liver disease histology (other)	13q12.3	SLC46A3	9e-06	Illumina [324,623]	Y	N	N	N	Y	N	N	N	N	N	N	N	Y	N	N	N
chr11	88557990	rs10831496	19340012	Nan	2009-04-02	J Invest Dermatol	Genome-wide association study of tanning phenotype in a population of European ancestry.	Tanning	11q14.3	GRM5	5e-09	Illumina [528,173]	N	N	N	N	N	Y	N	N	N	N	N	N	N	N	N	N
chr1	110031187	rs12049330	20125088	Shi	2010-02-02	Mol Psychiatry	Genome-wide association study of recurrent early-onset major depressive disorder.	Major depressive disorder	1p13.3	ATXN7L2, SYPL2, CYB561D1	6e-06	Affymetrix [671,424]	N	N	N	N	Y	N	N	N	Y	N	N	N	N	N	N	N
chr13	66120783	rs1333026	17903300	Fox	2007-09-19	BMC Med Genet	Genome-wide association to body mass index and waist circumference: the Framingham Heart Study 100K project.	Body mass index	13q21.32	Intergenic	8e-06	Affymetrix[70,897]	N	N	N	N	Y	N	N	N	N	N	N	N	Y	N	N	N
chr6	30025502	rs259919	20041166	Fellay	2009-12-24	PLoS Genet	Common genetic variation and the control of HIV-1 in humans.	HIV-1 control	6p22.1	C6orf12, ZNRD1	3e-07	Illumina [NR]	Y	N	Y	N	Y	N	Y	N	Y	N	Y	N	Y	N	Y	N
chr9	136149228	rs505922	19648918	Amundadottir	2009-08-02	Nat Genet	Genome-wide association study identifies variants in the ABO locus associated with susceptibility to pancreatic cancer.	Pancreatic cancer	9q34.2	ABO	5e-08	Illumina [558,542]	N	N	N	N	N	N	N	N	N	N	N	N	N	N	Y	N
chr6	32663998	rs6457620	18794853	Raychaudhuri	2008-09-14	Nat Genet	Common variants at CD40 and other loci confer risk of rheumatoid arthritis.	Rheumatoid arthritis	6p21.32	HLA-DRB1	4e-186	Illumina[818,728]Affymetrix[~340,000](imputed)	Y	N	N	N	N	N	N	N	N	N	N	N	Y	N	N	N
chr18	47843533	rs1036935	20062064	Crowther-Swanepoel	2010-01-10	Nat Genet	Common variants at 2q37.3, 8q24.21, 15q21.3 and 16q24.1 influence chronic lymphocytic leukemia risk.	Chronic lymphocytic leukemia	18q21.1	CXXC1, MBD1	2e-06	Illumina [299,983]	N	N	N	N	Y	N	N	N	N	N	N	N	N	N	N	N
chr1	22485870	rs16826658	20601957	Uno	2010-07-04	Nat Genet	A genome-wide association study identifies genetic variants in the CDKN2BAS locus associated with endometriosis in Japanese	Endometriosis	1p36.12	WNT4	2e-06	Illumina [460,945]	Y	N	N	N	N	N	N	N	N	N	N	N	N	N	N	N
chr6	31258836	rs9468925	20526339	Quan	2010-06-06	Nat Genet	Genome-wide association study for vitiligo identifies susceptibility loci at 6q27 and the MHC	Vitiligo	6p21.33	HLA	2e-33	Illumina [493,909]	N	N	N	N	Y	N	Y	N	Y	N	Y	N	Y	N	Y	N
chr5	110008213	rs17132261	19584346	Vasan	2009-07-08	JAMA	Genetic variants associated with cardiac structure and function: a meta-analysis and replication of genome-wide association data.	Cardiac structure and function	5q22.1	SLC25A46	9e-07	Affymetrix & Illumina [~2.5 million] (imputed)	Y	N	N	N	N	N	N	N	N	N	N	N	N	N	N	N
chr6	25842950	rs1408272	19862010	Ganesh	2009-10-11	Nat Genet	Multiple loci influence erythrocyte phenotypes in the CHARGE Consortium.	Mean corpuscular hemoglobin	6p22.2	SLC17A3	4e-39	Affymetrix & Illumina [~2.5 million](imputed)	N	N	N	N	N	Y	N	N	N	N	N	N	N	N	N	N
chr4	155488820	rs6056	20031577	Danik	2009-04-01	Circ Cardiovasc Genet	Novel loci, including those related to Crohn disease, psoriasis, and inflammation, identified in a genome-wide association study of fibrinogen in 17 686 women: the Women's Genome Health Study.	Fibrinogen	4q32.1	FGB, FGA, FGG	8e-39	Illumina [337,343]	N	N	N	N	Y	N	N	N	Y	N	Y	N	N	N	N	N
chr1	67681668	rs7517847	17435756	Rioux	2007-04-15	Nat Genet	Genome-wide association study identifies new susceptibility loci for Crohn disease and implicates autophagy in disease pathogenesis.	Crohn's disease	1p31.3	IL23R	3e-12	Illumina[304,413]	N	N	N	N	Y	N	N	N	Y	N	N	N	Y	N	N	N
chr8	27923387	rs4732812	20877300	Perroud	2010-09-28	Pharmacogenomics J	Genome-wide association study of increasing suicidal ideation during antidepressant treatment in the GENDEP project	Suicidal ideation	8p21.1	Intergenic	3e-06	Illumina [539,199]	N	N	N	N	Y	N	N	N	Y	N	N	N	N	N	N	N
chr6	46684221	rs1805017	20442857	Suchindran	2010-04-29	PLoS Genet	Genome-wide association study of Lp-PLA(2) activity and mass in the Framingham Heart Study	Lipoprotein-associated phospholipase A2 activity and mass	6p12.3	PLA2G7	6e-14	Affymetrix [360,811]	Y	N	N	N	Y	N	N	N	Y	N	N	N	Y	N	N	N
chr6	58308954	rs9500256	20208534	Rothenberg	2010-03-07	Nat Genet	Common variants at 5q22 associate with pediatric eosinophilic esophagitis.	Eosinophilic esophagitis (pediatric)	6p11.2	NR	5e-06	Illumina [~550,000]	Y	N	N	N	N	N	N	N	N	N	N	N	N	N	N	N
chr20	12874584	rs2073233	20171287	Stein	2010-02-17	Neuroimage	Voxelwise genome-wide association study (vGWAS).	Brain structure	20p12.1	Intergenic	1e-06	Illumina [448,293]	Y	N	N	N	Y	N	N	N	Y	N	N	N	Y	N	N	N
chr13	44627787	rs17065323	18759275	McArdle	2008-09-01	Arthritis Rheum	Association of a common nonsynonymous variant in GLUT9 with serum uric acid levels in old order amish.	Serum uric acid	13q14.11	NR	4e-06	Affymetrix[361,034]	N	N	N	N	N	N	N	N	N	N	Y	N	N	N	N	N
chr18	67531641	rs763361	17554260	Todd	2007-06-06	Nat Genet	Robust associations of four new chromosome regions from genome-wide analyses of type 1 diabetes.	Type 1 diabetes	18q22.2	CD226	1e-08	see WTCCC	N	N	N	N	Y	N	N	N	N	N	Y	N	Y	N	N	N
chr5	88088438	rs770189	17903302	Levy	2007-09-19	BMC Med Genet	Framingham Heart Study 100K Project: genome-wide associations for blood pressure and arterial stiffness	Tonometry	5q14.3	MEF2C	3e-06	Affymetrix[70,897]	N	N	N	N	Y	N	N	N	N	N	N	N	Y	N	N	N
chr6	29943066	rs6904029	20410501	Jin	2010-04-21	N Engl J Med	Variant of TYR and Autoimmunity Susceptibility Loci in Generalized Vitiligo	Vitiligo	6p22.1	HLA-A,HCG9	1e-21	Illumina [520,460]	N	N	N	N	Y	N	Y	N	Y	N	N	N	N	N	N	N
chr20	46425575	rs13038095	20173747	Ellinor	2010-02-21	Nat Genet	Common variants in KCNN3 are associated with lone atrial fibrillation.	Atrial fibrillation	20q13.13	NR	2e-07	Affymetrix and Illumina [~2.5 million] (imputed)	Y	N	N	N	Y	N	N	N	N	N	N	N	N	N	N	N
chr3	87152168	rs9284813	20676098	Takata	2010-08-01	Nat Genet	Genome-wide association study identifies five new susceptibility loci for prostate cancer in the Japanese population	Prostate cancer	3p12.1	Intergenic	5e-09	Illumina [510,687]	Y	N	N	N	N	N	N	N	N	N	N	N	Y	N	N	N
chr20	33849178	rs1555322	18839057	Lesch	2008-10-07	J Neural Transm	Molecular genetics of adult ADHD: converging evidence from genome-wide association and extended pedigree linkage studies.	Attention deficit hyperactivity disorder	20q11.22	MMP24	4e-06	Affymetrix [504,219](pooled)	Y	N	N	N	N	N	N	N	N	N	N	N	N	N	N	N
chr7	40954480	rs29880	19084217	Benyamin	2008-12-17	Am J Hum Genet	Variants in TF and HFE explain approximately 40% of genetic variation in serum-transferrin levels.	Serum markers of iron status	7p14.1	Q4KMW4	7e-06	Illumina [315,887]	N	N	N	N	N	N	N	N	N	Y	N	N	N	N	N	N
chr21	43836185	rs11203203	20453842	Stahl	2010-05-09	Nat Genet	Genome-wide association study meta-analysis identifies seven new rheumatoid arthritis risk lock	Rheumatoid arthritis	21q22.3	UBASH3A	4e-06	Affymetrix & Illumina [~2,716,259] (imputed)	N	N	N	N	N	N	N	N	Y	N	Y	N	N	N	N	N
chr5	40401508	rs17234657	17554300	WTCCC	2007-06-07	Nature	Genome-wide association study of 14,000 cases of seven common diseases and 3,000 shared controls.	Crohn's disease	5p13.1	Intergenic	2e-12	Affymetrix[469,557]	N	N	Y	N	N	N	Y	N	N	N	N	N	N	N	Y	N
chr6	86691939	rs1577917	20195266	Adkins	2010-03-02	Mol Psychiatry	Genomewide pharmacogenomic study of metabolic side effects to antipsychotic drugs	Response to antipsychotic treatment	6q14.3	Intergenic	3e-06	Affymetrix [492,900]	Y	N	Y	N	N	N	N	N	N	N	N	N	N	N	N	N
chr1	159680867	rs2808630	18385676	Amos	2008-04-03	Nat Genet	Genome-wide association scan of tag SNPs identifies a susceptibility locus for lung cancer at 15q25.1.	Lung cancer	1q23.2	CRP	7e-06	Illumina[317,498]	N	N	N	N	Y	N	N	N	N	N	N	N	Y	N	N	N
chr18	53664281	rs1978503	17903305	Murabito	2007-09-19	BMC Med Genet	A genome-wide association study of breast and prostate cancer in the NHLBI's Framingham Heart Study.	Breast cancer	18q21.2	Intergenic	1e-06	Affymetrix[70,897]	N	N	Y	N	N	N	Y	N	N	N	Y	N	N	N	Y	N
chr6	53123117	rs735860	20363506	The Normal Tension Glaucoma Genetic Study Group of Japan Glaucoma Society	2010-04-02	Opthamology	Genome-wide Association Study of Normal Tension Glaucoma: Common Variants in SRBD1 and ELOVL5 Contribute to Disease Susceptibility	Glaucoma	6p12.1	ELOVL5	4e-06	Affymetrix [325,947]	Y	N	N	N	Y	N	N	N	Y	N	N	N	Y	N	N	N
chr3	38633922	rs11708996	20062060	Pfeufer	2010-01-10	Nat Genet	Genome-wide association study of PR interval.	PR interval	3p22.2	SCN5A	6e-26	Affymetrix & Illumina [~2.5 million] (imputed)	N	N	N	N	N	N	N	N	N	N	N	N	Y	N	N	N
chr5	40431182	rs1373692	17447842	Libioulle	2007-03-05	PLoS Genet	Novel Crohn disease locus identified by genome-wide association maps to a gene desert on 5p13.1 and modulates expression of PTGER4.	Crohn's disease	5p13.1	Intergenic	2e-12	Illumina[302,451]	N	N	N	N	N	N	Y	N	N	N	N	N	N	N	Y	N
chr8	120052237	rs6993813	18445777	Styrkarsdottir	2008-04-29	N Engl J Med	Multiple genetic loci for bone mineral density and fractures.	Bone mineral density (hip)	8q24.12	OPG	3e-11	Illumina[301,019]	N	N	N	N	Y	N	N	N	Y	N	Y	N	Y	N	N	N
chr8	78160178	rs7846385	18391951	Gudbjartsson	2008-04-06	Nat Genet	Many sequence variants affecting diversity of adult human height.	Height	8q21.11	PXMP3, ZFHX4	5e-08	Illumina and Affymetrix[up to 304,226]	Y	N	N	N	Y	N	N	N	Y	N	N	N	Y	N	N	N
chr9	34071540	rs7871764	19343178	Soranzo	2009-04-03	PLoS Genet	Meta-analysis of genome-wide scans for human adult stature identifies novel Loci and associations with measures of skeletal frame size.	Height	9p13.3	WDR40A	2e-06	Illumina [229,216]	N	N	N	N	N	N	N	N	N	N	Y	N	N	N	N	N
chr4	67733856	rs1155865	17903297	Seshadri	2007-09-19	BMC Med Genet	Genetic correlates of brain aging on MRI and cognitive test measures: a genome-wide association and linkage analysis in the Framingham Study.	Cognitive test performance	4q13.2	Intergenic	2e-06	Affymetrix[70,897]	Y	N	N	N	Y	N	N	N	Y	N	N	N	Y	N	N	N
chr20	12969399	rs680379	19798445	Hicks	2009-10-02	PLoS Genet	Genetic determinants of circulating sphingolipid concentrations in European populations.	Sphingolipid concentrations	20p12.1	SPTLC3	8e-15	Illumina [318,237]	N	N	N	N	Y	N	N	N	Y	N	N	N	N	N	N	N
chr1	34248063	rs476463	20171287	Stein	2010-02-17	Neuroimage	Voxelwise genome-wide association study (vGWAS).	Brain structure	1p35.1	CSMD2	1e-06	Illumina [448,293]	Y	N	N	N	Y	N	N	N	Y	N	N	N	N	N	N	N
chr16	85975658	rs305061	20062064	Crowther-Swanepoel	2010-01-10	Nat Genet	Common variants at 2q37.3, 8q24.21, 15q21.3 and 16q24.1 influence chronic lymphocytic leukemia risk.	Chronic lymphocytic leukemia	16q24.1	IRF8	4e-07	Illumina [299,983]	N	N	N	N	Y	N	Y	N	Y	N	N	N	Y	N	Y	N
chr2	161171453	rs7593730	20418489	Qi	2010-04-23	Hum Mol Genet	Genetic variants at 2q24 are associated with susceptibility to type 2 diabetes	Type 2 diabetes	2q24.2	RBMS1, ITGB6	4e-08	Affymetrix [683,509]	N	N	Y	N	N	N	N	N	N	N	N	N	N	N	N	N
chr6	32657577	rs7774434	20639880	Liu	2010-07-18	Nat Genet	Genome-wide meta-analyses identify three loci associated with primary biliary cirrhosis	Primary biliary cirrhosis	6p21.32	HLA-DQB1	3e-26	Illumina [276,459]	N	N	N	N	Y	N	N	N	Y	N	N	N	Y	N	N	N
chr8	129072160	rs2648875	17395743	Hanson	2007-04-01	Diabetes	Identification of PVT1 as a candidate gene for end-stage renal disease in type 2 diabetes using a pooling-based genome-wide single nucleotide polymorphism association study.	End-stage renal disease	8q24.21	PVT1	2e-06	Affymetrix[115,352]	N	N	N	N	Y	N	N	N	Y	N	N	N	Y	N	N	N
chr2	223936737	rs1440072	20966902	Croteau-Chonka	2010-10-21	Obesity	Genome-Wide Association Study of Anthropometric Traits and Evidence of Interactions With Age and Study Year in Filipino Women	Waist circumference	2q36.1	KCNE4	8e-07	Affymetrix [2,073,674](imputed)	Y	N	Y	N	N	N	N	N	N	N	N	N	N	N	N	N
chr3	78498996	rs9834373	18464913	Melzer	2008-05-09	PLoS Genet	A genome-wide association study identifies protein quantitative trait loci (pQTLs).	Protein quantitative trait loci	3p12.3	ROBO1	4e-06	Illumina[496,032]	N	N	N	N	N	N	N	N	N	N	N	N	Y	N	N	N
chr14	61072874	rs10483727	20548946	Ramdas	2010-06-10	PLoS Genet	A genome-wide association study of optic disc parameters	Vertical cup-disc ratio	14q23.1	SIX1	1e-11	Affymetrix and Illumina [~2.5 million] (imputed)	N	N	Y	N	N	N	Y	N	N	N	N	N	N	N	N	N
chr10	46024728	rs11239550	19862010	Ganesh	2009-10-11	Nat Genet	Multiple loci influence erythrocyte phenotypes in the CHARGE Consortium.	Mean corpuscular volume	10q11.21	2011-03-08	1e-10	Affymetrix & Illumina [~2.5 million](imputed)	Y	N	N	N	N	N	N	N	N	N	N	N	N	N	N	N
chr4	110659066	rs10033900	20385826	Neale	2010-04-12	Proc Natl Acad Sci USA	Genome-wide association study of advanced age-related macular degeneration identifies a role of the hepatic lipase gene (LIPC)	Age-related macular degeneration	4q25	CFI	9e-09	Affymetrix [632,932]	N	N	N	N	Y	N	Y	N	N	N	N	N	Y	N	Y	N
chr5	106982559	rs10074258	19668339	Potkin	2009-08-07	PLoS One	Hippocampal atrophy as a quantitative trait in a genome-wide association study identifying novel susceptibility genes for Alzheimer's disease.	Hippocampal atrophy	5q21.3	EFNA5	2e-07	Illumina [516,645]	N	N	N	N	Y	N	N	N	Y	N	N	N	N	N	N	N
chr6	130349118	rs6569648	20881960	Allen	2010-09-29	Nature	Hundreds of variants clustered in genomic loci and biological pathways affect human height	Height	6q23.1	L3MBTL3	1e-21	Affymetrix, Illumina & Perlegen [2,834,208] (imputed)	Y	N	N	N	Y	N	N	N	Y	N	N	N	Y	N	N	N
chr1	159342438	rs6687840	20237162	Bozaoglu	2010-03-17	J Clin Endocrinol Metab	Chemerin, a Novel Adipokine in the Regulation of Angiogenesis	Plasma chemerin levels	1q23.2	OR10J3	7e-06	Illumina [542,944]	N	N	N	N	N	N	Y	N	N	N	N	N	N	N	N	N
chr1	22702857	rs6696981	19079262	Styrkarsdottir	2008-12-14	Nat Genet	New sequence variants associated with bone mineral density.	Bone mineral density (spine)	1p36.12	Intergenic	2e-08	Illumina [305,051]	N	N	N	N	Y	N	N	N	Y	N	N	N	N	N	N	N
chr18	29273128	rs10438933	19451621	Landers	2009-05-18	Proc Natl Acad Sci U S A	Reduced expression of the Kinesin-Associated Protein 3 (KIFAP3) gene increases survival in sporadic amyotrophic lateral sclerosis.	Amyotrophic lateral sclerosis	18q12.1	B4GALT6	1e-06	Illumina [288,357]	N	N	N	N	Y	N	N	N	Y	N	N	N	N	N	N	N
chr4	77368846	rs17319721	20383146	Kottgen	2010-04-11	Nat Genet	New loci associated with kidney function and chronic kidney disease	Chronic kidney disease	4q21.1	SHROOM3, CCDC158	1e-19	Affymetrix & Illumina [~2.5 million] (imputed)	Y	N	N	N	N	N	N	N	N	N	N	N	N	N	N	N
chr2	622826	rs2867125	20935630	Speliotes	2010-10-10	Nat Genet	Association analyses of 249,796 individuals reveal 18 new loci associated with body mass index	Body mass index	2p25.3	TMEM18	3e-49	Affymetrix, Illumina and Perlegen [~2.8 million] (imputed)	N	N	N	N	N	N	N	N	Y	N	Y	N	N	N	N	N
chr6	466032	rs1540771	17952075	Sulem	2007-10-21	Nat Genet	Genetic determinants of hair, eye and skin pigmentation in Europeans.	Freckles	6p25.3	SEC5L1,IRF4	4e-18	Illumina[317,511]	N	N	Y	N	N	N	Y	N	N	N	N	N	N	N	Y	N
chr19	45695737	rs2159324	19197348	Lowe	2009-02-06	PLoS Genet	Genome-wide association studies in an isolated founder population from the Pacific Island of Kosrae.	Quantitative traits	19q13.32	MGC2650, BLOC1S3, XTP7	4e-07	Affymetrix [408,775]	N	N	N	N	N	N	N	N	Y	N	N	N	N	N	N	N
chr6	168941623	rs13208776	19890347	Birlea	2009-11-05	J Invest Dermatol	Genome-wide association study of generalized vitiligo in an isolated European founder population identifies SMOC2, in close proximity to IDDM8.	Vitiligo	6q27	SMOC2	9e-08	Illumina [297,342]	N	N	N	N	Y	N	N	N	N	N	N	N	N	N	N	N
chr5	169950393	rs11957313	19010793	Baranzini	2008-11-14	Hum Mol Genet	Genome-wide association analysis of susceptibility and clinical phenotype in multiple sclerosis.	Normalized brain volume	5q35.1	KCNIP1	9e-06	Illumina[551,642]	N	N	Y	N	N	N	Y	N	N	N	N	N	N	N	Y	N
chr5	131801725	rs2522056	20031576	Dehghan	2009-04-01	Circ Cardiovasc Genet	Association of novel genetic Loci with circulating fibrinogen levels: a genome-wide association study in 6 population-based cohorts.	Fibrinogen	5q31.1	IRF1	1e-15	Affymetrix & Illumina [~2,661,766] (imputed)	Y	Y	N	N	N	N	N	N	N	N	N	N	N	N	N	N
chr17	38051347	rs8067378	20228799	McGovern	2010-03-14	Nat Genet	Genome-wide association identifies multiple ulcerative colitis susceptibility loci	Ulcerative colitis	17q12	GSDMB	1e-07	Affymetrix [266,047]	N	N	N	N	Y	N	N	N	N	N	N	N	Y	N	N	N
chr15	70006872	rs4776472	17903304	Larson	2007-09-19	BMC Med Genet	Framingham Heart Study 100K project: genome-wide associations for cardiovascular disease outcomes.	Atrial fibrillation	15q23	Intergenic	8e-06	Affymetrix[70,897]	Y	N	N	N	Y	N	N	N	N	N	N	N	Y	N	N	N
chr4	182399694	rs7672826	19010793	Baranzini	2008-11-14	Hum Mol Genet	Genome-wide association analysis of susceptibility and clinical phenotype in multiple sclerosis.	Multiple sclerosis	4q35.1	MGC45800	8e-06	Illumina[551,642]	Y	N	N	N	N	N	N	N	N	N	N	N	N	N	N	N
chr2	134040518	rs7577925	18821565	Lasky-Su	2008-12-05	Am J Med Genet B Neuropsychiatr Genet	Genome-wide association scan of quantitative traits for attention deficit hyperactivity disorder identifies novel associations and confirms candidate gene associations.	Attention deficit hyperactivity disorder	2q21.2	FLJ34870	3e-06	Perlegen [429,981]	N	N	N	N	N	N	N	N	Y	N	Y	N	N	N	N	N
chr20	33909783	rs6088792	18391951	Gudbjartsson	2008-04-06	Nat Genet	Many sequence variants affecting diversity of adult human height.	Height	20q11.22	UQCC, GDF5, CEP250, EIF6, MMP24	8e-07	Illumina and Affymetrix[up to 304,226]	Y	N	N	N	Y	N	N	N	N	N	N	N	Y	N	N	N
chr18	68842242	rs17083844	18204098	Hom	2008-01-20	N Engl J Med	Association of systemic lupus erythematosus with C8orf13-BLK and ITGAM-ITGAX.	Systemic lupus erythematosus	18q22.3	SOCS6	6e-06	Illumina[502,033]	N	N	N	N	N	N	N	N	N	N	N	N	N	N	Y	N
chr2	217878208	rs6435957	20195514	Pillas	2010-02-26	PLoS Genet	Genome-wide association study reveals multiple loci associated with primary tooth development during infancy.	Primary tooth development (number of teeth)	2q35	Intergenic	4e-07	Illumina [300,766]	N	N	N	N	Y	N	N	N	Y	N	N	N	Y	N	N	N
chr4	118332254	rs4318720	20031603	Marroni	2009-08-01	Circ Cardiovasc Genet	A genome-wide association scan of RR and QT interval duration in 3 European genetically isolated populations: the EUROSPAN project.	QT interval	4q26	Intergenic	8e-07	Illumina [~318,327]	Y	N	Y	N	N	N	N	N	N	N	N	N	Y	N	Y	N
chr6	110007646	rs9400317	19684573	Ge	2009-08-16	Nature	Genetic variation in IL28B predicts hepatitis C treatment-induced viral clearance.	Response to hepatitis C treatment	6q21	AKD2	7e-06	Illumina [565,759]	Y	N	Y	N	Y	N	Y	N	Y	N	N	N	Y	N	Y	N
chr10	69967446	rs6480314	20395239	MacGregor	2010-04-15	Hum Mol Genet	Genome-wide association identifies ATOH7 as a major gene determining human optic disc size	Optic disc size (disc)	10q21.3	MYPN	2e-07	Illumina [~2.74 million] (imputed)	N	N	N	N	N	N	Y	N	N	N	N	N	N	N	Y	N
chr22	24990212	rs4820599	18940312	Yuan	2008-10-10	Am J Hum Genet	Population-based genome-wide association studies reveal six loci influencing plasma levels of liver enzymes.	Plasma levels of liver enzymes	22q11.23	GGT1, C22orf36	4e-11	Affymetrix and Illumina[up to 496,032]	N	N	N	N	N	N	N	N	Y	N	N	N	N	N	N	N
chr10	94462881	rs1111875	19401414	Takeuchi	2009-04-29	Diabetes	Confirmation of multiple risk Loci and genetic impacts by a genome-wide association study of type 2 diabetes in the Japanese population.	Type 2 diabetes	10q23.33	HHEX	7e-12	Illumina [482,625]	Y	N	N	N	N	N	N	N	N	N	N	N	Y	N	N	N
chr1	204572070	rs12143943	19734545	Need	2009-09-04	Hum Mol Genet	A genome-wide study of common SNPs and CNVs in cognitive performance in the CANTAB.	Cognitive performance	1q32.1	MDM4	5e-06	Illumina [475,971]	N	N	N	N	Y	N	N	N	Y	N	N	N	N	N	N	N
chr6	121098456	rs2817937	20195514	Pillas	2010-02-26	PLoS Genet	Genome-wide association study reveals multiple loci associated with primary tooth development during infancy.	Primary tooth development (number of teeth)	6q22.31	Intergenic	3e-06	Illumina [300,766]	N	N	N	N	Y	N	N	N	Y	N	N	N	N	N	N	N
chr6	89293744	rs12527253	20339536	Barber	2010-03-22	PLoS ONE	Genome-wide association of lipid-lowering response to statins in combined study populations	Response to statin therapy	6q15	RNGTT, ACTBP8, LOC644119	1e-06	Illumina [~2.5 million](imputed)	Y	N	N	N	Y	N	N	N	Y	N	N	N	Y	N	N	N
chr5	158829526	rs12188300	20953186	Huffmeier	2010-10-17	Nat Genet	Common variants at TRAF3IP2 are associated with susceptibility to psoriatic arthritis and psoriasis	Psoriatic arthritis	5q33.3	IL12B	7e-17	Affymetrix [1,585,307] (imputed)	Y	N	N	N	N	N	N	N	N	N	N	N	N	N	N	N
chr9	107647654	rs3890182	20864672	Waterworth	2010-09-23	Arterioscler Thromb Vasc Biol	Genetic Variants Influencing Circulating Lipid Levels and Risk of Coronary Artery Disease	HDL cholesterol	9q31.1	ABCA1	5e-07	Affymetrix, Illumina & Perlegen [2,155,369] (imputed)	N	N	N	N	N	N	N	N	N	N	Y	N	N	N	N	N
chr6	72482457	rs10455248	20125193	Cirulli	2010-02-03	Eur J Hum Genet	Common genetic variation and performance on standardized cognitive tests.	Cognitive test performance	6q13	RIMS1	4e-06	Illumina [up to 563,855]	N	N	N	N	Y	N	N	N	Y	N	N	N	N	N	N	N
chr1	20171859	rs6426833	20228799	McGovern	2010-03-14	Nat Genet	Genome-wide association identifies multiple ulcerative colitis susceptibility loci	Ulcerative colitis	1p36.13	RNF186,OTUD3,PLA2G2E	2e-21	Affymetrix [266,047]	Y	N	N	N	Y	N	N	N	Y	N	N	N	N	N	N	N
chr6	89112816	rs10485165	17903293	Benjamin	2007-09-19	BMC Med Genet	Genome-wide association with select biomarker traits in the Framingham Heart Study.	Select biomarker traits	6q15	Intergenic	1e-06	Affymetrix[70,897]	N	N	N	N	Y	N	N	N	Y	N	N	N	Y	N	N	N
chr3	191667776	rs7635839	19721433	McClay	2009-09-01	Mol Psychiatry	Genome-wide pharmacogenomic analysis of response to treatment with antipsychotics.	Response to antipsychotic treatment	3q28	Intergenic	3e-06	Affymetrix & Perlegen [492,900]	N	N	Y	N	N	N	Y	N	N	N	Y	N	N	N	N	N
chr4	77198985	rs6812193	19915575	Simon-Sanchez	2009-11-15	Nat Genet	Genome-wide association study reveals genetic risk underlying Parkinson's disease.	Parkinson's disease	4q21.1	STBD1	4e-07	Illumina [463,185]	N	N	N	N	Y	N	N	N	Y	N	N	N	N	N	N	N
chr3	25112170	rs993804	20889312	Wang	2010-10-01	Schizophr Res	A genome-wide meta-analysis identifies novel loci associated with schizophrenia and bipolar disorder	Biplolar disorder and schizophrenia	3p24.2	NR	1e-06	Affymetrix [722,112]	Y	N	N	N	N	N	N	N	Y	N	N	N	N	N	N	N
chr17	38040762	rs2872507	20453842	Stahl	2010-05-09	Nat Genet	Genome-wide association study meta-analysis identifies seven new rheumatoid arthritis risk lock	Rheumatoid arthritis	17q12	IKZF3	9e-07	Affymetrix & Illumina [~2,716,259] (imputed)	Y	N	N	N	Y	N	N	N	N	N	N	N	Y	N	N	N
chr15	28530181	rs1667394	17952075	Sulem	2007-10-21	Nat Genet	Genetic determinants of hair, eye and skin pigmentation in Europeans.	Blue vs. green eyes	15q13.1	OCA2	2e-53	Illumina[317,511]	N	N	N	N	Y	N	N	N	N	N	N	N	Y	N	N	N
chr4	59008411	rs10517437	20125193	Cirulli	2010-02-03	Eur J Hum Genet	Common genetic variation and performance on standardized cognitive tests.	Cognitive test performance	4q12	Intergenic	4e-06	Illumina [up to 563,855]	N	N	N	N	Y	N	N	N	Y	N	N	N	N	N	N	N
chr11	76823483	rs3781684	19734545	Need	2009-09-04	Hum Mol Genet	A genome-wide study of common SNPs and CNVs in cognitive performance in the CANTAB.	Cognitive performance	11q13.5	CAPN5	7e-06	Illumina [475,971]	N	N	N	N	Y	N	N	N	N	N	N	N	N	N	N	N
chr10	51593353	rs7085433	20139978	Kamatani	2010-02-07	Nat Genet	Genome-wide association study of hematological and biochemical traits in a Japanese population	Hematological and biochemical traits	10q11.23	MSMB,NC0A4,TIMM23	7e-09	Illumina [up to 566,430]	N	N	N	N	Y	N	N	N	N	N	N	N	Y	N	N	N
chr8	96127029	rs7000734	20923822	Niu	2010-10-05	Genome Res	Radiation pharmacogenomics: A genome-wide association approach to identify radiation response biomarkers using human lymphoblastoid cell lines	Radiation response	8q22.1	PLEKHF2	4e-07	Affymetrix & Illumina [1,348,798]	Y	N	N	N	N	N	N	N	N	N	N	N	N	N	N	N
chr8	96120071	rs4392868	20923822	Niu	2010-10-05	Genome Res	Radiation pharmacogenomics: A genome-wide association approach to identify radiation response biomarkers using human lymphoblastoid cell lines	Radiation response	8q22.1	PLEKHF2	8e-06	Affymetrix & Illumina [1,348,798]	N	N	N	N	Y	N	N	N	Y	Y	N	N	N	N	N	N
chr2	68598954	rs17035378	20190752	Dubois	2010-02-28	Nat Genet	Multiple common variants for celiac disease influencing immune gene expression.	Celiac disease	2p14	PLEK	8e-09	Illumina [292,387]	N	N	N	N	Y	N	N	N	N	N	N	N	N	N	N	N
chr6	66565352	rs9354308	19043545	Gieger	2008-11-28	PLoS Genet	Genetics meets metabolomics: a genome-wide association study of metabolite profiles in human serum.	Serum metabolites	6q12	Intergenic	3e-07	Affymetrix[187,454]	Y	N	N	N	N	N	N	N	N	N	N	N	N	N	N	N
chr15	86984239	rs16977195	18347602	Sullivan	2008-03-18	Mol Psychiatry	Genomewide association for schizophrenia in the CATIE study: results of stage 1.	Schizophrenia	15q25.3	AGBL1	2e-06	Affymetrix[492,900]	N	N	N	N	N	N	N	N	N	N	Y	N	N	N	N	N
chr9	15157976	rs1780159	20705733	O'Seaghdha	2010-08-12	Hum Mol Genet	Common Variants in the Calcium Sensing Receptor Gene are Associated with Total Serum Calcium Levels	Serum calcium	9p22.3	C9orf52	6e-06	Affymetrix & Illumina [~2.5 million] (imputed)	N	N	N	N	N	N	N	N	Y	N	N	N	N	N	N	N
chr1	2553623	rs3890745	20453842	Stahl	2010-05-09	Nat Genet	Genome-wide association study meta-analysis identifies seven new rheumatoid arthritis risk lock	Rheumatoid arthritis	1p36.32	TNFRSF14	4e-06	Affymetrix & Illumina [~2,716,259] (imputed)	Y	N	N	N	Y	N	N	N	Y	N	N	N	Y	N	N	N
chr8	19876745	rs7016880	20657596	Johansen	2010-07-25	Nat Genet	Excess of rare variants in genes identified by genome-wide association study of hypertriglyceridemia	Hypertriglyceridemia	8p21.3	LPL	2e-07	Affymetrix [~2.1 million] (imputed)	Y	N	N	N	N	N	N	N	N	N	N	N	Y	N	N	N
chr8	11684462	rs2645424	20708005	Chalasani	2010-08-10	Gastroenterology	Genome-Wide Association Study Identifies Variants Associated with Histologic Features of Nonalcoholic Fatty Liver Disease	Non-alcoholic fatty liver disease histology (other)	8p23.1	FDFT1	7e-07	Illumina [324,623]	N	N	N	N	Y	N	N	N	Y	N	N	N	N	N	N	N
chr5	78829248	rs7713917	20673876	Rietschel	2010-07-29	Biol Psychiatry	Genome-Wide Association-, Replication-, and Neuroimaging Study Implicates HOMER1 in the Etiology of Major Depression.	Major depressive disorder	5q14.1	HOMER1	1e-06	Illumina [491,238]	N	N	N	N	Y	N	N	N	N	N	N	N	N	N	N	N
chr22	50966913	rs470119	20139978	Kamatani	2010-02-07	Nat Genet	Genome-wide association study of hematological and biochemical traits in a Japanese population	Hematological and biochemical traits	22q13.33	NCAPH2,SCO2,TYMP,KLHDC7B	4e-08	Illumina [up to 566,430]	N	N	Y	N	N	N	N	N	N	N	N	N	N	N	N	N
chr6	141169824	rs11155133	19684603	Trevino	2009-08-16	Nat Genet	Germline genomic variants associated with childhood acute lymphoblastic leukemia.	Acute lymphoblastic leukemia (childhood)	6q24.1	Intergenic	3e-07	Affymetrix [307,944]	Y	N	N	N	N	N	N	N	N	N	N	N	N	N	N	N
chr6	31448975	rs3099844	20662065	Clancy	2010-07-26	Arthritis Rheum	Genome-wide association study of cardiac manifestations of neonatal lupus identifies candidate loci at 6p21 and 21q22	Neonatal lupus	6p21.33	TNF,NFKBIL1,LTA,LTB,AIF1	5e-10	Illumina [346,110]	Y	N	N	N	Y	N	N	N	Y	N	N	N	Y	N	N	N
chr3	52506425	rs6784615	20935629	Heid	2010-10-10	Nat Genet	Meta-analysis identifies 13 new loci associated with waist-hip ratio and reveals sexual dimorphism in the genetic basis of fat distribution	Waist-hip ratio	3p21.1	NISCH, STAB1	4e-10	Affymetrix, Illumina & Perlegen [up to 2,850,269](imputed)	Y	N	N	N	N	N	N	N	N	N	N	N	N	N	N	N
chr5	42473554	rs13188386	19084217	Benyamin	2008-12-17	Am J Hum Genet	Variants in TF and HFE explain approximately 40% of genetic variation in serum-transferrin levels.	Serum markers of iron status	5p12	GHR	8e-06	Illumina [315,887]	N	N	N	N	N	N	Y	N	N	N	Y	N	N	N	N	N
chr1	67719128	rs1343151	17804789	Raelson	2007-09-05	Proc Natl Acad Sci U S A	Genome-wide association study for Crohn's disease in the Quebec Founder Population identifies multiple validated disease loci.	Crohn's disease	1p31.3	IL23R	2e-07	Perlegen [164,279]	N	N	N	N	Y	N	N	N	Y	N	N	N	Y	N	N	N
chr8	41630404	rs4737009	20858683	Soranzo	2010-09-21	Diabetes	Common variants at ten genomic loci influence hemoglobin A1C levels via glycemic and non-glycemic pathways	Glycated hemoglobin levels	8p11.21	ANK1	6e-12	Affymetrix & Illumina [~2.5 million] (imputed)	Y	N	N	N	Y	N	N	N	Y	N	Y	N	N	N	N	N
chr9	22083403	rs1333040	20364137	Yasuno	2010-04-04	Nat Genet	Genome-wide association study of intracranial aneurysm identifies three new risk loci	Intracranial aneurysm	9p21.3	CDKN2A,CDKN2B	2e-22	Illumina [831,534] (imputed)	N	N	N	N	N	N	Y	N	N	N	N	N	N	N	Y	N
chr20	6404280	rs961253	19011631	COGENT Study	2008-11-16	Nat Genet	Meta-analysis of genome-wide association data identifies four new susceptibility loci for colorectal cancer.	Colorectal cancer	20p12.3	Intergenic	2e-10	Illumina[up to 548,586]	N	N	N	N	N	N	N	N	Y	N	N	N	N	N	N	N
chr16	56997232	rs1864163	18193043	Willer	2008-01-13	Nat Genet	Newly identified loci that influence lipid concentrations and risk of coronary artery disease.	HDL cholesterol	16q13	CETP	7e-39	Illumina and Affymetrix[~2,261,000] (imputed)	N	N	N	N	N	N	Y	N	N	N	Y	N	N	N	Y	N
chr3	170494408	rs4955755	19448619	Stolk	2009-05-15	Nat Genet	Loci at chromosomes 13, 19 and 20 influence age at natural menopause.	Menopause (age at onset)	3q26.2	NR	7e-07	Illumina [315,418]	N	N	N	N	Y	N	N	N	Y	N	N	N	Y	N	N	N
chr2	204738918	rs3087243	20453842	Stahl	2010-05-09	Nat Genet	Genome-wide association study meta-analysis identifies seven new rheumatoid arthritis risk lock	Rheumatoid arthritis	2q33.2	CTLA4	1e-08	Affymetrix & Illumina [~2,716,259] (imputed)	Y	N	N	N	Y	N	N	N	Y	N	N	N	Y	N	N	N
chr12	110368200	rs2292354	20694148	Zabaneh	2010-08-04	PLoS One	A genome-wide association study of the metabolic syndrome in Indian Asian men	Metabolic syndrome	12q24.11	GIT2	7e-06	Illumina [308,011]	N	N	N	N	N	N	N	N	N	N	Y	N	N	N	N	N
chr7	28189410	rs1635852	18952825	Johansson	2008-10-24	Hum Mol Genet	Common variants in the JAZF1 gene associated with height identified by linkage and genome-wide association analysis.	Height	7p15.1	JAZF1	9e-10	Illumina[NR]	N	N	N	N	N	N	N	N	N	Y	N	N	N	N	N	N
chr11	34605434	rs5028798	17903297	Seshadri	2007-09-19	BMC Med Genet	Genetic correlates of brain aging on MRI and cognitive test measures: a genome-wide association and linkage analysis in the Framingham Study.	Volumetric brain MRI	11p13	EHF	3e-06	Affymetrix[70,897]	N	N	N	N	N	N	N	N	N	N	Y	N	N	N	N	N
chr6	29670260	rs3129055	19664746	Tse	2009-08-05	Am J Hum Genet	Genome-wide association study reveals multiple nasopharyngeal carcinoma-associated loci within the HLA region at chromosome 6p21.3.	Nasopharyngeal carcinoma	6p22.1	HLA-F	7e-11	Illumina [480,365]	N	N	N	N	N	N	N	N	N	N	Y	N	N	N	N	N
chr11	134088681	rs1031381	17903297	Seshadri	2007-09-19	BMC Med Genet	Genetic correlates of brain aging on MRI and cognitive test measures: a genome-wide association and linkage analysis in the Framingham Study.	Cognitive test performance	11q25	NCAPD3	6e-06	Affymetrix[70,897]	N	N	Y	N	N	N	Y	N	N	N	N	N	N	N	Y	N
chr3	134233091	rs10935120	18391952	Weedon	2008-04-06	Nat Genet	Genome-wide association analysis identifies 20 loci that influence adult height.	Height	3q22.2	ANAPC13,CEP63	7e-08	Affymetrix[402,951]	Y	N	N	N	Y	N	N	N	N	N	N	N	Y	N	N	N
chr4	15737936	rs4538475	19915576	Satake	2009-11-15	Nat Genet	Genome-wide association study identifies common variants at four loci as genetic risk factors for Parkinson's disease.	Parkinson's disease	4p15.32	BST1	3e-09	Illumina [435,470]	N	N	N	N	Y	N	N	N	Y	N	N	N	N	N	N	N
chr6	31336099	rs7743761	20062062	The Australo-Anglo-American Spondyloarthritis Consortium (TASC)	2010-01-10	Nat Genet	Genome-wide association study of ankylosing spondylitis identifies non-MHC susceptibility loci.	Ankylosing spondylitis	6p21.33	MHC	5e-304	Illumina [288,662]	Y	N	Y	N	N	N	N	N	N	N	N	N	Y	N	Y	N
chr1	56850685	rs11206801	20932310	Han	2010-10-08	BMC Neurol	Genome-wide association reveals genetic effects on human Abeta42 and tau protein levels in cerebrospinal fluids: a case control study	AB1-42	1p32.2	Intergenic	6e-08	Illumina [498,205]	N	N	N	N	Y	N	N	N	Y	N	N	N	N	N	N	N
chr20	24058406	rs6049375	20932654	Kerns	2010-10-05	Int J Radiat Oncol Biol Phys	Genome-Wide Association Study to Identify Single Nucleotide Polymorphisms (SNPs) Associated With the Development of Erectile Dysfunction in African-American Men After Radiotherapy for Prostate Cancer	Erectile dysfunction and prostate cancer treatment	20p11.21	GGTLC1	8e-06	Affymetrix [512,497]	Y	N	N	N	Y	N	N	N	N	N	N	N	N	N	N	N
chr6	32592736	rs28421666	20512145	Bei	2010-05-30	Nat Genet	A genome-wide association study of nasopharyngeal carcinoma identifies three new susceptibility loci.	Nasopharyngeal carcinoma	6p21.32	HLA-DQ,HLA-DR	2e-18	Illumina [464,328]	N	N	N	N	Y	N	N	N	Y	N	N	N	Y	N	N	N
chr4	27744717	rs4692256	20100581	Shen	2010-01-22	Neuroimage	Whole Genome Association Study of Brain-Wide Imaging Phenotypes for Identifying Quantitative Trait Loci in MCI and AD: A Study of the ADNI Cohort	Brain imaging	4p15.1	LOC391642	NS	Illumina [530,992]	N	N	N	N	Y	N	N	N	Y	N	N	N	N	N	N	N
chr5	158750768	rs3213094	19169255	Zhang	2009-01-25	Nat Genet	Psoriasis genome-wide association study identifies susceptibility variants within LCE gene cluster at 1q21.	Psoriasis	5q33.3	IL12B	3e-26	Illumina [494,902]	N	N	Y	N	N	N	Y	N	N	N	N	N	N	N	Y	N
chr3	172165726	rs572169	20881960	Allen	2010-09-29	Nature	Hundreds of variants clustered in genomic loci and biological pathways affect human height	Height	3q26.31	GHSR	3e-18	Affymetrix, Illumina & Perlegen [2,834,208] (imputed)	N	N	N	N	N	N	N	N	N	N	Y	N	N	N	N	N
chr20	33907160	rs6060369	18391950	Lettre	2008-04-06	Nat Genet	Identification of ten loci associated with height highlights new biological pathways in human growth.	Height	20q11.22	GDF5,UQCC	1e-16	Affymetrix and Illumina[2,260,683](imputed)	Y	N	N	N	N	N	N	N	N	N	N	N	Y	N	N	N
chr5	21779153	rs4701252	19557197	Heard-Costa	2009-06-26	PLoS Genet	NRXN3 is a novel locus for waist circumference: a genome-wide association study from the CHARGE Consortium.	Waist circumference	5p14.3	CDH12	2e-06	Affymetrix & Illumina [up to 512,349]	N	N	N	N	N	N	N	N	N	N	N	N	Y	Y	N	N
chr2	79922801	rs11695685	18464913	Melzer	2008-05-09	PLoS Genet	A genome-wide association study identifies protein quantitative trait loci (pQTLs).	Protein quantitative trait loci	2p12	CTNNA2	5e-07	Illumina[496,032]	N	N	N	N	N	N	N	N	N	N	N	N	N	N	Y	N
chr15	75755466	rs4886707	20189936	Okada	2010-02-26	Hum Mol Genet	A genome-wide association study in 19 633 Japanese subjects identified LHX3-QSOX2 and IGF1 as adult height loci.	Height	15q24.2	SIN3A, PTPN9	8e-08	Illumina [420,885]	N	N	N	N	N	N	N	N	Y	Y	N	N	N	N	N	N
chr12	54342683	rs1443512	20935629	Heid	2010-10-10	Nat Genet	Meta-analysis identifies 13 new loci associated with waist-hip ratio and reveals sexual dimorphism in the genetic basis of fat distribution	Waist-hip ratio	12q13.13	HOXC13	6e-16	Affymetrix, Illumina & Perlegen [up to 2,850,269](imputed)	N	N	N	N	N	N	N	N	Y	N	N	N	N	N	N	N
chr19	33532299	rs10411210	19011631	COGENT Study	2008-11-16	Nat Genet	Meta-analysis of genome-wide association data identifies four new susceptibility loci for colorectal cancer.	Colorectal cancer	19q13.11	RHPN2	5e-09	Illumina[up to 548,586]	N	N	N	N	Y	N	Y	N	N	N	N	N	Y	N	Y	N
chr3	29853402	rs10510628	17903296	Kiel	2007-09-19	BMC Med Genet	Genome-wide association with bone mass and geometry in the Framingham Heart Study.	Bone mineral density	3p24.1	RBMS3	3e-06	Affymetrix[70,897]	Y	N	Y	N	Y	N	Y	N	Y	N	N	N	Y	N	Y	N
chr19	19789527	rs2304130	20864672	Waterworth	2010-09-23	Arterioscler Thromb Vasc Biol	Genetic Variants Influencing Circulating Lipid Levels and Risk of Coronary Artery Disease	Triglycerides	19p13.11	CILP2,ZNF101	4e-08	Affymetrix, Illumina & Perlegen [2,155,369] (imputed)	N	N	N	N	Y	N	Y	N	Y	N	N	N	Y	N	Y	N
chr8	90823686	rs40457	20018961	Zhang	2009-12-16	N Engl J Med	Genomewide association study of leprosy.	Leprosy	8q21.3	RIPK2	1e-12	Illumina [491,883]	Y	N	N	N	Y	N	N	N	Y	N	N	N	N	N	N	N
chr1	207692048	rs6656401	19734903	Lambert	2009-09-06	Nat Genet	Genome-wide association study identifies variants at CLU and CR1 associated with Alzheimer's disease.	Alzheimer's disease	1q32.2	CR1	3e-10	Illumina [537,029]	Y	N	Y	N	N	N	N	N	N	N	N	N	N	N	N	N
chr4	103188708	rs13107325	20935630	Speliotes	2010-10-10	Nat Genet	Association analyses of 249,796 individuals reveal 18 new loci associated with body mass index	Body mass index	4q24	SLC39A8	2e-13	Affymetrix, Illumina and Perlegen [~2.8 million] (imputed)	Y	N	N	N	Y	N	N	N	Y	N	N	N	Y	N	N	N
chr3	60771107	rs6791644	18821565	Lasky-Su	2008-12-05	Am J Med Genet B Neuropsychiatr Genet	Genome-wide association scan of quantitative traits for attention deficit hyperactivity disorder identifies novel associations and confirms candidate gene associations.	Attention deficit hyperactivity disorder	3p14.2	FHIT	8e-06	Perlegen [429,981]	N	N	N	N	N	N	N	N	N	N	N	N	Y	N	N	N
chr12	121236257	rs1039302	19197348	Lowe	2009-02-06	PLoS Genet	Genome-wide association studies in an isolated founder population from the Pacific Island of Kosrae.	Quantitative traits	12q24.31	SPPL3	5e-06	Affymetrix [408,775]	N	N	Y	N	N	N	Y	N	N	N	N	N	N	N	Y	N
chr5	109496959	rs4460176	17903294	Yang	2007-09-19	BMC Med Genet	Genome-wide association and linkage analyses of hemostatic factors and hematological phenotypes in the Framingham Heart Study.	Hemostatic factors and hematological phenotypes	5q21.3	Intergenic	3e-06	Affymetrix[70,897]	N	N	N	N	Y	N	N	N	Y	N	Y	N	Y	N	N	N
chr3	70463329	rs1024889	19851299	Johansson	2009-10-22	Obesity (Silver Spring)	Linkage and genome-wide association analysis of obesity-related phenotypes: association of weight with the MGAT1 gene.	Body mass index	3p14.1	NR	6e-06	Illumina [318,237]	Y	N	N	N	N	N	N	N	N	N	N	N	N	N	N	N
chr3	187687073	rs9820070	20139978	Kamatani	2010-02-07	Nat Genet	Genome-wide association study of hematological and biochemical traits in a Japanese population	Hematological and biochemical traits	3q27.3	Intergenic	1e-11	Illumina [up to 566,430]	N	N	N	N	N	N	N	N	N	N	Y	N	N	N	N	N
chr1	72812439	rs2815752	20935630	Speliotes	2010-10-10	Nat Genet	Association analyses of 249,796 individuals reveal 18 new loci associated with body mass index	Body mass index	1p31.1	NEGR1	2e-22	Affymetrix, Illumina and Perlegen [~2.8 million] (imputed)	Y	N	N	N	Y	N	N	N	Y	N	Y	N	N	N	N	N
chr6	38440969	rs3923809	17634447	Stefansson	2007-07-19	N Engl J Med	A genetic risk factor for periodic limb movements in sleep.	Restless legs syndrome	6p21.2	BTBD9	1e-17	Illumina[306,937]	N	N	N	N	Y	N	N	N	Y	N	N	N	Y	N	N	N
chr1	21821756	rs1780324	18940312	Yuan	2008-10-10	Am J Hum Genet	Population-based genome-wide association studies reveal six loci influencing plasma levels of liver enzymes.	Plasma levels of liver enzymes	1p36.12	NBPF3, ALPL, RAP1GAP	7e-15	Affymetrix and Illumina[up to 496,032]	Y	N	N	N	Y	N	N	N	Y	N	N	N	Y	N	N	N
chr18	11987271	rs7506045	17434096	Matarin	2007-05-06	Lancet Neurol	A genome-wide genotyping study in patients with ischaemic stroke: initial analysis and data release.	Stroke	18p11.21	IMPA2	7e-07	Illumina[408,803]	Y	N	N	N	Y	N	N	N	Y	Y	N	N	Y	N	N	N
chr6	126698718	rs9388489	19430480	Barrett	2009-05-10	Nat Genet	Genome-wide association study and meta-analysis find that over 40 loci affect risk of type 1 diabetes.	Type 1 diabetes	6q22.32	C6orf173	4e-13	Affymetrix & Illumina [841,622] (imputed)	Y	N	N	N	Y	N	N	N	Y	N	N	N	Y	N	N	N
chr6	109616419	rs9374080	19862010	Ganesh	2009-10-11	Nat Genet	Multiple loci influence erythrocyte phenotypes in the CHARGE Consortium.	Mean corpuscular volume	6q21	CD164	4e-10	Affymetrix & Illumina [~2.5 million](imputed)	Y	N	N	N	N	N	N	N	N	N	N	N	N	N	N	N
chr4	96159816	rs12643654	20932310	Han	2010-10-08	BMC Neurol	Genome-wide association reveals genetic effects on human Abeta42 and tau protein levels in cerebrospinal fluids: a case control study	P-tau181p	4q22.3	UNC5C	5e-07	Illumina [498,205]	N	N	N	N	Y	N	N	N	N	N	N	N	Y	N	N	N
chr16	82379952	rs4082514	19734545	Need	2009-09-04	Hum Mol Genet	A genome-wide study of common SNPs and CNVs in cognitive performance in the CANTAB.	Cognitive performance	16q23.3	Intergenic	3e-06	Illumina [475,971]	N	N	N	N	Y	N	N	N	Y	N	N	N	Y	N	N	N
chr2	21840092	rs1117324	20195266	Adkins	2010-03-02	Mol Psychiatry	Genomewide pharmacogenomic study of metabolic side effects to antipsychotic drugs	Response to antipsychotic treatment	2p24.1	Intergenic	3e-07	Affymetrix [492,900]	Y	N	Y	N	N	N	N	N	N	N	N	N	N	N	N	N
chr20	23847008	rs6138150	18615156	Liu	2008-07-10	Mol Med	Genome-wide association scan identifies candidate polymorphisms associated with differential response to anti-TNF treatment in rheumatoid arthritis.	Response to TNF antagonist treatment	20p11.21	CST5	3e-06	Illumina[283,348]	N	N	N	N	Y	N	N	N	Y	N	Y	N	Y	N	N	N
chr7	110467220	rs10279573	19734545	Need	2009-09-04	Hum Mol Genet	A genome-wide study of common SNPs and CNVs in cognitive performance in the CANTAB.	Cognitive performance	7q31.1	IMMP2L	3e-06	Illumina [475,971]	Y	N	Y	N	N	N	N	N	N	N	N	N	N	N	N	N
chr6	20703951	rs6931514	18372903	Zeggini	2008-03-30	Nat Genet	Meta-analysis of genome-wide association data and large-scale replication identifies additional susceptibility loci for type 2 diabetes.	Type 2 diabetes	6p22.3	CDKAL1	1e-11	Affymetrix and Illumina[2,202,892](imputed)	N	N	N	N	N	N	Y	N	N	N	N	N	N	N	Y	N
chr12	131390753	rs7299940	19165232	Otowa	2009-01-23	J Hum Genet	Genome-wide association study of panic disorder in the Japanese population.	Panic disorder	12q24.33	Intergenic	7e-06	Affymetrix [253,903]	Y	N	N	N	N	N	N	N	N	N	N	N	N	N	N	N
chr1	76106674	rs211718	20037589	Illig	2009-12-27	Nat Genet	A genome-wide perspective of genetic variation in human metabolism.	Serum metabolites	1p31.1	ACADM	1e-63	Illumina [517,480]	Y	N	Y	N	Y	N	Y	N	Y	N	N	N	N	N	N	N
chr16	71965195	rs16973500	18951430	Anney	2008-10-24	Am J Med Genet B Neuropsychiatr Genet	Conduct disorder and ADHD: evaluation of conduct problems as a categorical and quantitative trait in the international multicentre ADHD genetics study.	Attention deficit hyperactivity disorder and conduct disorder	16q22.3	PKD1L3, KIAA0174, DHODH	7e-06	Perlegen[378,332]	Y	N	N	N	Y	N	N	N	Y	N	N	N	Y	N	N	N
chr1	11862777	rs17367504	19430483	Newton-Cheh	2009-05-10	Nat Genet	Genome-wide association study identifies eight loci associated with blood pressure.	Systolic blood pressure	1p36.22	MTHFR, NPPA, CLCN6, NPPB, AGTRAP	2e-13	Affymetrix & Illumina [2,497,993] (imputed)	Y	N	N	N	Y	N	N	N	Y	N	Y	N	N	N	N	N
chr6	106987369	rs783396	17434096	Matarin	2007-05-06	Lancet Neurol	A genome-wide genotyping study in patients with ischaemic stroke: initial analysis and data release.	Stroke	6q21	AIM1	9e-06	Illumina[408,803]	Y	N	N	N	Y	N	N	N	Y	N	N	N	Y	N	N	N
chr13	33693836	rs9315204	20364137	Yasuno	2010-04-04	Nat Genet	Genome-wide association study of intracranial aneurysm identifies three new risk loci	Intracranial aneurysm	13q13.1	STARD13	3e-09	Illumina [831,534] (imputed)	N	N	Y	N	N	N	N	N	N	N	N	N	N	N	Y	N
chr6	90957462	rs3757247	18840781	Grant	2008-10-07	Diabetes	Follow-up analysis of genome-wide association data identifies novel loci for type 1 diabetes.	Type 1 diabetes	6q15	BACH2	1e-06	Illumina[up to 1,000,000]	N	N	N	N	Y	N	N	N	Y	N	N	N	Y	N	N	N
chr8	40484238	rs2722425	17903298	Meigs	2007-09-19	BMC Med Genet	Genome-wide association with diabetes-related traits in the Framingham Heart Study.	Fasting plasma glucose	8p11.21	ZMAT4	9e-06	Affymetrix[70,897]	N	N	N	N	Y	N	N	N	Y	N	N	N	Y	N	N	N
chr2	29280760	rs882632	20125088	Shi	2010-02-02	Mol Psychiatry	Genome-wide association study of recurrent early-onset major depressive disorder.	Major depressive disorder	2p23.2	FAM179A, C2orf71	2e-06	Affymetrix [671,424]	Y	N	N	N	N	N	N	N	N	N	N	N	N	N	N	N
chr1	179469313	rs12047808	19010793	Baranzini	2008-11-14	Hum Mol Genet	Genome-wide association analysis of susceptibility and clinical phenotype in multiple sclerosis.	Multiple sclerosis (age of onset)	1q25.2	C1orf125	6e-06	Illumina[551,642]	N	N	N	N	N	N	Y	N	N	N	N	N	N	N	Y	N
chr5	35874574	rs6897932	19525953	De Jager	2009-06-14	Nat Genet	Meta-analysis of genome scans and replication identify CD6, IRF8 and TNFRSF1A as new multiple sclerosis susceptibility loci.	Multiple sclerosis	5p13.2	IL7R	2e-06	Affymetrix & Illumina [~2.56 million] (imputed)	N	N	N	N	N	N	N	N	N	N	Y	N	N	N	N	N
chr1	55505646	rs11591147	18193044	Kathiresan	2008-01-13	Nat Genet	Six new loci associated with blood low-density lipoprotein cholesterol, high-density lipoprotein cholesterol or triglycerides in humans.	LDL cholesterol	1p32.3	PCSK9	2e-44	Affymetrix[389,878]	N	N	N	N	Y	N	N	N	Y	N	N	N	Y	N	N	N
chr8	51412590	rs310558	17903307	Wilk	2007-09-19	BMC Med Genet	Framingham Heart Study genome-wide association: results for pulmonary function measures.	Pulmonary function traits (other)	8q11.22	SNTG1	5e-06	Affymetrix[70,897]	N	N	N	N	N	N	N	N	N	N	N	N	Y	N	N	N
chr4	852312	rs1564282	18985386	Pankratz	2008-11-06	Hum Genet	Genomewide association study for susceptibility genes contributing to familial Parkinson disease.	Parkinson's disease (familial)	4p16.3	GAK, DGKQ	7e-07	Illumina[328,189]	Y	N	N	N	N	N	N	N	N	N	N	N	N	N	N	N
chr6	32431146	rs9268877	19915572	Barrett	2009-11-15	Nat Genet	Genome-wide association study of ulcerative colitis identifies three new susceptibility loci, including the HNF4A region.	Ulcerative colitis	6p21.32	MHC	4e-23	Affymetrix [NR]	N	N	N	N	N	N	N	N	Y	N	Y	N	N	N	N	N
chr8	27452846	rs17466684	19165232	Otowa	2009-01-23	J Hum Genet	Genome-wide association study of panic disorder in the Japanese population.	Panic disorder	8p21.1	CLU	7e-07	Affymetrix [253,903]	Y	N	N	N	N	N	N	N	N	N	N	N	N	N	N	N
chr3	85884149	rs13078807	20935630	Speliotes	2010-10-10	Nat Genet	Association analyses of 249,796 individuals reveal 18 new loci associated with body mass index	Body mass index	3p12.1	CADM2	4e-11	Affymetrix, Illumina and Perlegen [~2.8 million] (imputed)	N	N	N	N	Y	N	N	N	Y	N	N	N	N	N	N	N
chr1	16393356	rs9442235	19734545	Need	2009-09-04	Hum Mol Genet	A genome-wide study of common SNPs and CNVs in cognitive performance in the CANTAB.	Cognitive performance	1p36.13	FAM131C	6e-06	Illumina [475,971]	N	N	N	N	Y	N	N	N	Y	N	N	N	N	N	N	N
chr1	100049784	rs7543130	19584346	Vasan	2009-07-08	JAMA	Genetic variants associated with cardiac structure and function: a meta-analysis and replication of genome-wide association data.	Aortic root size	1p21.2	PALMD	1e-07	Affymetrix & Illumina [~2.5 million] (imputed)	N	N	N	N	Y	N	N	N	Y	N	N	N	N	N	N	N
chr13	98966316	rs688872	20171287	Stein	2010-02-17	Neuroimage	Voxelwise genome-wide association study (vGWAS).	Brain structure	13q32.2	FARP1	1e-06	Illumina [448,293]	N	N	N	N	Y	N	N	N	N	N	Y	N	N	N	N	N
chr19	44932971	rs1434579	20694014	Thye	2010-08-08	Nat Genet	Genome-wide association analyses identifies a susceptibility locus for tuberculosis on chromosome 18q11.2	Tuberculosis	19q13.31	NR	4e-06	Affymetrix [>333,754] (imputed)	N	N	N	N	Y	N	N	N	Y	N	Y	N	N	N	N	N
chr20	1610550	rs2281808	19430480	Barrett	2009-05-10	Nat Genet	Genome-wide association study and meta-analysis find that over 40 loci affect risk of type 1 diabetes.	Type 1 diabetes	20p13	Intergenic	1e-11	Affymetrix & Illumina [841,622] (imputed)	Y	N	N	N	N	N	N	N	N	N	N	N	N	N	N	N
chr11	16917218	rs11024074	19430479	Levy	2009-05-10	Nat Genet	Genome-wide association study of blood pressure and hypertension.	Diastolic blood pressure	11p15.1	PLEKHA7	1e-06	Affymetrix & Illumina [2,533,153](imputed)	N	N	N	N	N	N	N	N	N	N	Y	N	N	N	N	N
chr12	120455763	rs11064994	19734545	Need	2009-09-04	Hum Mol Genet	A genome-wide study of common SNPs and CNVs in cognitive performance in the CANTAB.	Cognitive performance	12q24.23	CCDC64	6e-06	Illumina [475,971]	N	N	N	N	N	N	N	N	Y	N	N	N	N	N	N	N
chr9	102723691	rs10760706	20596022	Petukhova	2010-07-01	Nature	Genome-wide association study in alopecia areata implicates both innate and adaptive immunity	Alopecia areata	9q31.1	STX17	4e-07	Illumina [463,301]	N	N	N	N	N	N	N	N	N	N	Y	N	N	N	N	N
chr21	37833306	rs219780	19561606	Thorleifsson	2009-06-28	Nat Genet	Sequence variants in the CLDN14 gene associate with kidney stones and bone mineral density.	Kidney stones	21q22.13	CLDN14	4e-12	Illumina [303,120]	N	N	N	N	N	N	Y	N	N	N	N	N	N	N	N	N
chr10	113042092	rs10885122	20081858	Dupuis	2010-01-17	Nat Genet	New genetic loci implicated in fasting glucose homeostasis and their impact on type 2 diabetes risk.	Fasting glucose-related traits	10q25.2	ADRA2A	3e-16	Affymetrix & Illumina [~2.5 million] (imputed)	N	N	N	N	N	N	Y	N	N	N	N	N	N	N	N	N
chr17	44865438	rs2074404	20190752	Dubois	2010-02-28	Nat Genet	Multiple common variants for celiac disease influencing immune gene expression.	Celiac disease	17q21.31	Intergenic	1e-06	Illumina [292,387]	N	N	N	N	N	N	N	N	Y	N	N	N	N	N	N	N
chr5	55438579	rs6859219	20453842	Stahl	2010-05-09	Nat Genet	Genome-wide association study meta-analysis identifies seven new rheumatoid arthritis risk lock	Rheumatoid arthritis	5q11.2	ANKRD55,IL6ST	1e-11	Affymetrix & Illumina [~2,716,259] (imputed)	N	N	Y	N	N	N	N	N	N	N	N	N	N	N	N	N
chr4	90641339	rs356220	20711177	Hamza	2010-08-15	Nat Genet	Common genetic variation in the HLA region is associated with late-onset sporadic Parkinson's disease	Parkinson's disease	4q22.1	SNCA	3e-11	Illumina [811,597]	N	N	N	N	Y	N	N	N	Y	N	N	N	N	N	N	N
chr4	123115501	rs13151961	20190752	Dubois	2010-02-28	Nat Genet	Multiple common variants for celiac disease influencing immune gene expression.	Celiac disease	4q27	IL2, IL21	2e-27	Illumina [292,387]	N	N	N	N	Y	N	N	N	Y	N	N	N	N	N	N	N
chr11	107481517	rs10431058	20585627	Eriksson	2010-06-24	PLoS Genet	Web-based, participant-driven studies yield novel genetic associations for common traits	Common traits (Other)	11q22.3	NR	8e-07	Illumina [535,076]	Y	N	N	N	N	N	N	N	N	N	N	N	Y	N	N	N
chr8	11045160	rs7819412	19060906	Kathiresan	2008-12-07	Nat Genet	Common variants at 30 loci contribute to polygenic dyslipidemia.	Triglycerides	8p23.1	XKR6, AMAC1L2	3e-08	Affymetrix and Illumina [~2,600,000] (imputed)	Y	N	N	N	Y	N	N	N	Y	N	N	N	N	N	N	N
chr3	40096617	rs6599077	17903308	Gottlieb	2007-09-19	BMC Med Genet	Genome-wide association of sleep and circadian phenotypes.	Sleep duration	3p22.1	MYRIP	1e-07	Affymetrix[70,897]	N	N	N	N	Y	N	N	N	Y	N	N	N	Y	N	N	N
chr9	130619636	rs7865146	20694148	Zabaneh	2010-08-04	PLoS One	A genome-wide association study of the metabolic syndrome in Indian Asian men	Metabolic syndrome	9q34.11	ENG	1e-06	Illumina [308,011]	N	N	N	N	N	Y	N	N	N	N	N	N	N	N	N	N
chr4	21476989	rs358592	20877300	Perroud	2010-09-28	Pharmacogenomics J	Genome-wide association study of increasing suicidal ideation during antidepressant treatment in the GENDEP project	Suicidal ideation	4p15.2	KCNIP4	3e-06	Illumina [539,199]	N	N	N	N	Y	N	N	N	Y	N	Y	N	N	N	N	N
chr5	90299222	rs1967256	20195266	Adkins	2010-03-02	Mol Psychiatry	Genomewide pharmacogenomic study of metabolic side effects to antipsychotic drugs	Response to antipsychotic treatment	5q14.3	GPR98	3e-08	Affymetrix [492,900]	Y	N	N	N	N	N	N	N	N	N	N	N	N	N	N	N
chr16	68820945	rs9929218	19011631	COGENT Study	2008-11-16	Nat Genet	Meta-analysis of genome-wide association data identifies four new susceptibility loci for colorectal cancer.	Colorectal cancer	16q22.1	CDH1	1e-08	Illumina[up to 548,586]	N	N	N	N	N	N	N	N	N	N	N	N	Y	N	N	N
chr1	67670915	rs2902440	17804789	Raelson	2007-09-05	Proc Natl Acad Sci U S A	Genome-wide association study for Crohn's disease in the Quebec Founder Population identifies multiple validated disease loci.	Crohn's disease	1p31.3	IL23R	2e-07	Perlegen [164,279]	N	N	N	N	Y	N	N	N	Y	N	N	N	Y	N	N	N
chr6	34195010	rs1776897	20397748	Liu	2010-04-01	Twin Res Hum Genet	Genome-Wide Association Study of Height and Body Mass Index in Australian Twin Families	Height	6p21.31	HMGA1	7e-06	Illumina [559,712] (imputed)	N	N	N	N	Y	N	N	N	Y	N	N	N	Y	N	N	N
chr7	126324590	rs17691394	20009918	Shrestha	2010-01-01	AIDS	A genome-wide association study of carotid atherosclerosis in HIV-infected men.	Carotid atherosclerosis in HIV infection	7q31.33	GRM8	9e-07	Illumina [311,194]	N	N	Y	N	N	N	N	N	N	N	N	N	N	N	N	N
chr8	117630682	rs16892766	18372905	Tomlinson	2008-03-30	Nat Genet	A genome-wide association study identifies colorectal cancer susceptibility loci on chromosomes 10p14 and 8q23.3.	Colorectal cancer	8q23.3	EIF3H	3e-18	Illumina[547,647]	Y	N	N	N	Y	N	N	N	Y	N	N	N	Y	N	N	N
chr6	34618892	rs2814993	18391952	Weedon	2008-04-06	Nat Genet	Genome-wide association analysis identifies 20 loci that influence adult height.	Height	6p21.31	C6orf106	4e-12	Affymetrix[402,951]	Y	N	N	N	Y	N	N	N	Y	N	N	N	Y	N	N	N
chr2	1777149	rs6735179	20195266	Adkins	2010-03-02	Mol Psychiatry	Genomewide pharmacogenomic study of metabolic side effects to antipsychotic drugs	Response to antipsychotic treatment	2p25.3	Intergenic	1e-07	Affymetrix [492,900]	Y	N	N	N	N	N	N	N	N	N	N	N	N	N	N	N
chr14	102454932	rs4906172	19448619	Stolk	2009-05-15	Nat Genet	Loci at chromosomes 13, 19 and 20 influence age at natural menopause.	Menopause (age at onset)	14q32.31	NR	3e-06	Illumina [315,418]	N	N	N	N	N	N	N	N	N	N	N	N	Y	N	N	N
chr6	26107462	rs198846	19820698	Chambers	2009-10-11	Nat Genet	Genome-wide association study identifies variants in TMPRSS6 associated with hemoglobin levels.	Hemoglobin	6p22.1	HFE	1e-08	Affymetrix, Illumina & Perlegen [NR]	N	N	N	N	N	N	Y	N	N	N	N	N	N	N	N	N
chr11	69328763	rs614367	20453838	Turnbull	2010-05-09	Nat Genet	Genome-wide association study identifies five new breast cancer susceptibility loci	Breast cancer	11q13.3	MYEOV,CCND1,ORAOV1,FGF19,FGF4,FGF3	3e-15	Illumina [582,886]	N	N	Y	N	N	N	Y	N	N	N	N	N	N	N	N	N
chr3	4437357	rs794185	20802204	Baranzini	2010-09-01	Brain	Genetic variation influences glutamate concentrations in brains of patients with multiple sclerosis	Multiple sclerosis--Brain Glutamate Concentrations	3p26.1	SUMF1	6e-07	Illumina [~500,000]	Y	N	N	N	Y	N	N	N	Y	N	N	N	Y	N	N	N
chr3	3658839	rs1601875	18711365	Ferreira	2008-08-17	Nat Genet	Collaborative genome-wide association analysis supports a role for ANK3 and CACNA1C in bipolar disorder.	Bipolar disorder	3p26.2	NR	7e-06	Affymetrix[1,769,948]imputed	Y	N	N	N	Y	N	N	N	Y	N	N	N	Y	N	N	N
chr3	78044688	rs9836484	19023125	Potkin	2008-11-20	Schizophr Bull	A genome-wide association study of schizophrenia using brain activation as a quantitative phenotype.	Brain imaging in schizophrenia (interaction)	3p12.3	ROBO2, ROBO1	4e-06	Illumina [302,783]	Y	N	N	N	N	N	N	N	N	N	N	N	N	N	N	N
chr8	128355617	rs13281615	17529967	Easton	2007-05-27	Nature	Genome-wide association study identifies novel breast cancer susceptibility loci.	Breast cancer	8q24.21	Intergenic	5e-12	Perlegen[205,586]	N	N	N	N	Y	N	N	N	N	N	N	N	Y	N	N	N
chr16	14038173	rs3136202	20585324	Dick	2010-06-27	Mol Psychiatry	Genome-wide association study of conduct disorder symptomatology	Conduct disorder (symptom count)	16p13.12	ERCC4	6e-06	Illumina [948,658]	N	N	Y	N	N	N	N	N	N	N	N	N	N	N	N	N
chr7	97816326	rs6465657	19767753	Eeles	2009-09-20	Nat Genet	Identification of seven new prostate cancer susceptibility loci through a genome-wide association study.	Prostate cancer	7q21.3	NR	2e-08	Illumina [541,129]	N	N	N	N	Y	N	N	N	Y	N	N	N	Y	N	N	N
chr16	75247244	rs7202877	19430480	Barrett	2009-05-10	Nat Genet	Genome-wide association study and meta-analysis find that over 40 loci affect risk of type 1 diabetes.	Type 1 diabetes	16q23.1	Intergenic	3e-15	Affymetrix & Illumina [841,622] (imputed)	N	N	N	N	Y	N	N	N	Y	N	N	N	N	N	N	N
chr4	145480779	rs1828591	19300482	Pillai	2009-03-20	PLoS Genet	A genome-wide association study in chronic obstructive pulmonary disease (COPD): identification of two major susceptibility loci.	Chronic obstructive pulmonary disease	4q31.22	HHIP	1e-07	Illumina [493,609]	Y	N	N	N	N	N	N	N	N	N	N	N	N	N	N	N
chr11	72250122	rs12418204	20395239	MacGregor	2010-04-15	Hum Mol Genet	Genome-wide association identifies ATOH7 as a major gene determining human optic disc size	Optic disc size (cup)	11q13.4	PDE2A	5e-06	Illumina [~2.74 million] (imputed)	N	N	N	N	Y	N	N	N	N	N	N	N	Y	N	N	N
chr14	51170878	rs8020441	20125193	Cirulli	2010-02-03	Eur J Hum Genet	Common genetic variation and performance on standardized cognitive tests.	Cognitive test performance	14q22.1	NIN	5e-07	Illumina [up to 563,855]	N	N	N	N	N	N	N	Y	N	N	N	Y	N	N	N	N
chr11	65506821	rs4014195	20383146	Kottgen	2010-04-11	Nat Genet	New loci associated with kidney function and chronic kidney disease	Chronic kidney disease	11q13.1	RNASEH2C,KAT5,OVOL1	1e-07	Affymetrix & Illumina [~2.5 million] (imputed)	Y	N	N	N	N	N	N	N	N	N	N	N	N	N	N	N
chr1	159678815	rs2794520	19060910	Sabatti	2008-12-07	Nat Genet	Genome-wide association analysis of metabolic traits in a birth cohort from a founder population.	Other metabolic traits	1q23.2	CRP	3e-22	Illumina [329,091]	Y	N	N	N	Y	N	N	N	N	N	N	N	Y	N	N	N
chr1	245804663	rs10924270	20595579	Sebastiani	2010-07-01	Science	Genetic Signatures of Exceptional Longevity in Humans	Longevity	1q44	KIF26B	3e-10	Illumina [298,734]	N	N	N	N	Y	N	N	N	Y	N	N	N	N	N	N	N
chr2	227773465	rs3820928	17903307	Wilk	2007-09-19	BMC Med Genet	Framingham Heart Study genome-wide association: results for pulmonary function measures.	Pulmonary function traits (other)	2q36.3	RHBDD1	5e-06	Affymetrix[70,897]	N	Y	N	N	N	N	N	N	N	N	N	N	N	Y	N	N
chr4	75224589	rs1350666	18821565	Lasky-Su	2008-12-05	Am J Med Genet B Neuropsychiatr Genet	Genome-wide association scan of quantitative traits for attention deficit hyperactivity disorder identifies novel associations and confirms candidate gene associations.	Attention deficit hyperactivity disorder	4q13.3	EREG	8e-06	Perlegen [429,981]	N	N	N	N	Y	N	N	N	Y	N	N	N	N	N	N	N
chr6	106094056	rs9386463	20195514	Pillas	2010-02-26	PLoS Genet	Genome-wide association study reveals multiple loci associated with primary tooth development during infancy.	Primary tooth development (time to first tooth eruption)	6q21	Intergenic	6e-07	Illumina [300,766]	N	N	N	N	Y	N	Y	N	Y	N	N	N	Y	N	Y	N
chr8	11276541	rs2002030	20125193	Cirulli	2010-02-03	Eur J Hum Genet	Common genetic variation and performance on standardized cognitive tests.	Cognitive test performance	8p23.1	C8orf12	5e-06	Illumina [up to 563,855]	N	N	N	N	Y	N	N	N	Y	N	Y	N	Y	N	N	N
chr1	10799576	rs12046278	19430479	Levy	2009-05-10	Nat Genet	Genome-wide association study of blood pressure and hypertension.	Systolic blood pressure	1p36.22	CASZ1	5e-06	Affymetrix & Illumina [2,533,153](imputed)	N	N	N	N	Y	N	N	N	N	N	N	N	N	N	N	N
chr8	31633446	rs10503887	17903296	Kiel	2007-09-19	BMC Med Genet	Genome-wide association with bone mass and geometry in the Framingham Heart Study.	Hip geometry	8p12	NRG1	2e-07	Affymetrix[70,897]	N	N	N	N	Y	N	N	N	Y	N	N	N	Y	N	N	N
chr4	68064439	rs10518025	19010793	Baranzini	2008-11-14	Hum Mol Genet	Genome-wide association analysis of susceptibility and clinical phenotype in multiple sclerosis.	Multiple sclerosis (severity)	4q13.2	CENPC1	4e-06	Illumina[551,642]	N	N	N	N	Y	N	N	N	Y	N	Y	N	N	N	N	N
chr6	135426572	rs4895441	20139978	Kamatani	2010-02-07	Nat Genet	Genome-wide association study of hematological and biochemical traits in a Japanese population	Hematological and biochemical traits	6q23.3	HBS1L,MYB	2e-09	Illumina [up to 566,430]	Y	N	N	N	Y	N	N	N	N	N	N	N	N	N	N	N
chr10	124219274	rs3793917	20385819	Chen	2010-04-12	Proc Natl Acad Sci USA	Genetic variants near TIMP3 and high-density lipoprotein-associated loci influence susceptibility to age-related macular degeneration	Age-related macular degeneration	10q26.13	ARMS2,HTRA1	4e-60	Illumina [~2.5 million] (imputed)	N	N	N	N	N	N	N	N	N	N	N	N	N	N	Y	N
chr12	9833627	rs3764021	17554300	WTCCC	2007-06-07	Nature	Genome-wide association study of 14,000 cases of seven common diseases and 3,000 shared controls.	Type 1 diabetes	12p13.31	NR	5e-08	Affymetrix[469,557]	N	N	N	N	Y	N	N	N	N	N	N	N	Y	N	N	N
chr10	23665437	rs1398024	18723019	Franke	2008-07-21	Gastroenterology	Genome-wide association analysis in sarcoidosis and Crohn's disease unravels a common susceptibility locus on 10p12.2.	Crohn's disease and sarcoidosis (combined)	10p12.2	C10orf67	4e-06	Affymetrix[83,360]	N	N	Y	N	N	N	Y	N	N	N	N	N	N	N	Y	N
chr17	38770285	rs7221109	19430480	Barrett	2009-05-10	Nat Genet	Genome-wide association study and meta-analysis find that over 40 loci affect risk of type 1 diabetes.	Type 1 diabetes	17q21.2	Intergenic	1e-09	Affymetrix & Illumina [841,622] (imputed)	Y	N	Y	N	Y	N	Y	N	N	N	N	N	N	N	N	N
chr17	46720564	rs2326017	19734545	Need	2009-09-04	Hum Mol Genet	A genome-wide study of common SNPs and CNVs in cognitive performance in the CANTAB.	Cognitive performance	17q21.32	Intergenic	3e-07	Illumina [475,971]	N	N	N	N	N	N	N	N	Y	N	N	N	N	N	N	N
chr6	151933174	rs1038304	19079262	Styrkarsdottir	2008-12-14	Nat Genet	New sequence variants associated with bone mineral density.	Bone mineral density (hip)	6q25.1	ESR1	4e-10	Illumina [305,051]	N	N	Y	N	N	N	Y	N	N	N	N	N	N	N	Y	N
chr16	83639334	rs6563943	20189936	Okada	2010-02-26	Hum Mol Genet	A genome-wide association study in 19 633 Japanese subjects identified LHX3-QSOX2 and IGF1 as adult height loci.	Height	16q23.3	CDH13	6e-06	Illumina [420,885]	Y	N	Y	N	Y	N	Y	N	Y	N	N	N	N	N	N	N
chr15	58746829	rs3825776	18084291	van Es	2007-12-16	Nat Genet	Genetic variation in DPP6 is associated with susceptibility to amyotrophic lateral sclerosis.	Amyotrophic lateral sclerosis	15q22.1	LIPC	9e-06	Illumina[311,946]	N	N	N	N	N	N	N	N	Y	N	N	N	N	N	N	N
chr8	128103936	rs1456315	20676098	Takata	2010-08-01	Nat Genet	Genome-wide association study identifies five new susceptibility loci for prostate cancer in the Japanese population	Prostate cancer	8q24.21	Intergenic	2e-29	Illumina [510,687]	N	N	N	N	Y	N	N	N	Y	N	Y	N	Y	N	N	N
chr12	20230638	rs10770612	19584346	Vasan	2009-07-08	JAMA	Genetic variants associated with cardiac structure and function: a meta-analysis and replication of genome-wide association data.	Aortic root size	12p12.2	PDE3A	2e-08	Affymetrix & Illumina [~2.5 million] (imputed)	N	N	Y	N	N	N	Y	N	N	N	N	N	N	N	Y	N
chr4	25417243	rs3816587	17554300	WTCCC	2007-06-07	Nature	Genome-wide association study of 14,000 cases of seven common diseases and 3,000 shared controls.	Rheumatoid arthritis	4p15.2	NR	9e-06	Affymetrix[469,557]	Y	N	N	N	Y	N	N	N	Y	N	N	N	Y	N	N	N
chr1	110770222	rs958798	20707712	Mosing	2010-08-01	Twin Res Hum Genet	A genome-wide association study of self-rated health	Self-rated health	1p13.3	KCNC4	4e-07	Illumina [2,380,486] (imputed)	N	N	N	N	Y	N	N	N	Y	N	N	N	N	N	N	N
chr10	65133155	rs2393967	19820697	Soranzo	2009-10-11	Nat Genet	A genome-wide meta-analysis identifies 22 loci associated with eight hematological parameters in the HaemGen consortium.	Mean platelet volume	10q21.3	JMJD1C	3e-21	Affymetrix and Illumina [~2.11 million] (imputed)	N	N	N	N	N	N	N	N	Y	N	N	N	N	N	N	N
chr6	383545	rs1033180	20190752	Dubois	2010-02-28	Nat Genet	Multiple common variants for celiac disease influencing immune gene expression.	Celiac disease	6p25.3	IRF4	6e-08	Illumina [292,387]	N	N	N	N	N	N	N	N	Y	N	N	N	N	N	N	N
chr16	74881819	rs16948255	20041166	Fellay	2009-12-24	PLoS Genet	Common genetic variation and the control of HIV-1 in humans.	HIV-1 control	16q23.1	Intergenic	1e-06	Illumina [NR]	Y	N	N	N	Y	N	N	N	Y	N	N	N	N	N	N	N
chr7	7268430	rs10259085	19010793	Baranzini	2008-11-14	Hum Mol Genet	Genome-wide association analysis of susceptibility and clinical phenotype in multiple sclerosis.	Multiple sclerosis (severity)	7p21.3	C1GALT1	4e-06	Illumina[551,642]	N	N	N	N	Y	N	Y	N	N	N	N	N	N	N	N	N
chr19	22515250	rs1975174	20421499	Levy	2010-04-26	Proc Natl Acad Sci USA	Genome-wide association identifies OBFC1 as a locus involved in human leukocyte telomere biology	Telomere length	19p12	ZNF676	2e-06	Affymetrix & Illumina [~2.5 million] (imputed)	Y	N	N	N	N	N	N	N	N	N	N	N	N	N	N	N
chr8	19832645	rs17482753	20031538	Heid	2008-10-01	Circ Cardiovasc Genet	Genome-wide association analysis of high-density lipoprotein cholesterol in the population-based KORA study sheds new light on intergenic regions.	HDL cholesterol	8p21.3	LPL	3e-11	Affymetrix [up to 2,557,253] (imputed)	Y	N	N	N	Y	N	N	N	Y	N	N	N	Y	N	N	N
chr1	76772327	rs10873876	19684603	Trevino	2009-08-16	Nat Genet	Germline genomic variants associated with childhood acute lymphoblastic leukemia.	Acute lymphoblastic leukemia (childhood)	1p31.1	SIAT7C	4e-06	Affymetrix [307,944]	Y	N	N	N	Y	N	N	N	Y	N	N	N	N	N	N	N
chr17	56010959	rs8074980	20802204	Baranzini	2010-09-01	Brain	Genetic variation influences glutamate concentrations in brains of patients with multiple sclerosis	Multiple sclerosis--Brain Glutamate Concentrations	17q22	CUEDC1	2e-06	Illumina [~500,000]	N	N	N	N	N	N	N	N	Y	N	Y	N	N	N	N	N
chr9	85311146	rs668853	19122664	Silverberg	2009-01-04	Nat Genet	Ulcerative colitis-risk loci on chromosomes 1p36 and 12q15 found by genome-wide association study.	Ulcerative colitis	9q21.32	Intergenic	2e-06	Illumina [280,748]	N	N	N	N	N	N	Y	N	N	N	N	N	N	N	N	N
chr2	97413487	rs2314398	18711365	Ferreira	2008-08-17	Nat Genet	Collaborative genome-wide association analysis supports a role for ANK3 and CACNA1C in bipolar disorder.	Bipolar disorder	2q11.2	Intergenic	3e-06	Affymetrix[1,769,948]imputed	N	N	N	N	Y	N	N	N	Y	N	N	N	Y	N	N	N
chr1	95692309	rs1414896	20708005	Chalasani	2010-08-10	Gastroenterology	Genome-Wide Association Study Identifies Variants Associated with Histologic Features of Nonalcoholic Fatty Liver Disease	Non-alcoholic fatty liver disease histology (AST)	1p21.3	Intergenic	2e-06	Illumina [324,623]	N	N	N	N	Y	N	N	N	Y	N	N	N	N	N	N	N
chr12	84008274	rs2403106	20662065	Clancy	2010-07-26	Arthritis Rheum	Genome-wide association study of cardiac manifestations of neonatal lupus identifies candidate loci at 6p21 and 21q22	Neonatal lupus	12q21.31	TMTC2	3e-06	Illumina [346,110]	N	N	N	N	N	N	N	N	N	N	N	N	Y	N	N	N
chr3	38594972	rs7638909	19389651	Smith	2009-02-15	Heart Rhythm	Genome-wide association study of electrocardiographic conduction measures in an isolated founder population: Kosrae.	Electrocardiographic conduction measures	3p22.2	SCN5A	2e-06	Affymetrix [338,049]	Y	N	N	N	N	N	N	N	N	N	N	N	N	N	N	N
chr4	110638809	rs2285714	20385819	Chen	2010-04-12	Proc Natl Acad Sci USA	Genetic variants near TIMP3 and high-density lipoprotein-associated loci influence susceptibility to age-related macular degeneration	Age-related macular degeneration	4q25	CFI	3e-07	Illumina [~2.5 million] (imputed)	N	N	N	N	Y	N	N	N	Y	N	Y	N	Y	N	N	N
chr8	122963214	rs907121	20966902	Croteau-Chonka	2010-10-21	Obesity	Genome-Wide Association Study of Anthropometric Traits and Evidence of Interactions With Age and Study Year in Filipino Women	Weight	8q24.13	Intergenic	2e-06	Affymetrix [2,073,674](imputed)	Y	N	N	N	N	N	N	N	N	N	N	N	Y	N	N	N
chr1	92211019	rs17131547	19249006	Xiong	2009-02-25	Am J Hum Genet	Genome-wide association and follow-up replication studies identified ADAMTS18 and TGFBR3 as bone mass candidate genes in different ethnic groups.	Bone mineral density	1p22.2	TGFBR3	1e-06	Affymetrix [379,319]	Y	N	N	N	N	N	N	N	N	N	N	N	N	N	N	N
chr6	29970588	rs7758512	20041166	Fellay	2009-12-24	PLoS Genet	Common genetic variation and the control of HIV-1 in humans.	HIV-1 control	6p22.1	ZNRD1, RNF39, HLA-A	2e-08	Illumina [NR]	N	N	N	N	Y	N	N	N	Y	N	N	N	N	N	N	N
chr1	162014631	rs2880058	20031603	Marroni	2009-08-01	Circ Cardiovasc Genet	A genome-wide association scan of RR and QT interval duration in 3 European genetically isolated populations: the EUROSPAN project.	QT interval	1q23.3	NOS1AP	2e-10	Illumina [~318,327]	N	N	N	N	Y	N	N	N	N	N	N	N	N	N	N	N
chr6	121748541	rs11154022	20639392	Eijgelsheim	2010-07-16	Hum Mol Genet	Genome-wide association analysis identifies multiple loci related with resting heart rate	Resting heart rate	6q22.31	GJA1	7e-08	Affymetrix & Illumina [~2.5 million] (imputed)	N	N	N	N	Y	N	N	N	Y	N	N	N	N	N	N	N
chr19	10475651	rs2304256	19966805	Wallace	2009-12-06	Nat Genet	The imprinted DLK1-MEG3 gene region on chromosome 14q32.2 alters susceptibility to type 1 diabetes.	Type 1 diabetes	19p13.2	TYK2	4e-09	Affymetrix & Illumina [~2.6 million](imputed)	N	N	Y	N	N	N	Y	N	N	N	N	N	N	N	N	N
chr3	30710242	rs3773643	17903302	Levy	2007-09-19	BMC Med Genet	Framingham Heart Study 100K Project: genome-wide associations for blood pressure and arterial stiffness	Tonometry	3p24.1	TGFBR2	2e-07	Affymetrix[70,897]	N	N	N	N	N	N	N	N	N	N	N	N	Y	N	N	N
chr1	230294915	rs2144300	18193043	Willer	2008-01-13	Nat Genet	Newly identified loci that influence lipid concentrations and risk of coronary artery disease.	Triglycerides	1q42.13	GALNT2	8e-07	Illumina and Affymetrix[~2,261,000]] (imputed)	N	N	Y	N	N	N	Y	N	N	N	N	N	N	N	Y	N
chr16	84578240	rs371915	20208534	Rothenberg	2010-03-07	Nat Genet	Common variants at 5q22 associate with pediatric eosinophilic esophagitis.	Eosinophilic esophagitis (pediatric)	16q24.1	NR	2e-08	Illumina [~550,000]	N	N	N	N	N	N	N	N	N	N	N	N	Y	N	Y	N
chr11	86055900	rs6592284	19734545	Need	2009-09-04	Hum Mol Genet	A genome-wide study of common SNPs and CNVs in cognitive performance in the CANTAB.	Cognitive performance	11q14.2	C11orf73	2e-06	Illumina [475,971]	N	N	N	N	N	N	N	N	N	Y	N	N	N	N	N	N
chr16	675679	rs763014	18391950	Lettre	2008-04-06	Nat Genet	Identification of ten loci associated with height highlights new biological pathways in human growth.	Height	16p13.3	RAB40C	5e-06	Affymetrix and Illumina[2,260,683](imputed)	N	N	N	N	N	N	N	N	N	N	N	N	N	N	Y	N
chr4	86641148	rs7692808	20062060	Pfeufer	2010-01-10	Nat Genet	Genome-wide association study of PR interval.	PR interval	4q21.23	ARHGAP24	6e-20	Affymetrix & Illumina [~2.5 million] (imputed)	N	N	N	N	N	N	N	N	N	N	N	N	Y	N	N	N
chr8	128518553	rs4242384	19767753	Eeles	2009-09-20	Nat Genet	Identification of seven new prostate cancer susceptibility loci through a genome-wide association study.	Prostate cancer	8q24.21	NR	2e-24	Illumina [541,129]	Y	N	N	N	N	N	N	N	N	N	N	N	Y	N	N	N
chr8	19786890	rs7816032	18821565	Lasky-Su	2008-12-05	Am J Med Genet B Neuropsychiatr Genet	Genome-wide association scan of quantitative traits for attention deficit hyperactivity disorder identifies novel associations and confirms candidate gene associations.	Hyperactive-impulsive symptoms	8p21.3	LPL	2e-06	Perlegen [429,981]	N	N	N	N	Y	N	N	N	Y	N	Y	N	N	N	N	N
chr4	55482817	rs2537859	19416921	Scott	2009-05-05	Proc Natl Acad Sci U S A	Genome-wide association and meta-analysis of bipolar disorder in individuals of European ancestry.	Bipolar disorder	4q12	KIT	4e-06	Affymetrix and Illumina [2,366,197] (imputed)	N	N	N	N	Y	N	N	N	Y	N	N	N	N	N	N	N
chr1	196701050	rs380390	15761122	Klein	2005-03-10	Science	Complement factor H polymorphism in age-related macular degeneration.	Age-related macular degeneration	1q31.1	CFH	4e-08	Affymetrix[103,611]	N	N	N	N	Y	N	N	N	N	N	N	N	Y	N	N	N
chr17	39046880	rs2315504	19893584	Kim	2009-11-06	J Hum Genet	Identification of 15 loci influencing height in a Korean population.	Height	17q21.2	KRT23, KRT20	8e-06	Affymetrix [334,546]	Y	N	N	N	Y	N	N	N	N	N	N	N	N	N	N	N
chr13	93213475	rs1413191	20205591	Pelak	2010-04-15	J Infect Dis	Host determinants of HIV-1 control in African Americans	HIV-1 control	13q31.3	GPC5	5e-06	Illumina [1,212,217]	N	N	N	N	N	N	Y	N	N	N	N	N	N	N	N	N
chr1	217058478	rs1436900	20395239	MacGregor	2010-04-15	Hum Mol Genet	Genome-wide association identifies ATOH7 as a major gene determining human optic disc size	Optic disc size (cup)	1q41	ESRRG	7e-06	Illumina [~2.74 million] (imputed)	N	N	N	N	Y	N	N	N	Y	N	N	N	N	N	N	N
chr7	158724788	rs2730245	18391950	Lettre	2008-04-06	Nat Genet	Identification of ten loci associated with height highlights new biological pathways in human growth.	Height	7q36.3	WDR60	3e-07	Affymetrix and Illumina[2,260,683](imputed)	N	N	N	N	N	N	N	N	N	N	N	N	Y	N	N	N
chr3	177596988	rs7612209	19734545	Need	2009-09-04	Hum Mol Genet	A genome-wide study of common SNPs and CNVs in cognitive performance in the CANTAB.	Cognitive performance	3q26.32	Intergenic	4e-06	Illumina [475,971]	Y	N	N	N	N	N	N	N	N	N	N	N	N	N	N	N
chr5	125918147	rs13182402	20072603	Guo	2010-01-08	PLoS Genet	Genome-wide association study identifies ALDH7A1 as a novel susceptibility gene for osteoporosis.	Osteoporosis	5q23.2	ALDH7A1	2e-09	Affymetrix [281,533]	Y	N	N	N	Y	N	N	N	Y	N	N	N	N	N	N	N
chr20	44576501	rs7679	19060906	Kathiresan	2008-12-07	Nat Genet	Common variants at 30 loci contribute to polygenic dyslipidemia.	Triglycerides	20q13.12	PLTP	7e-11	Affymetrix and Illumina [~2,600,000] (imputed)	N	N	Y	N	N	N	Y	N	N	N	N	N	N	N	N	N
chr16	7504853	rs9924951	19043545	Gieger	2008-11-28	PLoS Genet	Genetics meets metabolomics: a genome-wide association study of metabolite profiles in human serum.	Serum metabolites	16p13.2	A2BP1	5e-07	Affymetrix[187,454]	N	N	Y	N	N	N	N	N	N	N	N	N	N	N	N	N
chr6	35363756	rs9658108	20195266	Adkins	2010-03-02	Mol Psychiatry	Genomewide pharmacogenomic study of metabolic side effects to antipsychotic drugs	Response to antipsychotic treatment	6p21.31	PPARD	5e-07	Affymetrix [492,900]	Y	N	N	N	N	N	N	N	N	N	N	N	N	N	N	N
chr12	4118316	rs4238010	19107115	Muglia	2008-12-23	Mol Psychiatry	Genome-wide association study of recurrent major depressive disorder in two European case-control cohorts.	Major depressive disorder	12p13.32	CCND2	6e-06	Illumina and Affymetrix [494,678] (imputed)	N	N	Y	N	N	N	Y	N	N	N	N	N	N	N	N	N
chr2	227020652	rs7578326	20581827	Voight	2010-06-27	Nat Genet	Twelve type 2 diabetes susceptibility loci identified through large-scale association analysis	Type 2 diabetes	2q36.3	IRS1	5e-20	Affymetrix & Illumina [2,426,886] (imputed)	N	N	N	N	Y	N	N	N	N	N	N	N	Y	N	N	N
chr7	131370038	rs11761231	17554300	WTCCC	2007-06-07	Nature	Genome-wide association study of 14,000 cases of seven common diseases and 3,000 shared controls.	Rheumatoid arthritis	7q32.3	Intergenic	4e-07	Affymetrix[469,557]	N	N	N	N	N	N	N	N	N	N	Y	N	N	N	N	N
chr8	7189357	rs9692809	20395239	MacGregor	2010-04-15	Hum Mol Genet	Genome-wide association identifies ATOH7 as a major gene determining human optic disc size	Optic disc size (cup)	8p23.1	LOC401447	8e-06	Illumina [~2.74 million] (imputed)	Y	N	N	N	N	N	N	N	Y	N	N	N	N	N	N	N
chr5	28747322	rs2548003	17903296	Kiel	2007-09-19	BMC Med Genet	Genome-wide association with bone mass and geometry in the Framingham Heart Study.	Hip geometry	5p14.1	Intergenic	2e-07	Affymetrix[70,897]	N	N	N	N	Y	N	N	N	Y	Y	N	N	Y	N	N	N
chr4	88775242	rs1471403	19801982	Rivadeneira	2009-10-04	Nat Genet	Twenty bone-mineral-density loci identified by large-scale meta-analysis of genome-wide association studies.	Bone mineral density (spine)	4q22.1	MEPE	2e-08	Affymetrix & Illumina [2,543,686](imputed)	Y	N	N	N	N	N	N	N	N	N	N	N	N	N	N	N
chr16	63955446	rs1381102	18951430	Anney	2008-10-24	Am J Med Genet B Neuropsychiatr Genet	Conduct disorder and ADHD: evaluation of conduct problems as a categorical and quantitative trait in the international multicentre ADHD genetics study.	Attention deficit hyperactivity disorder and conduct disorder	16q21	Intergenic	6e-06	Perlegen[378,332]	Y	N	N	N	N	N	N	N	N	N	N	N	N	N	N	N
chr4	123509420	rs6822844	18311140	Hunt	2008-03-02	Nat Genet	Newly identified genetic risk variants for celiac disease related to the immune response.	Celiac disease	4q27	KIAA1109, ADAD1, IL2, IL21	3e-13	Illumina[310,605]	N	N	N	N	Y	N	N	N	Y	N	Y	N	Y	N	N	N
chr19	50926741	rs3745516	20639880	Liu	2010-07-18	Nat Genet	Genome-wide meta-analyses identify three loci associated with primary biliary cirrhosis	Primary biliary cirrhosis	19q13.33	SPIB	8e-11	Illumina [276,459]	N	N	N	N	N	N	N	N	N	N	Y	N	N	N	N	N
chr1	67694201	rs2201841	20228799	McGovern	2010-03-14	Nat Genet	Genome-wide association identifies multiple ulcerative colitis susceptibility loci	Ulcerative colitis	1p31.3	IL23R	1e-13	Affymetrix [266,047]	Y	N	N	N	Y	N	N	N	Y	N	N	N	Y	N	N	N
chr19	18467885	rs7248363	20889312	Wang	2010-10-01	Schizophr Res	A genome-wide meta-analysis identifies novel loci associated with schizophrenia and bipolar disorder	Biplolar disorder and schizophrenia	19p13.11	NR	1e-06	Affymetrix [722,112]	Y	N	N	N	N	N	N	N	N	N	N	N	Y	N	N	N
chr3	12393124	rs1801282	17463249	Zeggini	2007-04-26	Science	Replication of genome-wide association signals in UK samples reveals risk loci for type 2 diabetes.	Type 2 diabetes	3p25.2	PPARG	2e-06	Affymetrix[393,453]	Y	N	N	N	Y	N	N	N	Y	N	N	N	Y	N	N	N
chr1	159700038	rs11265260	18439552	Reiner	2008-04-24	Am J Hum Genet	Polymorphisms of the HNF1A gene encoding hepatocyte nuclear factor-1 alpha are associated with C-reactive protein.	C-reactive protein	1q23.2	CRP	7e-06	Illumina[317,000]	Y	N	N	N	Y	N	N	N	N	N	Y	N	Y	N	N	N
chr2	232797965	rs2580816	20881960	Allen	2010-09-29	Nature	Hundreds of variants clustered in genomic loci and biological pathways affect human height	Height	2q37.1	NPPC	6e-22	Affymetrix, Illumina & Perlegen [2,834,208] (imputed)	N	N	N	N	N	N	Y	N	N	N	N	N	N	N	Y	N
chr18	28141687	rs2729409	18464913	Melzer	2008-05-09	PLoS Genet	A genome-wide association study identifies protein quantitative trait loci (pQTLs).	Protein quantitative trait loci	18q12.1	DSC3	3e-06	Illumina[496,032]	N	N	N	N	N	N	N	N	N	N	N	N	Y	N	N	N
chr7	156880397	rs6966038	19846067	Garriock	2009-10-19	Biol Psychiatry	A genomewide association study of citalopram response in major depressive disorder.	Response to citalopram treatment	7q36.3	UBE3C	4e-07	Affymetrix [430,198]	Y	N	N	N	Y	N	N	N	N	N	N	N	N	N	N	N
chr20	33730386	rs6120849	20802025	Tang	2010-08-27	Blood	Genome-wide association study identifies novel loci for plasma levels of protein C: the ARIC study	Plasma levels of Protein C	20q11.22	EDEM2	7e-37	Affymetrix [2,461,269]	Y	N	N	N	Y	N	N	N	N	N	N	N	N	N	N	N
chr4	123198434	rs6534347	17554300	WTCCC	2007-06-07	Nature	Genome-wide association study of 14,000 cases of seven common diseases and 3,000 shared controls.	Type 1 diabetes	4q27	NR	2e-06	Affymetrix[469,557]	N	N	N	N	N	N	N	N	N	N	N	N	Y	N	N	N
chr11	118573518	rs4639966	19838193	Han	2009-10-18	Nat Genet	Genome-wide association study in a Chinese Han population identifies nine new susceptibility loci for systemic lupus erythematosus.	Systemic lupus erythematosus	11q23.3	NR	1e-16	Illumina [493,955]	N	N	N	N	N	N	N	N	Y	N	N	N	N	N	N	N
chr2	21294974	rs541041	20339536	Barber	2010-03-22	PLoS ONE	Genome-wide association of lipid-lowering response to statins in combined study populations	Response to statin therapy	2p24.1	APOB, FLJ21820, GDF7	8e-06	Illumina [~2.5 million](imputed)	N	N	N	N	N	N	N	N	N	N	Y	N	N	N	N	N
chr11	94667963	rs10831284	18951430	Anney	2008-10-24	Am J Med Genet B Neuropsychiatr Genet	Conduct disorder and ADHD: evaluation of conduct problems as a categorical and quantitative trait in the international multicentre ADHD genetics study.	Attention deficit hyperactivity disorder and conduct disorder	11q21	AMOTL1, CWC15, JMJD2D	2e-06	Perlegen[378,332]	N	N	N	N	N	N	N	N	N	N	Y	N	N	N	N	N
chr5	25902341	rs10038113	19456320	Ma	2009-05-28	Ann Hum Genet	A genome-wide association study of autism reveals a common novel risk locus at 5p14.1.	Autism	5p14.1	Intergenic	3e-06	Illumina [775,311]	N	N	N	N	Y	N	N	N	Y	N	N	N	Y	N	N	N
chr9	110872306	rs7042864	17903302	Levy	2007-09-19	BMC Med Genet	Framingham Heart Study 100K Project: genome-wide associations for blood pressure and arterial stiffness	Tonometry	9q31.2	Intergenic	6e-06	Affymetrix[70,897]	N	N	N	N	N	N	N	N	N	N	N	N	N	N	Y	N
chr12	131621761	rs885389	20031603	Marroni	2009-08-01	Circ Cardiovasc Genet	A genome-wide association scan of RR and QT interval duration in 3 European genetically isolated populations: the EUROSPAN project.	RR interval (heart rate)	12q24.33	GPR133	4e-08	Illumina [~318,327]	Y	N	N	N	N	N	N	N	N	N	N	N	N	N	N	N
chr15	93044338	rs8040009	20386566	Lee	2010-04-13	Mol Psychiatry	Genome-wide association study of bipolar I disorder in the Han Chinese population	Bipolar disorder	15q26.1	ST8SIA2,C15orf32	6e-06	Illumina [516,919]	N	N	N	N	N	N	N	N	N	N	Y	N	N	N	N	N
chr1	206943967	rs3024493	20228798	Franke	2010-03-14	Nat Genet	Genome-wide association study for ulcerative colitis identifies risk loci at 7q22 and 22q13 (IL17REL).	Ulcerative colitis	1q32.1	IL10	1e-12	Affymetrix [1,897,764] (imputed)	Y	N	N	N	N	N	N	N	N	N	N	N	N	N	N	N
chr14	69034681	rs999737	19330030	Thomas	2009-03-29	Nat Genet	A multistage genome-wide association study in breast cancer identifies two new risk alleles at 1p11.2 and 14q24.1 (RAD51L1).	Breast cancer	14q24.1	RAD51L1	2e-07	Illumina [528,173]	N	N	N	N	Y	N	N	N	N	N	Y	N	N	N	N	N
chr10	68088507	rs10762058	19187332	Kim	2009-02-01	Clin Exp Allergy	Alpha-T-catenin (CTNNA3) gene was identified as a risk variant for toluene diisocyanate-induced asthma by genome-wide association analysis.	Asthma (toluene diisocyanate-induced)	10q21.3	CTNNA3	6e-06	Affymetrix [312,978]	Y	N	N	N	N	N	N	N	N	N	N	N	Y	N	N	N
chr16	31368873	rs11574637	18204098	Hom	2008-01-20	N Engl J Med	Association of systemic lupus erythematosus with C8orf13-BLK and ITGAM-ITGAX.	Systemic lupus erythematosus	16p11.2	ITGAM, ITGAX	3e-11	Illumina[502,033]	Y	N	N	N	Y	N	N	N	Y	N	Y	N	Y	N	N	N
chr10	101861434	rs11597390	18940312	Yuan	2008-10-10	Am J Hum Genet	Population-based genome-wide association studies reveal six loci influencing plasma levels of liver enzymes.	Plasma levels of liver enzymes	10q24.2	CPN1, CHUK, ERLIN1	2e-08	Affymetrix and Illumina[up to 496,032]	Y	N	Y	N	Y	N	Y	N	Y	N	N	N	Y	N	Y	N
chr2	204165170	rs11888559	20966902	Croteau-Chonka	2010-10-21	Obesity	Genome-Wide Association Study of Anthropometric Traits and Evidence of Interactions With Age and Study Year in Filipino Women	Height	2q33.2	CYP20A1	2e-06	Affymetrix [2,073,674](imputed)	Y	N	N	N	Y	N	N	N	Y	N	N	N	Y	N	N	N
chr18	21140431	rs1805081	19151714	Meyre	2009-01-18	Nat Genet	Genome-wide association study for early-onset and morbid adult obesity identifies three new risk loci in European populations.	Obesity	18q11.2	NPC1	3e-07	Illumina [308,846]	N	N	N	N	Y	N	N	N	Y	N	N	N	Y	N	N	N
chr1	101938476	rs1948368	18711365	Ferreira	2008-08-17	Nat Genet	Collaborative genome-wide association analysis supports a role for ANK3 and CACNA1C in bipolar disorder.	Bipolar disorder	1p21.2	NR	6e-06	Affymetrix[1,769,948]imputed	N	N	N	N	Y	N	Y	N	Y	N	N	N	Y	N	Y	N
chr4	148974601	rs6845865	20031603	Marroni	2009-08-01	Circ Cardiovasc Genet	A genome-wide association scan of RR and QT interval duration in 3 European genetically isolated populations: the EUROSPAN project.	QT interval	4q31.23	ARHGAP10	7e-07	Illumina [~318,327]	Y	N	N	N	Y	N	N	N	Y	N	Y	N	N	N	N	N
chr19	11682494	rs7253363	19010793	Baranzini	2008-11-14	Hum Mol Genet	Genome-wide association analysis of susceptibility and clinical phenotype in multiple sclerosis.	Multiple sclerosis (severity)	19p13.2	ACP5	9e-06	Illumina[551,642]	N	N	N	N	N	N	Y	N	Y	N	N	N	N	N	N	N
chr2	221899443	rs10498091	17903301	Vasan	2007-09-19	BMC Med Genet	Genome-wide association of echocardiographic dimensions, brachial artery endothelial function and treadmill exercise responses in the Framingham Heart Study.	Echocardiographic traits	2q36.1	Intergenic	6e-06	Affymetrix[70,897]	N	N	N	N	Y	N	Y	N	Y	N	Y	N	Y	N	Y	N
chr3	189645932	rs710521	20348956	Kiemeney	2010-03-28	Nat Genet	A sequence variant at 4p16.3 confers susceptibility to urinary bladder cancer	Urinary bladder cancer	3q28	TP63	6e-08	Illumina [304,703]	N	N	N	N	Y	N	Y	N	N	N	N	N	Y	N	Y	N
chr1	67653009	rs2064689	17804789	Raelson	2007-09-05	Proc Natl Acad Sci U S A	Genome-wide association study for Crohn's disease in the Quebec Founder Population identifies multiple validated disease loci.	Crohn's disease	1p31.3	IL23R	2e-07	Perlegen [164,279]	N	N	N	N	Y	N	N	N	Y	N	N	N	Y	N	N	N
chr1	247689531	rs1881797	19684603	Trevino	2009-08-16	Nat Genet	Germline genomic variants associated with childhood acute lymphoblastic leukemia.	Acute lymphoblastic leukemia (childhood)	1q44	OR2C3	7e-06	Affymetrix [307,944]	N	N	N	N	N	N	N	N	N	N	Y	N	N	N	N	N
chr8	121694649	rs11989782	20208534	Rothenberg	2010-03-07	Nat Genet	Common variants at 5q22 associate with pediatric eosinophilic esophagitis.	Eosinophilic esophagitis (pediatric)	8q24.12	NR	7e-06	Illumina [~550,000]	Y	N	N	N	Y	N	N	N	Y	N	N	N	N	N	N	N
chr8	110115675	rs7832552	19268274	Liu	2009-03-04	Am J Hum Genet	Genome-wide association and replication studies identified TRHR as an important gene for lean body mass.	Body mass (lean)	8q23.1	TRHR	4e-10	Affymetrix [379,319]	Y	N	N	N	Y	N	N	N	Y	N	N	N	N	N	N	N
chr8	74274190	rs12679254	18821565	Lasky-Su	2008-12-05	Am J Med Genet B Neuropsychiatr Genet	Genome-wide association scan of quantitative traits for attention deficit hyperactivity disorder identifies novel associations and confirms candidate gene associations.	Inattentive symptoms	8q21.11	Intergenic	2e-06	Perlegen [429,981]	N	N	N	N	Y	N	N	N	N	N	N	N	N	N	N	N
chr3	56865775	rs12485738	19820697	Soranzo	2009-10-11	Nat Genet	A genome-wide meta-analysis identifies 22 loci associated with eight hematological parameters in the HaemGen consortium.	Mean platelet volume	3p14.3	ARHGEF3	6e-31	Affymetrix and Illumina [~2.11 million] (imputed)	Y	N	N	N	Y	N	N	N	N	N	N	N	Y	N	N	N
chr20	55991694	rs6092477	20139978	Kamatani	2010-02-07	Nat Genet	Genome-wide association study of hematological and biochemical traits in a Japanese population	Hematological and biochemical traits	20q13.31	RBM38	1e-08	Illumina [up to 566,430]	N	N	N	N	N	N	N	N	N	Y	N	N	N	N	N	N
chr1	11788563	rs4846033	18347602	Sullivan	2008-03-18	Mol Psychiatry	Genomewide association for schizophrenia in the CATIE study: results of stage 1.	Schizophrenia	1p36.22	Intergenic	4e-06	Affymetrix[492,900]	Y	N	N	N	N	N	N	N	N	N	N	N	Y	N	N	N
chr16	77916190	rs435746	20889312	Wang	2010-10-01	Schizophr Res	A genome-wide meta-analysis identifies novel loci associated with schizophrenia and bipolar disorder	Biplolar disorder and schizophrenia	16q23.1	NR	3e-06	Affymetrix [722,112]	Y	N	Y	N	N	N	N	N	N	N	N	N	N	N	N	N
chr1	107577831	rs4118325	19754311	Le Clerc	2009-09-15	J Infect Dis	Genomewide association study of a rapid progression cohort identifies new susceptibility alleles for AIDS (ANRS Genomewide Association Study 03).	AIDS	1p13.3	Intergenic	6e-07	Illumina [291,119]	Y	N	N	N	Y	N	N	N	Y	N	N	N	N	N	N	N
chr11	122189464	rs565229	17903294	Yang	2007-09-19	BMC Med Genet	Genome-wide association and linkage analyses of hemostatic factors and hematological phenotypes in the Framingham Heart Study.	Hemostatic factors and hematological phenotypes	11q24.1	Intergenic	4e-06	Affymetrix[70,897]	Y	N	N	N	N	N	N	N	N	N	N	N	Y	N	N	N
chr1	145725688	rs12129861	19503597	Kolz	2009-06-05	PLoS Genet	Meta-analysis of 28,141 individuals identifies common variants within five new loci that influence uric acid concentrations.	Serum uric acid	1q21.1	PDZK1	3e-09	Affymetrix and Illumina [2,493,963] (imputed)	N	N	N	N	Y	N	N	N	Y	N	N	N	N	N	N	N
chr7	52472449	rs1012036	20709820	Kong	2010-08-13	Am J Respir Crit Care Med	Genome-wide Association Study Identifies BICD1 as a Susceptibility Gene for Emphysema	Emphysema-related traits	7p12.1	AC006320.2	5e-06	Illumina [499,578]	N	N	N	N	N	N	N	N	N	N	Y	N	N	N	N	N
chr2	63301163	rs6545977	19767753	Eeles	2009-09-20	Nat Genet	Identification of seven new prostate cancer susceptibility loci through a genome-wide association study.	Prostate cancer	2p15	EHBP1	5e-07	Illumina [541,129]	N	N	N	N	Y	N	N	N	Y	N	N	N	Y	N	N	N
chr21	40056422	rs743446	20662065	Clancy	2010-07-26	Arthritis Rheum	Genome-wide association study of cardiac manifestations of neonatal lupus identifies candidate loci at 6p21 and 21q22	Neonatal lupus	21q22.2	NCRNA00114, ERG	5e-06	Illumina [346,110]	N	N	Y	N	N	N	Y	N	N	N	Y	N	N	N	N	N
chr11	116648916	rs964184	20864672	Waterworth	2010-09-23	Arterioscler Thromb Vasc Biol	Genetic Variants Influencing Circulating Lipid Levels and Risk of Coronary Artery Disease	HDL cholesterol	11q23.3	ZNF259, APOA5,APOA4,APOC3,APOA1	2e-11	Affymetrix, Illumina & Perlegen [2,155,369] (imputed)	N	N	Y	N	N	N	N	N	N	N	N	N	N	N	Y	N
chr3	2654690	rs4370013	17903302	Levy	2007-09-19	BMC Med Genet	Framingham Heart Study 100K Project: genome-wide associations for blood pressure and arterial stiffness	Blood pressure	3p26.3	CNTN4	4e-06	Affymetrix[70,897]	Y	N	N	N	N	N	N	N	N	N	N	N	Y	N	N	N
chr1	4315203	rs966321	17903294	Yang	2007-09-19	BMC Med Genet	Genome-wide association and linkage analyses of hemostatic factors and hematological phenotypes in the Framingham Heart Study.	Factor VII	1p36.32	Intergenic	8e-06	Affymetrix[70,897]	N	N	N	N	Y	N	Y	N	Y	N	N	N	Y	N	Y	N
chr8	57179019	rs7815788	19343178	Soranzo	2009-04-03	PLoS Genet	Meta-analysis of genome-wide scans for human adult stature identifies novel Loci and associations with measures of skeletal frame size.	Height	8q12.1	PLAG1	5e-06	Illumina [229,216]	N	N	N	N	Y	N	N	N	Y	N	N	N	N	N	N	N
chr8	34126947	rs6990255	19416921	Scott	2009-05-05	Proc Natl Acad Sci U S A	Genome-wide association and meta-analysis of bipolar disorder in individuals of European ancestry.	Bipolar disorder	8p12	NR	6e-06	Affymetrix and Illumina [2,366,197] (imputed)	N	N	N	N	Y	N	N	N	Y	N	Y	N	N	N	N	N
chr20	50559651	rs6068020	19478329	Aston	2009-05-28	J Androl	Genome-wide study of single-nucleotide polymorphisms associated with azoospermia and severe oligozoospermia.	Male infertility	20q13.2	SALL4	5e-07	Illumina [314,776]	N	N	N	N	N	N	N	N	N	N	Y	N	N	N	N	N
chr22	24992265	rs5751901	18464913	Melzer	2008-05-09	PLoS Genet	A genome-wide association study identifies protein quantitative trait loci (pQTLs).	Protein quantitative trait loci	22q11.23	GGT1	2e-07	Illumina[496,032]	N	N	N	N	N	N	N	N	Y	N	N	N	N	N	N	N
chr11	68192345	rs599083	19801982	Rivadeneira	2009-10-04	Nat Genet	Twenty bone-mineral-density loci identified by large-scale meta-analysis of genome-wide association studies.	Bone mineral density (spine)	11q13.2	LRP5	5e-08	Affymetrix & Illumina [2,543,686](imputed)	N	N	N	N	N	N	Y	N	Y	N	N	N	N	N	N	N
chr1	205752664	rs947211	19915576	Satake	2009-11-15	Nat Genet	Genome-wide association study identifies common variants at four loci as genetic risk factors for Parkinson's disease.	Parkinson's disease	1q32.1	PARK16, SLC45A3, NUCKS1, RAB7L1, SLC41A1, PM20D1	2e-12	Illumina [435,470]	Y	N	N	N	N	N	N	N	N	N	N	N	N	N	N	N
chr12	38743507	rs6582630	19483685	Daly	2009-05-31	Nat Genet	HLA-B*5701 genotype is a major determinant of drug-induced liver injury due to flucloxacillin.	Drug-induced liver injury (flucloxacillin)	12q12	ALG10B	1e-06	Illumina [866,399]	N	N	Y	N	N	N	N	N	N	N	N	N	N	N	N	N
chr4	89883978	rs7671167	20173748	Cho	2010-02-21	Nat Genet	Variants in FAM13A are associated with chronic obstructive pulmonary disease.	Chronic obstructive pulmonary disease	4q22.1	FAM13A	1e-11	Illumina [499,578]	N	N	N	N	Y	N	N	N	Y	N	Y	N	N	N	N	N
chr14	84775208	rs11159647	18976728	Bertram	2008-10-29	Am J Hum Genet	Genome-wide association analysis reveals putative Alzheimer's disease susceptibility loci in addition to APOE.	Alzheimer's disease	14q31.2	Intergenic	2e-06	Affymetrix[484,522]	Y	N	N	N	Y	N	N	N	N	N	N	N	Y	N	N	N
chr3	133484028	rs3811647	19084217	Benyamin	2008-12-17	Am J Hum Genet	Variants in TF and HFE explain approximately 40% of genetic variation in serum-transferrin levels.	Serum markers of iron status	3q22.1	TF	3e-15	Illumina [315,887]	N	N	N	N	Y	N	N	N	N	N	N	N	N	N	N	N
chr5	127169211	rs245201	19023125	Potkin	2008-11-20	Schizophr Bull	A genome-wide association study of schizophrenia using brain activation as a quantitative phenotype.	Brain imaging in schizophrenia (interaction)	5q23.2	CTXN3, SLC12A2	9e-08	Illumina [302,783]	N	N	N	N	N	N	N	N	Y	N	N	N	N	N	N	N
chr9	123652897	rs881375	19503088	Gregersen	2009-06-07	Nat Genet	REL, encoding a member of the NF-kappaB family of transcription factors, is a newly defined risk locus for rheumatoid arthritis.	Rheumatoid arthritis	9q33.2	TRAF1, C5	4e-08	Illumina [278,502]	N	N	N	N	N	N	Y	N	N	N	N	N	N	N	N	N
chr15	70018989	rs7176508	18758461	Di Bernardo	2008-08-31	Nat Genet	A genome-wide association study identifies six susceptibility loci for chronic lymphocytic leukemia.	Chronic lymphocytic leukemia	15q23	Intergenic	5e-12	Illumina[345,665]	N	N	N	N	Y	N	N	N	N	N	N	N	Y	N	N	N
chr16	83764203	rs3096277	17903302	Levy	2007-09-19	BMC Med Genet	Framingham Heart Study 100K Project: genome-wide associations for blood pressure and arterial stiffness	Blood pressure	16q23.3	CDH13	1e-09	Affymetrix[70,897]	Y	N	N	N	N	N	N	N	N	N	N	N	Y	N	N	N
chr3	7529554	rs9870680	20038947	Shyn	2009-12-29	Mol Psychiatry	Novel loci for major depression identified by genome-wide association study of Sequenced Treatment Alternatives to Relieve Depression and meta-analysis of three studies.	Major depressive disorder (broad)	3p26.1	GRM7	1e-06	Affymetrix and Perlegen [2,391,203] (imputed)	Y	N	Y	N	Y	N	Y	N	Y	N	N	N	Y	N	Y	N
chr6	160969737	rs10755578	19198611	Tregouet	2009-02-08	Nat Genet	Genome-wide haplotype association study identifies the SLC22A3-LPAL2-LPA gene cluster as a risk locus for coronary artery disease	Coronary heart disease	6q25.3	SLC22A3,LPAL2,LPA	4e-15	Affymetrix [~500,000]	Y	N	N	N	N	N	N	N	N	N	N	N	N	N	N	N
chr10	116139028	rs4751674	20125193	Cirulli	2010-02-03	Eur J Hum Genet	Common genetic variation and performance on standardized cognitive tests.	Cognitive test performance	10q25.3	AFAP1L2	4e-06	Illumina [up to 563,855]	N	N	N	N	N	N	N	N	N	N	Y	N	N	N	N	N
chr8	21820812	rs7843479	20139978	Kamatani	2010-02-07	Nat Genet	Genome-wide association study of hematological and biochemical traits in a Japanese population	Hematological and biochemical traits	8p21.3	DOK2,XPO7	3e-08	Illumina [up to 566,430]	Y	N	N	N	N	N	N	N	N	N	N	N	N	N	N	N
chr16	83757327	rs3784962	20125193	Cirulli	2010-02-03	Eur J Hum Genet	Common genetic variation and performance on standardized cognitive tests.	Cognitive test performance	16q23.3	AC009063.8	3e-06	Illumina [up to 563,855]	N	N	N	N	Y	N	N	N	N	N	N	N	N	N	N	N
chr4	95562876	rs17021918	19767753	Eeles	2009-09-20	Nat Genet	Identification of seven new prostate cancer susceptibility loci through a genome-wide association study.	Prostate cancer	4q22.3	PDLIM5	4e-15	Illumina [541,129]	Y	N	N	N	N	N	N	N	N	N	N	N	N	N	N	N
chr12	109025426	rs8179116	20585324	Dick	2010-06-27	Mol Psychiatry	Genome-wide association study of conduct disorder symptomatology	Conduct disorder (symptom count)	12q24.11	SELPLG	3e-06	Illumina [948,658]	N	N	N	N	Y	N	Y	N	N	N	N	N	N	N	N	N
chr15	58213413	rs1550576	19609347	Adeyemo	2009-07-17	PLoS Genet	A genome-wide association study of hypertension and blood pressure in African Americans.	Hypertension	15q22.1	ALDH1A2	3e-06	Affymetrix [808,465]	N	N	Y	N	N	N	N	N	N	N	N	N	N	N	N	N
chr6	121339178	rs1343075	20125193	Cirulli	2010-02-03	Eur J Hum Genet	Common genetic variation and performance on standardized cognitive tests.	Cognitive test performance	6q22.31	C6orf170	2e-06	Illumina [up to 563,855]	N	N	N	N	N	N	N	N	N	N	N	N	Y	N	N	N
chr2	234584323	rs2602381	20732626	Mick	2010-05-14	J Am Acad Child Adolesc Psychiatry	Family-Based Genome-Wide Association Scan of Attention-Deficit/Hyperactivity Disorder	Attention deficit hyperactivity disorder	2q37.1	UGT1A9	4e-06	Illumina [835,136]	N	N	Y	N	N	N	N	N	N	N	N	N	N	N	N	N
chr15	58683365	rs1532085	19060911	Aulchenko	2008-12-07	Nat Genet	Loci influencing lipid levels and coronary heart disease risk in 16 European population cohorts.	HDL cholesterol	15q22.1	LIPC	1e-35	Illumina and Affymetrix [up to ~600,000]	N	N	N	N	N	N	Y	N	N	N	N	N	N	N	N	N
chr1	109817589	rs12740374	19060906	Kathiresan	2008-12-07	Nat Genet	Common variants at 30 loci contribute to polygenic dyslipidemia.	LDL cholesterol	1p13.3	CELSR2, PSRC1, SORT1	2e-42	Affymetrix and Illumina [~2,600,000] (imputed)	N	N	N	N	Y	N	N	N	N	N	N	N	N	N	N	N
chr20	21853099	rs2180439	18849994	Hillmer	2008-10-12	Nat Genet	Susceptibility variants for male-pattern baldness on chromosome 20p11.	Male-pattern baldness	20p11.22	PAX1, BQ013595, BE789145	3e-15	Illumina[531,695]	N	N	N	N	N	N	N	N	N	N	Y	N	N	N	N	N
chr6	33054860	rs9277535	19349983	Kamatani	2009-04-06	Nat Genet	A genome-wide association study identifies variants in the HLA-DP locus associated with chronic hepatitis B in Asians.	Hepatitis B	6p21.32	HLA-DPB1	6e-39	Illumina [499,544]	N	N	N	N	Y	N	N	N	N	N	N	N	Y	N	N	N
chr4	138692249	rs2313132	19165918	Graham	2008-08-01	Nat Genet	Genetic variants near TNFAIP3 on 6q23 are associated with systemic lupus erythematosus.	Systemic lupus erythematosus	4q28.3	Intergenic	8e-06	Affymetrix[313,238]	Y	N	N	N	Y	N	N	N	Y	N	Y	N	Y	N	N	N
chr3	24350810	rs9310736	20139978	Kamatani	2010-02-07	Nat Genet	Genome-wide association study of hematological and biochemical traits in a Japanese population	Hematological and biochemical traits	3p24.2	THRB	4e-10	Illumina [up to 566,430]	N	N	N	N	Y	N	N	N	Y	N	N	N	N	N	N	N
chr1	67722566	rs10889676	17804789	Raelson	2007-09-05	Proc Natl Acad Sci U S A	Genome-wide association study for Crohn's disease in the Quebec Founder Population identifies multiple validated disease loci.	Crohn's disease	1p31.3	IL23R	2e-07	Perlegen [164,279]	N	N	N	N	Y	N	N	N	Y	N	N	N	Y	N	N	N
chr13	80717155	rs1359790	20862305	Shu	2010-09-16	PLoS Genet	Identification of new genetic risk variants for type 2 diabetes	Type 2 diabetes	13q31.1	SPRY2	6e-09	Affymetrix [590,887]	N	N	Y	N	N	N	N	N	N	N	N	N	N	N	N	N
chr3	58556840	rs13315591	20453842	Stahl	2010-05-09	Nat Genet	Genome-wide association study meta-analysis identifies seven new rheumatoid arthritis risk lock	Rheumatoid arthritis	3p14.3	PXK	5e-08	Affymetrix & Illumina [~2,716,259] (imputed)	Y	N	N	N	N	N	N	N	N	N	N	N	N	N	N	N
chr1	230674825	rs701157	18951430	Anney	2008-10-24	Am J Med Genet B Neuropsychiatr Genet	Conduct disorder and ADHD: evaluation of conduct problems as a categorical and quantitative trait in the international multicentre ADHD genetics study.	Attention deficit hyperactivity disorder and conduct disorder	1q42.13	LOC729257	4e-06	Perlegen[378,332]	N	N	N	N	N	N	Y	N	N	N	N	N	N	N	Y	N
chr1	200877561	rs7554511	19915572	Barrett	2009-11-15	Nat Genet	Genome-wide association study of ulcerative colitis identifies three new susceptibility loci, including the HNF4A region.	Ulcerative colitis	1q32.1	KIF21B	1e-06	Affymetrix [NR]	Y	N	N	N	Y	N	N	N	Y	N	N	N	N	N	N	N
chr1	152537953	rs10888501	19721433	McClay	2009-09-01	Mol Psychiatry	Genome-wide pharmacogenomic analysis of response to treatment with antipsychotics.	Response to antipsychotic treatment	1q21.3	Intergenic	1e-06	Affymetrix & Perlegen [492,900]	Y	N	Y	N	Y	N	Y	N	N	N	N	N	Y	N	Y	N
chr17	42225546	rs227584	19079262	Styrkarsdottir	2008-12-14	Nat Genet	New sequence variants associated with bone mineral density.	Bone mineral density (hip)	17q21.31	C17orf53	9e-07	Illumina [305,051]	N	N	N	N	Y	N	N	N	N	N	N	N	N	N	N	N
chr12	66358346	rs1042725	18391952	Weedon	2008-04-06	Nat Genet	Genome-wide association analysis identifies 20 loci that influence adult height.	Height	12q14.3	HMGA2	3e-18	Affymetrix[402,951]	Y	N	N	N	Y	N	N	N	N	N	N	N	Y	N	N	N
chr4	9922166	rs16890979	18834626	Dehghan	2008-10-01	Lancet	Association of three genetic loci with uric acid concentration and risk of gout: a genome-wide association study.	Serum urate	4p16.1	SLC2A9	7e-168	Affymetrix and Illumina[up to 530,683]	N	N	N	N	N	N	N	N	N	N	N	N	N	N	Y	N
chr6	118578042	rs89107	19584346	Vasan	2009-07-08	JAMA	Genetic variants associated with cardiac structure and function: a meta-analysis and replication of genome-wide association data.	Cardiac structure and function	6q22.31	SLC35F1, C6orf204, PLN	1e-09	Affymetrix & Illumina [~2.5 million] (imputed)	N	N	N	N	Y	N	N	N	N	N	N	N	N	N	N	N
chr6	139839422	rs643381	19862010	Ganesh	2009-10-11	Nat Genet	Multiple loci influence erythrocyte phenotypes in the CHARGE Consortium.	Mean corpuscular volume	6q24.1	CITED2	5e-25	Affymetrix & Illumina [~2.5 million](imputed)	N	N	N	N	N	Y	N	N	N	N	N	N	N	N	N	N
chr8	19844221	rs12678919	19060906	Kathiresan	2008-12-07	Nat Genet	Common variants at 30 loci contribute to polygenic dyslipidemia.	Triglycerides	8p21.3	LPL	2e-41	Affymetrix and Illumina [~2,600,000] (imputed)	N	N	N	N	N	N	N	N	N	N	N	N	Y	N	Y	N
chr6	137973067	rs2327832	20190752	Dubois	2010-02-28	Nat Genet	Multiple common variants for celiac disease influencing immune gene expression.	Celiac disease	6q23.3	TNFAIP3	4e-19	Illumina [292,387]	N	N	N	N	N	N	N	N	N	N	Y	N	N	N	N	N
chr16	83284337	rs10514585	20800221	Terracciano	2010-08-25	Biol Psychiatry	Genome-Wide Association Scan of Trait Depression	Depression--quantitative trait	16q23.3	CDH13	5e-06	Affymetrix & Illumina [up to 2.5 million] (imputed)	Y	N	Y	N	Y	N	Y	N	Y	N	N	N	Y	N	Y	N
chr9	21747802	rs4636294	19578365	Falchi	2009-07-05	Nat Genet	Genome-wide association study identifies variants at 9p21 and 22q13 associated with development of cutaneous nevi.	Cutaneous nevi	9p21.3	MTAP	3e-15	Illumina [297,108]	N	N	Y	N	N	N	Y	N	N	N	N	N	N	N	N	N
chr8	138905295	rs9657451	20125193	Cirulli	2010-02-03	Eur J Hum Genet	Common genetic variation and performance on standardized cognitive tests.	Cognitive test performance	8q24.23	FAM135B	2e-06	Illumina [up to 563,855]	N	N	N	N	Y	N	Y	N	Y	N	Y	N	N	N	N	N
chr20	6620892	rs967417	18391951	Gudbjartsson	2008-04-06	Nat Genet	Many sequence variants affecting diversity of adult human height.	Height	20p12.3	BMP2	2e-08	Illumina and Affymetrix[up to 304,226]	N	N	N	N	N	N	N	N	N	N	Y	N	N	N	N	N
chr1	93401836	rs12745968	20889312	Wang	2010-10-01	Schizophr Res	A genome-wide meta-analysis identifies novel loci associated with schizophrenia and bipolar disorder	Biplolar disorder and schizophrenia	1p22.1	FAM69A	8e-07	Affymetrix [722,112]	Y	N	Y	N	N	N	N	N	N	N	N	N	N	N	N	N
chr16	68024994	rs255052	18193043	Willer	2008-01-13	Nat Genet	Newly identified loci that influence lipid concentrations and risk of coronary artery disease.	HDL cholesterol	16q22.1	LCAT	1e-07	Illumina and Affymetrix[~2,261,000] (imputed)	Y	N	N	N	Y	N	N	N	Y	N	Y	N	Y	N	N	N
chr1	97037082	rs10783050	19079260	Thorleifsson	2008-12-14	Nat Genet	Genome-wide association yields new sequence variants at seven loci that associate with measures of obesity.	Body mass index	1p21.3	NR	4e-06	Illumina [305,846]	N	N	N	N	N	N	N	N	N	N	N	N	Y	N	N	N
chr6	160402704	rs6917747	19010793	Baranzini	2008-11-14	Hum Mol Genet	Genome-wide association analysis of susceptibility and clinical phenotype in multiple sclerosis.	Brain lesion load	6q25.3	IGF2R	7e-06	Illumina[551,642]	N	N	N	N	N	N	Y	N	N	N	Y	N	N	N	N	N
chr1	67675515	rs11805303	17554300	WTCCC	2007-06-07	Nature	Genome-wide association study of 14,000 cases of seven common diseases and 3,000 shared controls.	Crohn's disease	1p31.3	IL23R	6e-12	Affymetrix[469,557]	Y	N	Y	N	Y	N	Y	N	Y	N	N	N	Y	N	Y	N
chr12	56412486	rs1701704	20596022	Petukhova	2010-07-01	Nature	Genome-wide association study in alopecia areata implicates both innate and adaptive immunity	Alopecia areata	12q13.2	IKZF4	3e-08	Illumina [463,301]	N	N	N	N	N	N	Y	N	N	N	Y	N	N	N	Y	N
chr10	63723576	rs10821936	19684603	Trevino	2009-08-16	Nat Genet	Germline genomic variants associated with childhood acute lymphoblastic leukemia.	Acute lymphoblastic leukemia (childhood)	10q21.2	ARID5B	1e-15	Affymetrix [307,944]	N	N	Y	N	N	N	N	N	N	N	N	N	N	N	N	N
chr10	13103284	rs525455	20526338	Johnson	2010-06-06	Nat Genet	Genome-wide meta-analyses identifies seven loci associated with platelet aggregation in responseto agonists	Platelet aggregation	10p13	MST151	7e-07	Affymetrix & Illumina [~2.33 million] (imputed)	Y	N	N	N	N	N	N	N	N	N	N	N	Y	N	N	N
chr17	41807330	rs1513670	19079262	Styrkarsdottir	2008-12-14	Nat Genet	New sequence variants associated with bone mineral density.	Bone mineral density (hip)	17q21.31	SOST	2e-08	Illumina [305,051]	N	N	N	N	Y	N	N	N	N	N	N	N	Y	N	N	N
chr1	41530870	rs6686842	18391952	Weedon	2008-04-06	Nat Genet	Genome-wide association analysis identifies 20 loci that influence adult height.	Height	1p34.2	SCMH1	2e-08	Affymetrix[402,951]	Y	N	N	N	Y	N	N	N	N	N	N	N	Y	N	N	N
chr11	83455706	rs3885683	18464913	Melzer	2008-05-09	PLoS Genet	A genome-wide association study identifies protein quantitative trait loci (pQTLs).	Protein quantitative trait loci	11q14.1	DLG2	8e-06	Illumina[496,032]	N	N	N	N	N	N	N	N	N	N	N	N	N	N	Y	N
chr20	13296911	rs1223271	19915575	Simon-Sanchez	2009-11-15	Nat Genet	Genome-wide association study reveals genetic risk underlying Parkinson's disease.	Parkinson's disease	20p12.1	C20orf82	5e-06	Illumina [463,185]	N	N	N	N	Y	N	N	N	Y	N	N	N	N	N	N	N
chr10	68640950	rs4142041	17158188	Bierut	2006-12-07	Hum Mol Genet	Novel genes identified in a high-density genome wide association study for nicotine dependence.	Nicotine dependence	10q21.3	CTNNA3	6e-06	Perlegen[2.4 million] (pooled)	N	N	Y	N	N	N	N	N	N	N	N	N	N	N	Y	N
chr17	2216257	rs391300	20174558	Tsai	2010-02-19	PLoS Genet	A genome-wide association study identifies susceptibility variants for type 2 diabetes in Han Chinese.	Type 2 diabetes	17p13.3	SRR	3e-09	Illumina [516,737]	N	N	N	N	Y	N	N	N	Y	N	N	N	N	N	N	N
chr4	964358	rs11248060	20070850	Edwards	2010-01-13	Ann Hum Genet	Genome-wide association study confirms SNPs in SNCA and the MAPT region as common risk factors for Parkinson disease.	Parkinson's disease	4p16.3	DGKQ	2e-06	Illumina [495,715] (imputed)	Y	N	N	N	Y	N	N	N	Y	N	Y	N	N	N	N	N
chr6	32625868	rs9273349	20860503	Moffatt	2010-09-23	N Engl J Med	A large-scale, consortium-based genomewide association study of asthma	Asthma	6p21.32	HLA-DQ	7e-14	Illumina [582,892]	N	N	N	N	Y	N	N	N	Y	N	N	N	N	N	N	N
chr16	53769676	rs6499640	19079260	Thorleifsson	2008-12-14	Nat Genet	Genome-wide association yields new sequence variants at seven loci that associate with measures of obesity.	Weight	16q12.2	FTO	6e-14	Illumina [305,846]	N	N	N	N	Y	N	N	N	N	N	N	N	N	N	N	N
chr16	77427768	rs11864477	19249006	Xiong	2009-02-25	Am J Hum Genet	Genome-wide association and follow-up replication studies identified ADAMTS18 and TGFBR3 as bone mass candidate genes in different ethnic groups.	Bone mineral density	16q23.1	ADAMTS18	2e-08	Affymetrix [379,319]	Y	N	N	N	Y	N	N	N	N	N	N	N	N	N	N	N
chr5	106724587	rs252817	20889312	Wang	2010-10-01	Schizophr Res	A genome-wide meta-analysis identifies novel loci associated with schizophrenia and bipolar disorder	Biplolar disorder and schizophrenia	5q21.3	NR	2e-06	Affymetrix [722,112]	Y	N	N	N	N	N	N	N	Y	N	Y	N	N	N	N	N
chr6	32576477	rs9271100	19838193	Han	2009-10-18	Nat Genet	Genome-wide association study in a Chinese Han population identifies nine new susceptibility loci for systemic lupus erythematosus.	Systemic lupus erythematosus	6p21.32	HLA-DRB1	1e-12	Illumina [493,955]	N	N	N	N	Y	N	N	N	N	N	N	N	N	N	N	N
chr10	37508449	rs1148259	19043545	Gieger	2008-11-28	PLoS Genet	Genetics meets metabolomics: a genome-wide association study of metabolite profiles in human serum.	Serum metabolites	10p11.21	ANKRD30A	3e-09	Affymetrix[187,454]	Y	N	N	N	N	N	N	N	N	N	N	N	N	N	N	N
chr14	79945161	rs10146997	19557197	Heard-Costa	2009-06-26	PLoS Genet	NRXN3 is a novel locus for waist circumference: a genome-wide association study from the CHARGE Consortium.	Waist circumference	14q31.1	NRXN3	5e-08	Affymetrix & Illumina [up to 512,349]	N	N	N	N	N	N	N	N	N	N	Y	N	N	N	N	N
chr17	37976468	rs9303277	20639880	Liu	2010-07-18	Nat Genet	Genome-wide meta-analyses identify three loci associated with primary biliary cirrhosis	Primary biliary cirrhosis	17q12	IKZF3,ZPBP2,GSDMB,ORMDL3	2e-09	Illumina [276,459]	Y	N	N	N	Y	N	N	N	N	N	Y	N	Y	N	N	N
chr22	34859792	rs130575	18821565	Lasky-Su	2008-12-05	Am J Med Genet B Neuropsychiatr Genet	Genome-wide association scan of quantitative traits for attention deficit hyperactivity disorder identifies novel associations and confirms candidate gene associations.	Attention deficit hyperactivity disorder	22q12.3	Intergenic	5e-06	Perlegen [429,981]	N	N	N	N	N	N	N	N	Y	N	N	N	N	N	N	N
chr3	11040438	rs9990174	18846501	Sonuga-Barke	2008-10-07	Am J Med Genet B Neuropsychiatr Genet	Does parental expressed emotion moderate genetic effects in ADHD? An exploration using a genome wide association scan.	Conduct disorder (interaction)	3p25.3	SLC6A1	6e-06	Perlegen [429,901)	N	N	N	N	Y	N	N	N	Y	N	N	N	N	N	N	N
chr2	217905831	rs13387042	20872241	Li	2010-09-26	Breast Cancer Res Treat	A combined analysis of genome-wide association studies in breast cancer	Breast cancer	2q35	Intergenic	9e-06	Illumina [285,984]	N	N	N	N	Y	N	N	N	Y	N	Y	N	Y	N	N	N
chr6	34238513	rs6918981	19893584	Kim	2009-11-06	J Hum Genet	Identification of 15 loci influencing height in a Korean population.	Height	6p21.31	HMGA1, C6orf1, NUDT3	2e-08	Affymetrix [334,546]	Y	N	Y	N	Y	N	Y	N	N	N	N	N	N	N	N	N
chr8	27468861	rs9331888	19734903	Lambert	2009-09-06	Nat Genet	Genome-wide association study identifies variants at CLU and CR1 associated with Alzheimer's disease.	Alzheimer's disease	8p21.1	CLU	6e-10	Illumina [537,029]	N	N	N	N	Y	N	Y	N	N	N	N	N	N	N	N	N
chr8	128517572	rs4242382	18264096	Thomas	2008-02-10	Nat Genet	Multiple loci identified in a genome-wide association study of prostate cancer.	Prostate cancer	8q24.21	Intergenic	3e-19	Illumina[527,869]	Y	N	N	N	Y	N	N	N	Y	N	N	N	Y	N	N	N
chr6	91417751	rs713155	20171287	Stein	2010-02-17	Neuroimage	Voxelwise genome-wide association study (vGWAS).	Brain structure	6q15	Intergenic	5e-07	Illumina [448,293]	N	N	N	N	Y	N	N	Y	Y	N	N	Y	N	N	N	N
chr1	15792425	rs2901964	20932654	Kerns	2010-10-05	Int J Radiat Oncol Biol Phys	Genome-Wide Association Study to Identify Single Nucleotide Polymorphisms (SNPs) Associated With the Development of Erectile Dysfunction in African-American Men After Radiotherapy for Prostate Cancer	Erectile dysfunction and prostate cancer treatment	1p36.21	ELA2A	5e-06	Affymetrix [512,497]	Y	N	N	N	N	N	N	N	N	N	N	N	N	N	N	N
chr20	52349891	rs6091737	20705733	O'Seaghdha	2010-08-12	Hum Mol Genet	Common Variants in the Calcium Sensing Receptor Gene are Associated with Total Serum Calcium Levels	Serum calcium	20q13.2	Intergenic	6e-06	Affymetrix & Illumina [~2.5 million] (imputed)	N	N	N	N	N	N	N	N	Y	N	N	N	N	N	N	N
chr17	56448296	rs2257205	20686608	Low	2010-07-29	PLoS One	Genome-wide association study of pancreatic cancer in Japanese population	Pancreatic cancer	17q22	RNF43	8e-06	Illumina [420,236]	N	N	N	N	N	N	N	N	Y	N	N	N	N	N	N	N
chr7	126437896	rs11971186	20237162	Bozaoglu	2010-03-17	J Clin Endocrinol Metab	Chemerin, a Novel Adipokine in the Regulation of Angiogenesis	Plasma chemerin levels	7q31.33	GRM8	9e-06	Illumina [542,944]	N	N	Y	N	N	N	N	N	N	N	N	N	N	N	Y	N
chr3	188112553	rs1464510	20410501	Jin	2010-04-21	N Engl J Med	Variant of TYR and Autoimmunity Susceptibility Loci in Generalized Vitiligo	Vitiligo	3q28	LPP	1e-11	Illumina [520,460]	N	N	N	N	N	N	Y	N	Y	N	N	N	N	N	Y	N
chr5	33636593	rs6868223	20400778	Morrison	2010-04-17	Circ Cardiovasc Genet	Genomic Variation Associated with Mortality among Adults of European and African Ancestry with Heart Failure: The CHARGE Consortium	Mortality among heart failure patients	5p13.3	ADAMTS12	2e-06	Affymetrix [~2.4 million] (imputed)	Y	N	N	N	N	N	N	N	N	N	N	N	N	N	N	N
chr3	143056466	rs7632299	20708005	Chalasani	2010-08-10	Gastroenterology	Genome-Wide Association Study Identifies Variants Associated with Histologic Features of Nonalcoholic Fatty Liver Disease	Non-alcoholic fatty liver disease histology (lobular)	3q24	Intergenic	4e-06	Illumina [324,623]	N	N	Y	N	N	N	Y	N	N	N	N	N	N	N	N	N
chr6	31155784	rs1265181	19169255	Zhang	2009-01-25	Nat Genet	Psoriasis genome-wide association study identifies susceptibility variants within LCE gene cluster at 1q21.	Psoriasis	6p21.33	MHC	NS	Illumina [494,902]	Y	N	Y	N	N	N	N	N	N	N	N	N	N	N	N	N
chr2	156888499	rs1918172	18821565	Lasky-Su	2008-12-05	Am J Med Genet B Neuropsychiatr Genet	Genome-wide association scan of quantitative traits for attention deficit hyperactivity disorder identifies novel associations and confirms candidate gene associations.	Attention deficit hyperactivity disorder	2q24.1	Intergenic	5e-06	Perlegen [429,981]	Y	N	N	N	N	N	N	N	N	N	N	N	N	N	N	N
chr8	101919320	rs931812	18951430	Anney	2008-10-24	Am J Med Genet B Neuropsychiatr Genet	Conduct disorder and ADHD: evaluation of conduct problems as a categorical and quantitative trait in the international multicentre ADHD genetics study.	Attention deficit hyperactivity disorder and conduct disorder	8q22.3	YWHAZ	5e-06	Perlegen[378,332]	Y	N	N	N	N	N	N	N	N	N	N	N	N	N	N	N
chr7	2869984	rs1182188	19343178	Soranzo	2009-04-03	PLoS Genet	Meta-analysis of genome-wide scans for human adult stature identifies novel Loci and associations with measures of skeletal frame size.	Height	7p22.2	GNA12	3e-09	Illumina [229,216]	N	N	N	N	N	N	N	N	N	N	Y	N	N	N	N	N
chr11	29162135	rs1602565	18677311	O'Donovan	2008-07-30	Nat Genet	Identification of loci associated with schizophrenia by genome-wide association and follow-up.	Schizophrenia	11p14.1	Intergenic	3e-06	Affymetrix[362,532]	Y	N	N	N	Y	N	N	N	Y	N	N	N	Y	N	N	N
chr4	140423133	rs17050782	19247474	Caporaso	2009-02-27	PLoS One	Genome-wide and candidate gene association study of cigarette smoking behaviors.	Smoking behavior	4q31.1	SET7	8e-06	Illumina [~518,000]	Y	N	Y	N	Y	N	Y	N	Y	N	N	N	Y	N	Y	N
chr4	26108196	rs874040	20453842	Stahl	2010-05-09	Nat Genet	Genome-wide association study meta-analysis identifies seven new rheumatoid arthritis risk lock	Rheumatoid arthritis	4p15.2	RBPJ	1e-16	Affymetrix & Illumina [~2,716,259] (imputed)	Y	N	N	N	N	N	N	N	N	N	N	N	N	N	N	N
chr2	207634235	rs2277912	20966902	Croteau-Chonka	2010-10-21	Obesity	Genome-Wide Association Study of Anthropometric Traits and Evidence of Interactions With Age and Study Year in Filipino Women	Height	2q33.3	FASTKD2	5e-06	Affymetrix [2,073,674](imputed)	N	N	N	N	Y	N	N	N	Y	N	N	N	N	N	N	N
chr2	38044343	rs4670779	19079262	Styrkarsdottir	2008-12-14	Nat Genet	New sequence variants associated with bone mineral density.	Bone mineral density (spine)	2p22.2	LOC344382	4e-06	Illumina [305,051]	N	N	N	N	N	N	N	N	N	N	Y	N	N	N	N	N
chr11	78091149	rs2373115	17553421	Reiman	2007-06-07	Neuron	GAB2 alleles modify Alzheimer's risk in APOE epsilon4 carriers.	Alzheimer's disease (late onset)	11q14.1	GAB2	1e-10	Affymetrix[312,316]	Y	N	N	N	Y	N	N	N	N	N	N	N	Y	N	N	N
chr2	192914361	rs10497721	17903298	Meigs	2007-09-19	BMC Med Genet	Genome-wide association with diabetes-related traits in the Framingham Heart Study.	Diabetes (incident)	2q32.3	TMEFF2	7e-07	Affymetrix[70,897]	N	N	N	N	N	N	N	N	N	N	N	N	Y	N	N	N
chr20	32333180	rs7274811	20881960	Allen	2010-09-29	Nature	Hundreds of variants clustered in genomic loci and biological pathways affect human height	Height	20q11.22	ZNF341	6e-22	Affymetrix, Illumina & Perlegen [2,834,208] (imputed)	N	N	N	N	N	N	N	N	N	N	Y	N	N	N	N	N
chr10	104594506	rs1004467	19430479	Levy	2009-05-10	Nat Genet	Genome-wide association study of blood pressure and hypertension.	Systolic blood pressure	10q24.32	CYP17A1	1e-10	Affymetrix & Illumina [2,533,153](imputed)	N	N	N	N	Y	N	N	N	N	N	N	N	N	N	N	N
chr1	149892871	rs11205277	18391951	Gudbjartsson	2008-04-06	Nat Genet	Many sequence variants affecting diversity of adult human height.	Height	1q21.2	Histone class 2A,MTMR11, SV2A, SF3B4	1e-10	Illumina and Affymetrix[up to 304,226]	N	N	N	N	N	N	Y	N	N	N	N	N	N	N	Y	N
chr19	8271720	rs7258249	19798445	Hicks	2009-10-02	PLoS Genet	Genetic determinants of circulating sphingolipid concentrations in European populations.	Sphingolipid concentrations	19p13.2	LASS4	2e-27	Illumina [318,237]	N	N	N	N	Y	N	N	N	N	N	N	N	N	N	N	N
chr2	65862377	rs1457451	19084217	Benyamin	2008-12-17	Am J Hum Genet	Variants in TF and HFE explain approximately 40% of genetic variation in serum-transferrin levels.	Serum markers of iron status	2p14	Q6ZNG6	3e-06	Illumina [315,887]	N	N	N	N	Y	N	Y	N	N	N	N	N	Y	N	Y	N
chr1	145723644	rs1967017	20884846	Yang	2010-09-30	Circ Cardiovasc Genet	Multiple Genetic Loci Influence Serum Urate And Their Relationship With Gout and Cardiovascular Disease Risk Factors	Serum urate	1q21.1	PDZK1	4e-08	Affymetrix & Illumina [~2.5 million] (imputed)	N	N	N	N	N	N	N	N	N	N	N	N	Y	N	N	N
chr4	142709722	rs17007695	19176441	Yang	2009-01-28	JAMA	Genome-wide interrogation of germline genetic variation associated with treatment response in childhood acute lymphoblastic leukemia.	Response to treatment for acute lymphoblastic leukemia	4q31.21	IL15	9e-07	Affymetrix [476,796]	Y	N	N	N	N	N	N	N	N	N	N	N	N	N	N	N
chr16	68383046	rs7197653	20700443	Meyer	2010-08-05	PLoS Genet	Genome-Wide Association Studies of Serum Magnesium, Potassium, and Sodium Concentrations Identify Six Loci Influencing Serum Magnesium Levels	Serum magnesium levels	16q22.1	PRMT7	2e-06	Affymetrix & Illumina [~2.5 million] (imputed)	N	N	N	N	N	N	N	N	N	N	N	N	Y	N	Y	Y
chr6	32401216	rs3135338	20159113	Jakkula	2010-02-12	Am J Hum Genet	Genome-wide association study in a high-risk isolate for multiple sclerosis reveals associated variants in STAT3 gene.	Multiple sclerosis	6p21.32	HLA	2e-25	Illumina [297,343]	N	N	N	N	N	N	N	N	N	N	Y	N	N	N	N	N
chr10	119418103	rs2184898	20585324	Dick	2010-06-27	Mol Psychiatry	Genome-wide association study of conduct disorder symptomatology	Conduct disorder (case status)	10q26.11	Intergenic	3e-06	Illumina [948,658]	N	N	N	N	N	N	N	N	N	N	Y	N	N	N	N	N
chr9	136131321	rs8176746	20139978	Kamatani	2010-02-07	Nat Genet	Genome-wide association study of hematological and biochemical traits in a Japanese population	Hematological and biochemical traits	9q34.2	ABO	4e-08	Illumina [up to 566,430]	N	N	N	N	N	N	Y	N	Y	N	Y	N	N	N	N	N
chr17	3786906	rs758642	19247474	Caporaso	2009-02-27	PLoS One	Genome-wide and candidate gene association study of cigarette smoking behaviors.	Smoking behavior	17p13.2	CAMKK1	7e-06	Illumina [~518,000]	Y	N	N	N	Y	N	N	N	N	N	Y	N	N	N	N	N
chr6	41905274	rs3218097	20139978	Kamatani	2010-02-07	Nat Genet	Genome-wide association study of hematological and biochemical traits in a Japanese population	Hematological and biochemical traits	6p21.1	USP49,MED20,BYSL,CCND3	1e-10	Illumina [up to 566,430]	N	N	N	N	Y	N	N	N	Y	N	N	N	N	N	N	N
chr6	32586853	rs9271366	20694011	Ferreira	2010-08-08	Nat Genet	Association of IFIH1 and other autoimmunity risk alleles with selective IgA deficiency	Immunoglobulin A	6p21.32	HLA-DRB1	3e-33	Illumina [2,057,134] (imputed)	N	N	N	N	Y	N	N	N	N	N	N	N	Y	N	N	N
chr14	69408696	rs2268983	19247474	Caporaso	2009-02-27	PLoS One	Genome-wide and candidate gene association study of cigarette smoking behaviors.	Smoking behavior	14q24.1	ACTN1	7e-06	Illumina [~518,000]	N	N	N	N	N	N	Y	N	N	N	N	N	N	N	N	N
chr19	10395682	rs5498	18604267	Pare	2008-07-04	PLoS Genet	Novel association of ABO histo-blood group antigen with soluble ICAM-1: results of a genome-wide association study of 6,578 women.	Soluble ICAM-1	19p13.2	ICAM1	5e-25	Illumina[336,108]	N	N	N	N	N	N	Y	N	N	N	N	N	N	N	Y	N
chr16	61123146	rs2639889	17903295	Lunetta	2007-09-19	BMC Med Genet	Genetic correlates of longevity and selected age-related phenotypes: a genome-wide association study in the Framingham Study.	Morbidity-free survival	16q21	Intergenic	9e-07	Affymetrix[70,897]	N	N	N	N	N	N	Y	N	N	N	N	N	N	N	Y	N
chr8	95960510	rs896854	20581827	Voight	2010-06-27	Nat Genet	Twelve type 2 diabetes susceptibility loci identified through large-scale association analysis	Type 2 diabetes	8q22.1	TP53INP1	1e-09	Affymetrix & Illumina [2,426,886] (imputed)	N	N	N	N	Y	N	N	N	N	N	N	N	N	N	N	N
chr1	237911003	rs2819770	17903301	Vasan	2007-09-19	BMC Med Genet	Genome-wide association of echocardiographic dimensions, brachial artery endothelial function and treadmill exercise responses in the Framingham Heart Study.	Exercise treadmill test traits	1q43	RYR2	4e-06	Affymetrix[70,897]	N	N	N	N	Y	N	N	N	N	N	N	N	Y	N	N	N
chr6	160863531	rs2048327	19198611	Tregouet	2009-02-08	Nat Genet	Genome-wide haplotype association study identifies the SLC22A3-LPAL2-LPA gene cluster as a risk locus for coronary artery disease	Coronary heart disease	6q25.3	SLC22A3,LPAL2,LPA	4e-15	Affymetrix [~500,000]	Y	N	N	N	Y	N	N	N	N	N	N	N	N	N	N	N
chr11	96000099	rs7115578	19176441	Yang	2009-01-28	JAMA	Genome-wide interrogation of germline genetic variation associated with treatment response in childhood acute lymphoblastic leukemia.	Response to treatment for acute lymphoblastic leukemia	11q21	MAML2	8e-06	Affymetrix [476,796]	N	N	Y	N	N	N	Y	N	N	N	N	N	N	N	Y	N
chr18	35214005	rs2162440	19359265	Mangino	2009-04-08	J Med Genet	A genome-wide association study identifies a novel locus on chromosome 18q12.2 influencing white cell telomere length.	Telomere length	18q12.2	BRUNOL4, PIKC3C	3e-06	Illumina [~314,075]	N	N	N	N	Y	N	N	N	N	N	N	N	N	N	N	N
chr12	112871371	rs11066301	19820697	Soranzo	2009-10-11	Nat Genet	A genome-wide meta-analysis identifies 22 loci associated with eight hematological parameters in the HaemGen consortium.	Hematological parameters	12q24.13	PTPN11	8e-12	Affymetrix and Illumina [~2.11 million] (imputed)	N	N	N	N	N	N	N	N	Y	N	N	N	N	N	N	N
chr8	20066048	rs1106634	20889312	Wang	2010-10-01	Schizophr Res	A genome-wide meta-analysis identifies novel loci associated with schizophrenia and bipolar disorder	Biplolar disorder and schizophrenia	8p21.3	NR	4e-06	Affymetrix [722,112]	Y	N	N	N	N	N	N	N	N	N	N	N	Y	N	N	N
chr4	55407761	rs172629	19862010	Ganesh	2009-10-11	Nat Genet	Multiple loci influence erythrocyte phenotypes in the CHARGE Consortium.	Mean corpuscular volume	4q12	KIT	1e-15	Affymetrix & Illumina [~2.5 million](imputed)	Y	N	Y	N	N	N	N	N	N	N	N	N	N	N	N	N
chr16	84446383	rs10514604	18839057	Lesch	2008-10-07	J Neural Transm	Molecular genetics of adult ADHD: converging evidence from genome-wide association and extended pedigree linkage studies.	Attention deficit hyperactivity disorder	16q24.1	ATP2C2	8e-07	Affymetrix [504,219](pooled)	Y	Y	N	N	N	N	N	N	N	N	N	N	Y	Y	N	N
chr20	4680250	rs1799990	19081515	Mead	2008-12-11	Lancet Neurol	Genetic risk factors for variant Creutzfeldt-Jakob disease: a genome-wide association study.	Creutzfeldt-Jakob disease	20p13	PRNP	2e-21	Affymetrix [288,908]	N	N	N	N	Y	N	N	N	N	N	N	N	Y	N	N	N
chr16	82594382	rs4783227	20195266	Adkins	2010-03-02	Mol Psychiatry	Genomewide pharmacogenomic study of metabolic side effects to antipsychotic drugs	Response to antipsychotic treatment	16q23.3	Intergenic	4e-07	Affymetrix [492,900]	N	N	N	N	Y	N	N	N	Y	N	N	N	Y	N	N	N
chr12	42171981	rs871392	19260141	Zemunik	2009-02-01	Croat Med J	Genome-wide association study of biochemical traits in Korcula Island, Croatia.	Biochemical measures	12q12	Intergenic	3e-06	Illumina [316,730]	N	N	N	N	Y	N	Y	N	N	N	N	N	N	N	N	N
chr3	133508463	rs1830084	19084217	Benyamin	2008-12-17	Am J Hum Genet	Variants in TF and HFE explain approximately 40% of genetic variation in serum-transferrin levels.	Serum markers of iron status	3q22.1	TF	1e-09	Affymetrix [100,846]	Y	N	N	N	N	N	N	N	N	N	N	N	N	N	N	N
chr17	47440465	rs16948048	19430483	Newton-Cheh	2009-05-10	Nat Genet	Genome-wide association study identifies eight loci associated with blood pressure.	Diastolic blood pressure	17q21.32	ZNF652, PHB	5e-09	Affymetrix & Illumina [2,497,993] (imputed)	N	N	N	N	N	N	N	N	N	N	Y	N	N	N	N	N
chr3	176030095	rs6799767	20208534	Rothenberg	2010-03-07	Nat Genet	Common variants at 5q22 associate with pediatric eosinophilic esophagitis.	Eosinophilic esophagitis (pediatric)	3q26.32	NR	4e-07	Illumina [~550,000]	N	N	N	N	Y	N	N	N	Y	N	N	N	N	N	N	N
chr21	29475195	rs9305354	17903292	Hwang	2007-09-19	BMC Med Genet	A genome-wide association for kidney function and endocrine-related traits in the NHLBI's Framingham Heart Study.	Urinary albumin excretion	21q21.3	Intergenic	8e-06	Affymetrix[70,897]	N	N	N	N	N	N	N	N	Y	N	N	N	N	N	N	N
chr9	27490966	rs7046653	18615156	Liu	2008-07-10	Mol Med	Genome-wide association scan identifies candidate polymorphisms associated with differential response to anti-TNF treatment in rheumatoid arthritis.	Response to TNF antagonist treatment	9p21.2	IFNK	5e-07	Illumina[283,348]	N	N	N	N	Y	N	N	N	N	N	N	N	Y	N	N	N
chr9	16864520	rs2153271	20585627	Eriksson	2010-06-24	PLoS Genet	Web-based, participant-driven studies yield novel genetic associations for common traits	Freckling	9p22.2	BNC2	4e-10	Illumina [535,076]	N	N	N	N	N	N	Y	N	N	N	N	N	N	N	Y	N
chr6	41925289	rs11970772	19820697	Soranzo	2009-10-11	Nat Genet	A genome-wide meta-analysis identifies 22 loci associated with eight hematological parameters in the HaemGen consortium.	Hematological parameters	6p21.1	BYSL, CCND3	7e-19	Affymetrix and Illumina [~2.11 million] (imputed)	Y	N	N	N	N	N	N	N	N	N	N	N	Y	N	N	N
chr5	123119564	rs11241713	19451621	Landers	2009-05-18	Proc Natl Acad Sci U S A	Reduced expression of the Kinesin-Associated Protein 3 (KIFAP3) gene increases survival in sporadic amyotrophic lateral sclerosis.	Amyotrophic lateral sclerosis	5q23.2	CSNK1G3	3e-06	Illumina [288,357]	Y	N	N	N	Y	N	N	N	Y	N	N	N	N	N	N	N
chr8	58840923	rs1992045	20889312	Wang	2010-10-01	Schizophr Res	A genome-wide meta-analysis identifies novel loci associated with schizophrenia and bipolar disorder	Biplolar disorder and schizophrenia	8q12.1	FAM110B	2e-07	Affymetrix [722,112]	Y	N	N	N	Y	N	N	N	Y	N	N	N	Y	N	N	N
chr3	72437412	rs9863706	20881960	Allen	2010-09-29	Nature	Hundreds of variants clustered in genomic loci and biological pathways affect human height	Height	3p13	RYBP	4e-13	Affymetrix, Illumina & Perlegen [2,834,208] (imputed)	Y	N	N	N	Y	N	N	N	Y	N	N	N	Y	N	N	N
chr7	146048829	rs7799181	20889312	Wang	2010-10-01	Schizophr Res	A genome-wide meta-analysis identifies novel loci associated with schizophrenia and bipolar disorder	Biplolar disorder and schizophrenia	7q35	NR	2e-06	Affymetrix [722,112]	Y	N	N	N	N	N	N	N	N	N	N	N	N	N	N	N
chr1	146854835	rs4950322	18464913	Melzer	2008-05-09	PLoS Genet	A genome-wide association study identifies protein quantitative trait loci (pQTLs).	Protein quantitative trait loci	1q21.1	CHD1L	7e-07	Illumina[496,032]	N	N	N	N	N	N	N	N	Y	N	N	N	N	N	N	N
chr16	10183086	rs1463132	20041166	Fellay	2009-12-24	PLoS Genet	Common genetic variation and the control of HIV-1 in humans.	HIV-1 control	16p13.2	NR	8e-06	Illumina [NR]	N	N	Y	N	N	N	N	N	N	N	N	N	N	N	N	N
chr1	26521139	rs11809207	19343178	Soranzo	2009-04-03	PLoS Genet	Meta-analysis of genome-wide scans for human adult stature identifies novel Loci and associations with measures of skeletal frame size.	Height	1p36.11	CATSPER4	6e-08	Illumina [229,216]	N	N	N	N	N	N	N	N	N	N	N	N	Y	N	N	N
chr1	167411383	rs864537	20190752	Dubois	2010-02-28	Nat Genet	Multiple common variants for celiac disease influencing immune gene expression.	Celiac disease	1q24.2	CD247	4e-07	Illumina [292,387]	Y	N	N	N	Y	N	N	N	N	N	Y	N	N	N	N	N
chr10	44753866	rs501120	17634449	Samani	2007-07-18	N Engl J Med	Genomewide association analysis of coronary artery disease.	Coronary heart disease	10q11.21	CXCL12	9e-08	Affymetrix [377,857]	N	N	N	N	N	N	N	N	N	N	Y	N	N	N	N	N
chr19	49206416	rs492602	18776911	Hazra	2008-09-07	Nat Genet	Common variants of FUT2 are associated with plasma vitamin B12 levels.	Plasma level of vitamin B12	19q13.33	FUT2	5e-17	Illumina[528,134]	N	N	N	N	N	N	N	N	Y	Y	Y	N	N	N	N	N
chr6	160962502	rs7767084	19198611	Tregouet	2009-02-08	Nat Genet	Genome-wide haplotype association study identifies the SLC22A3-LPAL2-LPA gene cluster as a risk locus for coronary artery disease	Coronary heart disease	6q25.3	SLC22A3,LPAL2,LPA	4e-15	Affymetrix [~500,000]	Y	N	N	N	N	N	N	N	N	N	N	N	Y	N	N	N
chr5	1342713	rs31489	19836008	Landi	2009-10-15	Am J Hum Genet	A genome-wide association study of lung cancer identifies a region of chromosome 5p15 associated with risk for adenocarcinoma.	Lung adenocarcinoma	5p15.33	CLPTM1L	2e-10	Illumina [515,922]	N	N	N	N	Y	N	N	N	N	N	N	N	N	N	N	N
chr3	64078008	rs153734	19303062	Tanaka	2009-03-18	Am J Hum Genet	Genome-wide association study of vitamin B6, vitamin B12, folate, and homocysteine blood concentrations.	Folate pathway vitamin levels	3p14.1	PRICKLE2	7e-06	Affymetrix and Illumina [~2.5 million] (imputed)	Y	N	N	N	Y	N	N	N	Y	N	N	N	N	N	N	N
chr2	204693875	rs231735	19503088	Gregersen	2009-06-07	Nat Genet	REL, encoding a member of the NF-kappaB family of transcription factors, is a newly defined risk locus for rheumatoid arthritis.	Rheumatoid arthritis	2q33.2	CTLA4	6e-09	Illumina [278,502]	Y	N	N	N	N	N	N	N	N	N	N	N	Y	N	N	N
chr8	129543948	rs10088218	20852632	Goode	2010-09-19	Nat Genet	A genome-wide association study identifies susceptibility loci for ovarian cancer at 2q31 and 8q24	Ovarian cancer	8q24.21	MYC,THEM75	3e-09	Illumina [2,056,878] (imputed)	Y	N	N	N	Y	N	N	N	Y	N	N	N	N	N	N	N
chr19	49206984	rs602662	19303062	Tanaka	2009-03-18	Am J Hum Genet	Genome-wide association study of vitamin B6, vitamin B12, folate, and homocysteine blood concentrations.	Folate pathway vitamin levels	19q13.33	FUT2	3e-20	Affymetrix and Illumina [~2.5 million] (imputed)	N	N	N	N	N	N	N	N	Y	N	N	N	N	N	N	N
chr4	83499312	rs7658637	20125193	Cirulli	2010-02-03	Eur J Hum Genet	Common genetic variation and performance on standardized cognitive tests.	Cognitive test performance	4q21.22	AC067942.6-1	6e-07	Illumina [up to 563,855]	N	N	N	N	N	N	N	N	N	N	N	N	Y	N	N	N
chr9	108936673	rs7861820	19448621	He	2009-05-17	Nat Genet	Genome-wide association studies identify loci associated with age at menarche and age at natural menopause.	Menarche and menopause (age at onset)	9q31.2	Intergenic	3e-09	Illumina [317,759]	N	N	N	N	N	N	N	N	N	N	N	N	N	N	Y	N
chr21	44779679	rs496300	20694148	Zabaneh	2010-08-04	PLoS One	A genome-wide association study of the metabolic syndrome in Indian Asian men	Metabolic syndrome	21q22.3	FLJ41733	4e-07	Illumina [308,011]	N	N	N	N	Y	N	N	N	N	N	N	N	N	N	N	N
chr11	61609749	rs174583	20339536	Barber	2010-03-22	PLoS ONE	Genome-wide association of lipid-lowering response to statins in combined study populations	Response to statin therapy	11q12.2	FADS2, FADS1, FADS3	3e-06	Illumina [~2.5 million](imputed)	N	N	Y	N	N	N	Y	N	N	N	N	N	N	N	N	N
chr8	142632314	rs13263959	20585627	Eriksson	2010-06-24	PLoS Genet	Web-based, participant-driven studies yield novel genetic associations for common traits	Hair color	8q24.3	NR	8e-07	Illumina [535,076]	Y	N	N	N	N	N	N	N	N	N	N	N	N	N	N	N
chr5	89546108	rs12518099	19734900	Rung	2009-09-06	Nat Genet	Genetic variant near IRS1 is associated with type 2 diabetes, insulin resistance and hyperinsulinemia.	Type 2 diabetes and other traits	5q14.3	LOC72901, CETN3	7e-07	Illumina [392,365]	N	N	N	N	Y	N	Y	N	Y	N	Y	N	Y	N	Y	N
chr1	67760139	rs924080	20622878	Remmers	2010-07-11	Nat Genet	Genome-wide association study identifies variants in the MHC class I, IL10, and IL23R-IL12RB2 regions associated with Behcet's disease	Behcet's disease	1p31.3	IL23R,IL12RB2	7e-09	Illumina [311,459]	N	N	N	N	N	N	N	N	N	N	N	N	Y	N	N	N
chr2	227093744	rs2943641	19734900	Rung	2009-09-06	Nat Genet	Genetic variant near IRS1 is associated with type 2 diabetes, insulin resistance and hyperinsulinemia.	Type 2 diabetes and other traits	2q36.3	LOC64673, IRS1	9e-12	Illumina [392,365]	N	N	N	N	Y	N	N	N	N	N	N	N	N	N	N	N
chr6	31085769	rs3094212	20139978	Kamatani	2010-02-07	Nat Genet	Genome-wide association study of hematological and biochemical traits in a Japanese population	Hematological and biochemical traits	6p21.33	CDSN,PSORS1C1	7e-09	Illumina [up to 566,430]	Y	N	Y	N	Y	N	Y	N	Y	N	Y	N	Y	N	Y	N
chr11	2858545	rs2237897	18711366	Unoki	2008-08-17	Nat Genet	SNPs in KCNQ1 are associated with susceptibility to type 2 diabetes in East Asian and European populations.	Type 2 diabetes	11p15.4	KCNQ1	1e-16	Affymetrix [207,097]	N	N	N	N	N	Y	N	N	N	N	N	N	N	N	N	N
chr3	49701982	rs9858542	19915572	Barrett	2009-11-15	Nat Genet	Genome-wide association study of ulcerative colitis identifies three new susceptibility loci, including the HNF4A region.	Ulcerative colitis	3p21.31	MST1	7e-09	Affymetrix [NR]	Y	N	N	N	Y	N	N	N	Y	N	N	N	Y	N	N	N
chr1	205713377	rs823128	19915575	Simon-Sanchez	2009-11-15	Nat Genet	Genome-wide association study reveals genetic risk underlying Parkinson's disease.	Parkinson's disease	1q32.1	PARK16, NUCKS1	7e-08	Illumina [463,185]	N	N	N	N	Y	N	N	N	Y	N	N	N	N	N	N	N
chr10	126696871	rs4962416	18264096	Thomas	2008-02-10	Nat Genet	Multiple loci identified in a genome-wide association study of prostate cancer.	Prostate cancer	10q26.13	CTBP2	2e-07	Illumina[527,869]	N	N	N	N	Y	N	N	N	Y	N	N	N	Y	N	N	N
chr5	141681787	rs4624820	20543847	Turnbull	2010-06-13	Nat Genet	Variants near DMRT1, TERT and ATF7IP are associated with testicular germ cell cancer	Testicular germ cell cancer	5q31.3	SPRY4	1e-14	Illumina [298,782]	N	N	N	N	N	N	N	N	N	N	Y	N	N	N	N	N
chr12	121439432	rs1169310	18439552	Reiner	2008-04-24	Am J Hum Genet	Polymorphisms of the HNF1A gene encoding hepatocyte nuclear factor-1 alpha are associated with C-reactive protein.	C-reactive protein	12q24.31	HNF1A	2e-08	Illumina[317,000]	N	N	N	N	N	N	Y	N	N	N	N	N	N	N	Y	N
chr15	92445872	rs3924426	18521091	Volpi	2008-06-03	Mol Psychiatry	Whole genome association study identifies polymorphisms associated with QT prolongation during iloperidone treatment of schizophrenia.	Response to iloperidone treatment (QT prolongation)	15q26.1	SLCO3A1	2e-06	Affymetrix[339,272]	N	N	Y	N	N	N	Y	N	N	N	N	N	N	N	Y	N
chr1	117104214	rs2300747	19525953	De Jager	2009-06-14	Nat Genet	Meta-analysis of genome scans and replication identify CD6, IRF8 and TNFRSF1A as new multiple sclerosis susceptibility loci.	Multiple sclerosis	1p13.1	CD58	3e-10	Affymetrix & Illumina [~2.56 million] (imputed)	N	N	N	N	Y	N	N	N	Y	N	N	N	N	N	N	N
chr11	66335307	rs2242663	19416921	Scott	2009-05-05	Proc Natl Acad Sci U S A	Genome-wide association and meta-analysis of bipolar disorder in individuals of European ancestry.	Bipolar disorder	11q13.1	NR	1e-06	Affymetrix and Illumina [2,366,197] (imputed)	N	N	Y	N	N	N	N	N	N	N	N	N	N	N	N	N
chr3	7982826	rs4591494	17903294	Yang	2007-09-19	BMC Med Genet	Genome-wide association and linkage analyses of hemostatic factors and hematological phenotypes in the Framingham Heart Study.	Factor VII	3p26.1	Intergenic	9e-06	Affymetrix[70,897]	N	N	N	N	Y	N	N	N	Y	N	N	N	Y	N	N	N
chr19	33453658	rs4805834	20383145	Chambers	2010-04-11	Nat Genet	Genetic loci influencing kidney function and chronic kidney disease	Serum creatinine	19q13.11	SLC7A9	5e-11	Affymetrix, Illumina and Perlegen [~2.6 Million] (imputed)	N	N	N	N	Y	N	Y	N	N	N	Y	N	N	N	N	N
chr2	216898657	rs7590720	19581569	Treutlein	2009-07-01	Arch Gen Psychiatry	Genome-wide association study of alcohol dependence.	Alcohol dependence	2q35	PECR	1e-08	Illumina [524,396]	Y	N	N	N	N	N	N	N	N	N	N	N	N	N	N	N
chr6	29611430	rs29232	19664746	Tse	2009-08-05	Am J Hum Genet	Genome-wide association study reveals multiple nasopharyngeal carcinoma-associated loci within the HLA region at chromosome 6p21.3.	Nasopharyngeal carcinoma	6p22.1	GABBR1	9e-17	Illumina [480,365]	N	N	N	N	Y	N	N	N	N	N	N	N	Y	N	N	N
chr2	123291021	rs1527243	20932654	Kerns	2010-10-05	Int J Radiat Oncol Biol Phys	Genome-Wide Association Study to Identify Single Nucleotide Polymorphisms (SNPs) Associated With the Development of Erectile Dysfunction in African-American Men After Radiotherapy for Prostate Cancer	Erectile dysfunction and prostate cancer treatment	2q14.3	TSN	1e-06	Affymetrix [512,497]	Y	N	N	N	Y	N	N	N	N	N	N	N	N	N	N	N
chr15	93050965	rs1455782	17903307	Wilk	2007-09-19	BMC Med Genet	Framingham Heart Study genome-wide association: results for pulmonary function measures.	Pulmonary function traits (other)	15q26.1	FLJ32831	4e-06	Affymetrix[70,897]	N	N	N	N	N	N	Y	N	N	N	N	N	N	N	Y	N
chr19	19658471	rs16996148	18193044	Kathiresan	2008-01-13	Nat Genet	Six new loci associated with blood low-density lipoprotein cholesterol, high-density lipoprotein cholesterol or triglycerides in humans.	Triglycerides	19p13.11	CILP2, PBX4	4e-09	Affymetrix[389,878]	Y	N	N	N	Y	N	N	N	N	N	N	N	Y	N	N	N
chr1	219644223	rs2605100	19557161	Lindgren	2009-06-26	PLoS Genet	Genome-wide association scan meta-analysis identifies three Loci influencing adiposity and fat distribution.	Adiposity	1q41	LYPLAL1	3e-08	Affymetrix & Illumina [2,573,738] (imputed)	Y	N	N	N	Y	N	N	N	Y	N	N	N	N	N	N	N
chr4	102751075	rs10516487	18204447	Kozyrev	2008-01-20	Nat Genet	Functional variants in the B-cell gene BANK1 are associated with systemic lupus erythematosus.	Systemic lupus erythematosus	4q24	BANK1	4e-10	Affymetrix[85,042]	Y	N	N	N	N	N	N	N	N	N	N	N	Y	N	N	N
chr12	121435586	rs2259816	19198612	Erdmann	2009-02-08	Nat Genet	New susceptibility locus for coronary artery disease on chromosome 3q22.3.	Coronary heart disease	12q24.31	HNF1A,C12orf43	5e-07	Affymetrix [567,119]	N	N	N	N	N	N	N	N	N	Y	N	N	N	N	N	N
chr4	89869331	rs2869967	20010835	Hancock	2009-12-13	Nat Genet	Meta-analyses of genome-wide association studies identify multiple loci associated with pulmonary function.	Pulmonary function	4q22.1	FAM13A	1e-07	Affymetrix & Illumina [2,534,500] (imputed)	N	N	N	N	Y	N	N	N	Y	N	N	N	N	N	N	N
chr1	22698446	rs7524102	19915572	Barrett	2009-11-15	Nat Genet	Genome-wide association study of ulcerative colitis identifies three new susceptibility loci, including the HNF4A region.	Ulcerative colitis	1p36.12	Intergenic	3e-07	Affymetrix [NR]	Y	N	N	N	Y	N	N	N	Y	N	N	N	Y	N	N	N
chr8	19827847	rs10105606	20864672	Waterworth	2010-09-23	Arterioscler Thromb Vasc Biol	Genetic Variants Influencing Circulating Lipid Levels and Risk of Coronary Artery Disease	Triglycerides	8p21.3	LPL	4e-26	Affymetrix, Illumina & Perlegen [2,155,369] (imputed)	N	N	N	N	Y	N	N	N	Y	N	N	N	Y	N	N	N
chr10	55294873	rs583012	17903293	Benjamin	2007-09-19	BMC Med Genet	Genome-wide association with select biomarker traits in the Framingham Heart Study.	Select biomarker traits	10q21.1	Intergenic	2e-06	Affymetrix[70,897]	N	N	N	N	N	N	N	N	Y	N	N	N	N	N	N	N
chr12	129300693	rs1385374	19838193	Han	2009-10-18	Nat Genet	Genome-wide association study in a Chinese Han population identifies nine new susceptibility loci for systemic lupus erythematosus.	Systemic lupus erythematosus	12q24.32	SLC15A4	2e-11	Illumina [493,955]	N	N	Y	N	N	N	N	N	N	N	N	N	N	N	N	N
chr1	67730054	rs6669582	17804789	Raelson	2007-09-05	Proc Natl Acad Sci U S A	Genome-wide association study for Crohn's disease in the Quebec Founder Population identifies multiple validated disease loci.	Crohn's disease	1p31.3	IL23R	2e-07	Perlegen [164,279]	N	N	N	N	N	N	N	N	N	N	N	N	Y	N	Y	N
chr7	37374509	rs6974491	20190752	Dubois	2010-02-28	Nat Genet	Multiple common variants for celiac disease influencing immune gene expression.	Celiac disease	7p14.1	ELMO1	2e-07	Illumina [292,387]	N	N	N	N	N	N	Y	N	N	N	N	N	N	N	N	N
chr8	90778512	rs42490	20018961	Zhang	2009-12-16	N Engl J Med	Genomewide association study of leprosy.	Leprosy	8q21.3	RIPK2	1e-16	Illumina [491,883]	N	N	N	N	Y	N	N	N	Y	N	N	N	N	N	N	N
chr6	30119889	rs9468692	20041166	Fellay	2009-12-24	PLoS Genet	Common genetic variation and the control of HIV-1 in humans.	HIV-1 control	6p22.1	TRIM10	1e-06	Illumina [NR]	N	N	N	N	Y	N	N	N	Y	N	N	N	Y	N	N	N
chr17	54430154	rs12449568	18391950	Lettre	2008-04-06	Nat Genet	Identification of ten loci associated with height highlights new biological pathways in human growth.	Height	17q22	ANKFN1	2e-06	Affymetrix and Illumina[2,260,683](imputed)	Y	N	N	N	N	N	N	N	N	N	N	N	Y	N	N	N
chr16	83487470	rs17216786	20195266	Adkins	2010-03-02	Mol Psychiatry	Genomewide pharmacogenomic study of metabolic side effects to antipsychotic drugs	Response to antipsychotic treatment	16q23.3	CDH13	1e-06	Affymetrix [492,900]	Y	N	Y	N	N	N	N	N	N	N	N	N	Y	N	Y	N
chr15	78789487	rs13180	20173748	Cho	2010-02-21	Nat Genet	Variants in FAM13A are associated with chronic obstructive pulmonary disease.	Chronic obstructive pulmonary disease	15q25.1	CHRNA3, CHRNA5, IREB2	2e-08	Illumina [499,578]	N	N	N	N	N	N	N	N	N	N	Y	N	N	N	N	N
chr12	103495150	rs10778213	18439548	Ridker	2008-04-24	Am J Hum Genet	Loci related to metabolic-syndrome pathways including LEPR,HNF1A, IL6R, and GCKR associate with plasma C-reactive protein: the Women's Genome Health Study.	C-reactive protein	12q23.2	Unknown	1e-10	Illumina[336,108]	N	N	N	N	N	N	N	N	N	N	Y	N	N	N	N	N
chr18	25926058	rs11083271	20708005	Chalasani	2010-08-10	Gastroenterology	Genome-Wide Association Study Identifies Variants Associated with Histologic Features of Nonalcoholic Fatty Liver Disease	Non-alcoholic fatty liver disease histology (lobular)	18q12.1	Intergenic	8e-06	Illumina [324,623]	Y	N	N	N	Y	N	N	N	N	N	N	N	N	N	N	N
chr8	90342185	rs4397449	20125193	Cirulli	2010-02-03	Eur J Hum Genet	Common genetic variation and performance on standardized cognitive tests.	Cognitive test performance	8q21.3	RIPK2	3e-06	Illumina [up to 563,855]	Y	N	Y	N	N	N	N	N	N	N	N	N	N	N	N	N
chr1	214159255	rs340874	20081858	Dupuis	2010-01-17	Nat Genet	New genetic loci implicated in fasting glucose homeostasis and their impact on type 2 diabetes risk.	Fasting glucose-related traits	1q32.3	PROX1	7e-12	Affymetrix & Illumina [~2.5 million] (imputed)	N	N	N	N	Y	N	N	N	N	N	N	N	N	N	N	N
chr4	80564507	rs10518224	19197348	Lowe	2009-02-06	PLoS Genet	Genome-wide association studies in an isolated founder population from the Pacific Island of Kosrae.	Quantitative traits	4q21.21	Intergenic	7e-06	Affymetrix [408,775]	Y	N	N	N	N	N	N	N	N	N	N	N	Y	N	N	N
chr11	27667201	rs925946	19079260	Thorleifsson	2008-12-14	Nat Genet	Genome-wide association yields new sequence variants at seven loci that associate with measures of obesity.	Weight	11p14.1	BDNF	4e-09	Illumina [305,846]	N	N	N	N	N	N	N	N	N	N	Y	N	N	N	N	N
chr8	118185024	rs3802177	20581827	Voight	2010-06-27	Nat Genet	Twelve type 2 diabetes susceptibility loci identified through large-scale association analysis	Type 2 diabetes	8q24.11	SLC30A8	1e-08	Affymetrix & Illumina [2,426,886] (imputed)	N	N	N	N	Y	N	N	N	N	N	N	N	N	N	N	N
chr6	44837355	rs3799977	18839057	Lesch	2008-10-07	J Neural Transm	Molecular genetics of adult ADHD: converging evidence from genome-wide association and extended pedigree linkage studies.	Attention deficit hyperactivity disorder	6p21.1	SUPT3H	5e-06	Affymetrix [504,219](pooled)	Y	N	Y	N	N	N	N	N	N	N	N	N	N	N	N	N
chr3	14530720	rs9036	19734545	Need	2009-09-04	Hum Mol Genet	A genome-wide study of common SNPs and CNVs in cognitive performance in the CANTAB.	Cognitive performance	3p25.1	GRIP2	3e-06	Illumina [475,971]	N	N	N	N	Y	N	N	N	Y	N	N	N	N	N	N	N
chr6	124691236	rs9491140	20634892	Calboli	2010-07-09	PLoS One	A genome-wide association study of neuroticism in a population-based sample	Neuroticism	6q22.31	NKAIN2	3e-07	Affymetrix [1,705,237] (imputed)	Y	N	N	N	N	N	N	N	N	N	N	N	Y	N	N	N
chr10	62085336	rs10761482	20185149	Athanasiu	2010-02-23	J Psychiatr Res	Gene variants associated with schizophrenia in a Norwegian genome-wide study are replicated in a large European cohort.	Schizophrenia	10q21.2	ANK3	8e-06	Affymetrix [572,888]	N	N	Y	N	N	N	N	N	N	N	N	N	N	N	N	N
chr6	106435268	rs7746082	18587394	Barrett	2008-06-29	Nat Genet	Genome-wide association defines more than 30 distinct susceptibility loci for Crohn's disease.	Crohn's disease	6q21	Unknown	2e-10	Affymetrix and Illumina[635,547](imputed)	Y	N	N	N	Y	N	N	N	Y	N	N	N	Y	N	N	N
chr18	68628077	rs2660917	19084217	Benyamin	2008-12-17	Am J Hum Genet	Variants in TF and HFE explain approximately 40% of genetic variation in serum-transferrin levels.	Serum markers of iron status	18q22.2	Intergenic	8e-06	Illumina [315,887]	N	N	Y	N	N	N	Y	N	N	N	N	N	N	N	Y	N
chr11	124537994	rs544368	18711365	Ferreira	2008-08-17	Nat Genet	Collaborative genome-wide association analysis supports a role for ANK3 and CACNA1C in bipolar disorder.	Bipolar disorder	11q24.2	NR	6e-06	Affymetrix[1,769,948]imputed	N	N	N	N	N	N	N	N	Y	N	N	N	N	N	N	N
chr13	46833716	rs958546	17903304	Larson	2007-09-19	BMC Med Genet	Framingham Heart Study 100K project: genome-wide associations for cardiovascular disease outcomes.	Atrial fibrillation	13q14.12	Intergenic	5e-06	Affymetrix[70,897]	Y	N	N	N	Y	N	N	N	N	N	N	N	Y	N	N	N
chr3	128260549	rs4857855	19198610	Gudbjartsson	2009-02-08	Nat Genet	Sequence variants affecting eosinophil numbers associate with asthma and myocardial infarction.	Plasma eosinophil count	3q21.3	GATA2	9e-17	Illumina [312,179]	N	N	N	N	N	N	Y	N	N	N	N	N	N	N	N	N
chr1	232155150	rs16856202	19451621	Landers	2009-05-18	Proc Natl Acad Sci U S A	Reduced expression of the Kinesin-Associated Protein 3 (KIFAP3) gene increases survival in sporadic amyotrophic lateral sclerosis.	Amyotrophic lateral sclerosis	1q42.2	DISC1	8e-06	Illumina [288,357]	Y	N	N	N	Y	N	N	N	N	N	Y	N	N	N	N	N
chr7	138049386	rs357394	17903307	Wilk	2007-09-19	BMC Med Genet	Framingham Heart Study genome-wide association: results for pulmonary function measures.	Pulmonary function traits (other)	7q34	Intergenic	9e-06	Affymetrix[70,897]	N	N	N	N	N	N	N	N	N	N	N	N	N	N	Y	N
chr16	20680205	rs433598	20185149	Athanasiu	2010-02-23	J Psychiatr Res	Gene variants associated with schizophrenia in a Norwegian genome-wide study are replicated in a large European cohort.	Schizophrenia	16p12.3	ACSM1	3e-06	Affymetrix [572,888]	N	N	N	N	N	N	N	N	Y	N	N	N	N	N	N	N
chr18	54752313	rs1557351	19010793	Baranzini	2008-11-14	Hum Mol Genet	Genome-wide association analysis of susceptibility and clinical phenotype in multiple sclerosis.	Multiple sclerosis (age of onset)	18q21.31	WDR7	4e-06	Illumina[551,642]	N	N	N	N	N	N	Y	N	N	N	N	N	N	N	N	N
chr2	315214	rs4643574	20125193	Cirulli	2010-02-03	Eur J Hum Genet	Common genetic variation and performance on standardized cognitive tests.	Cognitive test performance	2p25.3	AC079779.6	5e-06	Illumina [up to 563,855]	N	N	N	N	N	N	N	N	N	N	N	N	Y	N	N	N
chr12	41965860	rs1458175	19010793	Baranzini	2008-11-14	Hum Mol Genet	Genome-wide association analysis of susceptibility and clinical phenotype in multiple sclerosis.	Multiple sclerosis	12q12	PDZRN4	2e-06	Illumina[551,642]	N	N	N	N	N	N	N	N	Y	N	N	N	N	N	N	N
chr12	80496922	rs10506821	17903296	Kiel	2007-09-19	BMC Med Genet	Genome-wide association with bone mass and geometry in the Framingham Heart Study.	Hip geometry	12q21.31	Intergenic	2e-07	Affymetrix[70,897]	N	N	N	N	N	N	N	N	N	N	N	N	N	N	Y	N
chr16	53800953	rs1421085	19151714	Meyre	2009-01-18	Nat Genet	Genome-wide association study for early-onset and morbid adult obesity identifies three new risk loci in European populations.	Obesity	16q12.2	FTO	1e-28	Illumina [308,846]	Y	N	Y	N	Y	N	Y	N	N	N	N	N	Y	N	Y	N
chr15	70480613	rs6494849	19416921	Scott	2009-05-05	Proc Natl Acad Sci U S A	Genome-wide association and meta-analysis of bipolar disorder in individuals of European ancestry.	Bipolar disorder	15q23	NR	7e-06	Affymetrix and Illumina [2,366,197] (imputed)	Y	N	N	N	N	N	N	N	N	N	N	N	N	N	N	N
chr2	84246585	rs1447537	20031603	Marroni	2009-08-01	Circ Cardiovasc Genet	A genome-wide association scan of RR and QT interval duration in 3 European genetically isolated populations: the EUROSPAN project.	RR interval (heart rate)	2p11.2	Intergenic	4e-06	Illumina [~318,327]	N	N	N	N	N	N	N	N	N	N	Y	N	N	N	N	N
chr8	75294974	rs4471028	17903300	Fox	2007-09-19	BMC Med Genet	Genome-wide association to body mass index and waist circumference: the Framingham Heart Study 100K project.	Waist circumference	8q21.1	GDAP1	2e-07	Affymetrix[70,897]	N	N	N	N	Y	N	N	N	Y	N	N	N	Y	N	N	N
chr6	105417977	rs314268	18391951	Gudbjartsson	2008-04-06	Nat Genet	Many sequence variants affecting diversity of adult human height.	Height	6q21	LIN28B, HACE1, BVES, POPDC3	8e-07	Illumina and Affymetrix[up to 304,226]	N	N	N	N	N	N	N	N	N	N	N	N	Y	N	Y	N
chr4	1078186	rs1670533	18239089	Kong	2008-02-02	Science	Sequence variants in the RNF212 gene associate with genome-wide recombination rate.	Recombination rate (females)	4p16.3	RNF212,SPON2	2e-12	Illumina[309,241]	N	N	N	N	Y	N	N	N	Y	N	Y	N	Y	N	N	N
chr3	147756685	rs1841770	19010793	Baranzini	2008-11-14	Hum Mol Genet	Genome-wide association analysis of susceptibility and clinical phenotype in multiple sclerosis.	Multiple sclerosis	3q24	ZIC1	8e-06	Illumina[551,642]	N	N	N	N	N	N	Y	N	N	N	N	N	N	N	Y	N
chr6	32433166	rs2395185	19915573	Asano	2009-11-15	Nat Genet	A genome-wide association study identifies three new susceptibility loci for ulcerative colitis in the Japanese population.	Ulcerative colitis	6p21.32	Intergenic	5e-22	Illumina [513,923]	N	N	N	N	N	N	N	N	Y	N	Y	N	N	N	N	N
chr5	131723287	rs2073643	20860503	Moffatt	2010-09-23	N Engl J Med	A large-scale, consortium-based genomewide association study of asthma	Asthma	5q31.1	SLC22A5	2e-07	Illumina [582,892]	N	N	N	N	Y	N	Y	N	Y	N	N	N	Y	N	Y	N
chr16	31313252	rs9888739	18204446	Harley	2008-01-20	Nat Genet	Genome-wide association scan in women with systemic lupus erythematosus identifies susceptibility variants in ITGAM, PXK, KIAA1542 and other loci.	Systemic lupus erythematosus	16p11.2	ITGAM	2e-23	Illumina [317,501]	N	N	N	N	Y	N	N	N	Y	N	N	N	Y	N	N	N
chr1	57805549	rs10159302	20041166	Fellay	2009-12-24	PLoS Genet	Common genetic variation and the control of HIV-1 in humans.	HIV-1 control	1p32.2	NR	9e-06	Illumina [NR]	Y	N	N	N	N	N	N	N	N	N	N	N	N	N	N	N
chr2	227562138	rs7558386	20932310	Han	2010-10-08	BMC Neurol	Genome-wide association reveals genetic effects on human Abeta42 and tau protein levels in cerebrospinal fluids: a case control study	P-tau181p	2q36.3	Intergenic	1e-07	Illumina [498,205]	Y	N	N	N	N	N	N	N	N	N	N	N	Y	N	N	N
chr3	117307566	rs1875517	17903300	Fox	2007-09-19	BMC Med Genet	Genome-wide association to body mass index and waist circumference: the Framingham Heart Study 100K project.	Waist circumference	3q13.31	Intergenic	2e-06	Affymetrix[70,897]	N	N	N	N	Y	N	N	N	Y	N	N	N	Y	N	N	N
chr9	137568050	rs7044529	20719862	Vitart	2010-08-18	Hum Mol Genet	New loci associated with central cornea thickness include COL5A1, AKAP13 and AVGR8	Central corneal thickness	9q34.3	COL5A1	5e-08	Illumina [~2 million] (imputed)	N	N	N	N	N	N	Y	N	N	N	Y	N	N	N	N	N
chr3	25560230	rs1435703	19553259	Cotsapas	2009-06-24	Hum Mol Genet	Common body mass index-associated variants confer risk of extreme obesity.	Obesity (extreme)	3p24.2	RARB	4e-06	Illumina [457,251]	N	N	N	N	Y	N	N	N	Y	N	N	N	N	N	N	N
chr1	121280612	rs11249433	19330030	Thomas	2009-03-29	Nat Genet	A multistage genome-wide association study in breast cancer identifies two new risk alleles at 1p11.2 and 14q24.1 (RAD51L1).	Breast cancer	1p11.2	Intergenic	7e-10	Illumina [528,173]	N	N	N	N	Y	N	N	N	Y	N	N	N	Y	N	N	N
chr5	131995842	rs1295686	20860503	Moffatt	2010-09-23	N Engl J Med	A large-scale, consortium-based genomewide association study of asthma	Asthma	5q31.1	IL13	1e-07	Illumina [582,892]	N	N	N	N	Y	N	N	N	Y	N	N	N	N	N	N	N
chr17	54850328	rs4794665	18391951	Gudbjartsson	2008-04-06	Nat Genet	Many sequence variants affecting diversity of adult human height.	Height	17q22	NOG, DGKE, TRIM25, COIL, RISK	1e-07	Illumina and Affymetrix[up to 304,226]	N	N	Y	N	N	N	Y	N	N	N	Y	N	N	N	Y	N
chr16	86017662	rs17445836	19525953	De Jager	2009-06-14	Nat Genet	Meta-analysis of genome scans and replication identify CD6, IRF8 and TNFRSF1A as new multiple sclerosis susceptibility loci.	Multiple sclerosis	16q24.1	IRF8	4e-09	Affymetrix & Illumina [~2.56 million] (imputed)	N	N	N	N	Y	N	Y	N	Y	N	N	N	N	N	N	N
chr17	37922258	rs907092	19458352	Hirschfield	2009-05-20	N Engl J Med	Primary biliary cirrhosis associated with HLA, IL12A, and IL12RB2 variants.	Primary biliary cirrhosis	17q12	IKZF3	8e-06	Illumina [305,724]	Y	N	N	N	Y	N	N	N	N	N	N	N	N	N	N	N
chr7	50313351	rs10276619	19668339	Potkin	2009-08-07	PLoS One	Hippocampal atrophy as a quantitative trait in a genome-wide association study identifying novel susceptibility genes for Alzheimer's disease.	Hippocampal atrophy	7p12.2	IKZF1	3e-06	Illumina [516,645]	N	N	N	N	N	N	Y	N	N	N	N	N	N	N	Y	N
chr12	53727954	rs2016266	19801982	Rivadeneira	2009-10-04	Nat Genet	Twenty bone-mineral-density loci identified by large-scale meta-analysis of genome-wide association studies.	Bone mineral density (spine)	12q13.13	SP7	1e-08	Affymetrix & Illumina [2,543,686](imputed)	N	N	N	N	N	N	N	N	Y	N	N	N	N	N	N	N
chr5	172934897	rs7722022	19165155	Ling	2009-01-22	Obesity (Silver Spring)	Genome-wide linkage and association analyses to identify genes influencing adiponectin levels: the GEMS Study.	Adiponectin levels	5q35.2	Intergenic	9e-06	Affymetrix [398,625]	Y	N	N	N	N	N	N	N	N	N	N	N	N	N	N	N
chr20	59268709	rs6027755	20708005	Chalasani	2010-08-10	Gastroenterology	Genome-Wide Association Study Identifies Variants Associated with Histologic Features of Nonalcoholic Fatty Liver Disease	Non-alcoholic fatty liver disease histology (other)	20q13.33	Intergenic	6e-06	Illumina [324,623]	N	N	N	N	N	N	Y	N	N	N	N	N	N	N	Y	N
chr1	114715583	rs2774292	20889312	Wang	2010-10-01	Schizophr Res	A genome-wide meta-analysis identifies novel loci associated with schizophrenia and bipolar disorder	Biplolar disorder and schizophrenia	1p13.2	NR	3e-06	Affymetrix [722,112]	Y	N	N	N	Y	N	N	N	Y	N	N	N	N	N	N	N
chr3	31445579	rs17027625	20041166	Fellay	2009-12-24	PLoS Genet	Common genetic variation and the control of HIV-1 in humans.	HIV-1 control	3p23	Intergenic	4e-06	Illumina [NR]	Y	N	N	N	Y	N	N	N	Y	N	N	N	N	N	N	N
chr1	200007431	rs3790844	20101243	Petersen	2010-01-24	Nat Genet	A genome-wide association study identifies pancreatic cancer susceptibility loci on chromosomes 13q22.1, 1q32.1 and 5p15.33.	Pancreatic cancer	1q32.1	NR5A2	2e-10	Illumina [551,766]	Y	N	N	N	Y	N	N	N	N	N	N	N	N	N	N	N
chr7	17561582	rs10499504	20195266	Adkins	2010-03-02	Mol Psychiatry	Genomewide pharmacogenomic study of metabolic side effects to antipsychotic drugs	Response to antipsychotic treatment	7p21.1	Intergenic	4e-07	Affymetrix [492,900]	N	N	N	N	N	N	N	N	Y	N	Y	N	N	N	N	N
chr22	43500211	rs5759167	19767753	Eeles	2009-09-20	Nat Genet	Identification of seven new prostate cancer susceptibility loci through a genome-wide association study.	Prostate cancer	22q13.2	NR	6e-29	Illumina [541,129]	N	N	N	N	N	N	N	N	Y	N	N	N	N	N	N	N
chr1	207269857	rs3813948	20212171	Buil	2010-03-08	Blood	C4BPB/C4BPA is a new susceptibility locus for venous thrombosis with unknown protein S independent mechanism: results from genome-wide association and gene expression analyses followed by case-control studies.	Plasma C4b binding protein levels	1q32.2	C4BPB, C4BPA	4e-10	Illumina [283,437]	Y	N	Y	N	Y	N	Y	N	Y	N	N	N	N	N	N	N
chr2	19134747	rs1876040	20125193	Cirulli	2010-02-03	Eur J Hum Genet	Common genetic variation and performance on standardized cognitive tests.	Cognitive test performance	2q24.2	AC092594.1	6e-08	Illumina [up to 563,855]	N	N	N	N	N	N	N	N	Y	N	N	N	N	N	N	N
chr21	36533661	rs2834812	20041166	Fellay	2009-12-24	PLoS Genet	Common genetic variation and the control of HIV-1 in humans.	HIV-1 control	21q22.12	NR	9e-06	Illumina [NR]	N	N	N	N	Y	N	N	N	N	N	N	N	N	N	N	N
chr6	26500562	rs13194984	19084217	Benyamin	2008-12-17	Am J Hum Genet	Variants in TF and HFE explain approximately 40% of genetic variation in serum-transferrin levels.	Serum markers of iron status	6p22.1	BTN1A1	6e-08	Illumina [315,887]	N	N	N	N	Y	N	N	N	N	N	N	N	Y	N	N	N
chr14	96122407	rs8015016	20031603	Marroni	2009-08-01	Circ Cardiovasc Genet	A genome-wide association scan of RR and QT interval duration in 3 European genetically isolated populations: the EUROSPAN project.	QT interval	14q32.13	TCL6	5e-07	Illumina [~318,327]	N	N	N	N	N	N	Y	N	N	N	N	N	N	N	N	N
chr10	13155725	rs1561570	20436471	Albagha	2010-05-02	Nat Genet	Genome-wide association study identifies variants at CSF1, OPTN and TNFRSF11A as genetic risk factors for Paget's disease of bone	Paget's disease	10p13	OPTN	6e-13	Illumina [294,663]	Y	N	N	N	Y	N	N	N	Y	N	N	N	Y	N	N	N
chr5	1895828	rs12653946	20676098	Takata	2010-08-01	Nat Genet	Genome-wide association study identifies five new susceptibility loci for prostate cancer in the Japanese population	Prostate cancer	5p15.33	Intergenic	4e-18	Illumina [510,687]	N	N	N	N	N	N	N	N	N	N	Y	N	N	N	N	N
chr4	73515312	rs7697556	20881960	Allen	2010-09-29	Nature	Hundreds of variants clustered in genomic loci and biological pathways affect human height	Height	4q13.3	ADAMTS3	2e-14	Affymetrix, Illumina & Perlegen [2,834,208] (imputed)	Y	N	N	N	N	N	N	N	N	N	N	N	N	N	N	N
chr10	20810524	rs16920624	20360315	Uher	2010-04-01	Am J Psychiatry	Genome-Wide Pharmacogenetics of Antidepressant Response in the GENDEP Project	Response to antidepressants	10p12.31	Intergenic	7e-07	Illumina [539,391]	N	N	N	N	N	N	N	N	N	Y	N	N	N	N	N	N
chr13	100555037	rs7992643	18821565	Lasky-Su	2008-12-05	Am J Med Genet B Neuropsychiatr Genet	Genome-wide association scan of quantitative traits for attention deficit hyperactivity disorder identifies novel associations and confirms candidate gene associations.	Attention deficit hyperactivity disorder	13q32.3	CLYBL	5e-06	Perlegen [429,981]	N	N	Y	N	N	N	N	N	N	N	N	N	N	N	N	N
chr3	87110673	rs2660753	18264097	Eeles	2008-02-10	Nat Genet	Multiple newly identified loci associated with prostate cancer susceptibility.	Prostate cancer	3p12.1	Intergenic	3e-08	Illumina [541,129]	N	N	N	N	Y	N	N	N	Y	N	Y	N	Y	N	N	N
chr16	15131973	rs1136001	20189936	Okada	2010-02-26	Hum Mol Genet	A genome-wide association study in 19 633 Japanese subjects identified LHX3-QSOX2 and IGF1 as adult height loci.	Height	16p13.11	PDXDC1, NTAN1	7e-06	Illumina [420,885]	N	N	N	N	Y	N	N	N	Y	N	N	N	N	N	N	N
chr18	2498053	rs1879352	19684603	Trevino	2009-08-16	Nat Genet	Germline genomic variants associated with childhood acute lymphoblastic leukemia.	Acute lymphoblastic leukemia (childhood)	18p11.32	Intergenic	9e-06	Affymetrix [307,944]	Y	N	N	N	Y	N	N	N	Y	N	N	N	N	N	N	N
chr17	68494991	rs17779747	19305409	Pfeufer	2009-03-22	Nat Genet	Common variants at ten loci modulate the QT interval duration in the QTSCD Study.	QT interval	17q24.3	KCNJ2	6e-12	Affymetrix and Illumina [unsure] (imputed)	N	N	N	N	Y	N	N	N	N	N	N	N	N	N	N	N
chr10	61413352	rs12356193	19503597	Kolz	2009-06-05	PLoS Genet	Meta-analysis of 28,141 individuals identifies common variants within five new loci that influence uric acid concentrations.	Serum uric acid	10q21.1	SLC16A9	1e-08	Affymetrix and Illumina [2,493,963] (imputed)	N	N	N	N	N	N	N	N	Y	N	Y	N	N	N	N	N
chr1	5170711	rs7513590	19260139	Polasek	2009-02-01	Croat Med J	Genome-wide association study of anthropometric traits in Korcula Island, Croatia.	Anthropometric traits	1p36.32	Intergenic	5e-06	Illumina [316,730]	Y	N	N	N	Y	N	N	N	Y	N	N	N	Y	N	N	N
chr18	71058621	rs1943816	20932310	Han	2010-10-08	BMC Neurol	Genome-wide association reveals genetic effects on human Abeta42 and tau protein levels in cerebrospinal fluids: a case control study	P-tau181p	18q22.3	Intergenic	1e-07	Illumina [498,205]	N	N	N	N	N	N	N	N	N	N	N	N	N	N	Y	N
chr6	32409529	rs3129882	20711177	Hamza	2010-08-15	Nat Genet	Common genetic variation in the HLA region is associated with late-onset sporadic Parkinson's disease	Parkinson's disease	6p21.32	HLA-DRA	2e-10	Illumina [811,597]	N	N	N	N	N	N	N	N	N	N	Y	N	N	N	N	N
chr16	49750789	rs17281813	18821565	Lasky-Su	2008-12-05	Am J Med Genet B Neuropsychiatr Genet	Genome-wide association scan of quantitative traits for attention deficit hyperactivity disorder identifies novel associations and confirms candidate gene associations.	Inattentive symptoms	16q12.1	ZNF423	3e-06	Perlegen [429,981]	N	N	Y	N	N	N	Y	N	N	N	N	N	N	N	N	N
chr5	124332102	rs4836133	20935630	Speliotes	2010-10-10	Nat Genet	Association analyses of 249,796 individuals reveal 18 new loci associated with body mass index	Body mass index	5q23.2	ZNF608	2e-09	Affymetrix, Illumina and Perlegen [~2.8 million] (imputed)	N	N	N	N	Y	N	N	Y	N	N	N	N	N	N	N	N
chr1	156255455	rs6684514	20139978	Kamatani	2010-02-07	Nat Genet	Genome-wide association study of hematological and biochemical traits in a Japanese population	Hematological and biochemical traits	1q22	BGLAP,PAQR6,SMG5,TMEM79,C1orf85,VHLL,CCT3,C1orf182	3e-09	Illumina [up to 566,430]	N	N	N	N	N	N	Y	N	N	N	N	N	N	N	N	N
chr8	108789815	rs4534106	20171287	Stein	2010-02-17	Neuroimage	Voxelwise genome-wide association study (vGWAS).	Brain structure	8q23.1	Intergenic	1e-06	Illumina [448,293]	N	N	N	N	Y	N	N	N	Y	N	Y	N	N	N	N	N
chr1	10385470	rs17401966	20676096	Zhang	2010-08-01	Nat Genet	Genome-wide association study identifies 1p36.22 as a new susceptibility locus for hepatocellular carcinoma in chronic hepatitis B virus	Hepatocellular carcinoma	1p36.22	KIF1B,UBE4B,PGD	2e-18	Affymetrix [294,566]	Y	N	Y	N	N	N	N	N	N	N	N	N	N	N	N	N
chr4	95834033	rs1859156	20732626	Mick	2010-05-14	J Am Acad Child Adolesc Psychiatry	Family-Based Genome-Wide Association Scan of Attention-Deficit/Hyperactivity Disorder	Attention deficit hyperactivity disorder	4q22.3	BMPR1B	2e-06	Illumina [835,136]	N	N	N	N	Y	N	N	N	Y	N	N	N	N	N	N	N
chr4	111718066	rs6843082	20173747	Ellinor	2010-02-21	Nat Genet	Common variants in KCNN3 are associated with lone atrial fibrillation.	Atrial fibrillation	4q25	PITX2	3e-28	Affymetrix and Illumina [~2.5 million] (imputed)	Y	N	N	N	Y	N	N	N	N	N	N	N	Y	N	N	N
chr2	18234445	rs16984239	17362836	Schymick	2007-02-20	Lancet Neurol	Genome-wide genotyping in amyotrophic lateral sclerosis and neurologically normal controls: first stage analysis and public release of data.	Amyotrophic lateral sclerosis	2p24.2	Intergenic	2e-06	Illumina[549,062]	N	N	Y	N	N	N	Y	N	N	N	Y	N	N	N	Y	N
chr3	78353590	rs9831754	20705733	O'Seaghdha	2010-08-12	Hum Mol Genet	Common Variants in the Calcium Sensing Receptor Gene are Associated with Total Serum Calcium Levels	Serum calcium	3p12.3	Intergenic	8e-06	Affymetrix & Illumina [~2.5 million] (imputed)	Y	N	N	N	N	N	N	N	N	N	N	N	N	N	N	N
chr6	32603006	rs2040406	20453840	Sanna	2010-05-09	Nat Genet	Variants within the immunoregulatory CBLB gene are associated with multiple sclerosis	Multiple sclerosis	6p21.32	HLA-DRB,HLA-DQB1	1e-20	Affymetrix [6,607,266] (imputed)	N	N	N	N	Y	N	N	N	N	N	N	N	N	N	N	N
chr6	106568033	rs548234	19838193	Han	2009-10-18	Nat Genet	Genome-wide association study in a Chinese Han population identifies nine new susceptibility loci for systemic lupus erythematosus.	Systemic lupus erythematosus	6q21	PRDM1, ATG5	5e-12	Illumina [493,955]	Y	N	N	N	N	N	N	N	N	N	N	N	Y	N	N	N
chr15	35006072	rs634990	20835239	Solouki	2010-09-12	Nat Genet	A genome-wide association study identifies a susceptibility locus for refractive errors and myopia at 15q14	Refractive error	15q14	GJD2,ACTC1,GOLGA8B	2e-14	Illumina [~2.5 million] (imputed)	N	N	N	N	N	N	N	N	Y	N	N	N	N	N	N	N
chr14	103377320	rs10133111	19023125	Potkin	2008-11-20	Schizophr Bull	A genome-wide association study of schizophrenia using brain activation as a quantitative phenotype.	Brain imaging in schizophrenia (interaction)	14q32.32	TRAF3	5e-06	Illumina [302,783]	Y	N	N	N	Y	N	N	N	N	N	N	N	N	N	N	N
chr6	32413050	rs3135388	19525953	De Jager	2009-06-14	Nat Genet	Meta-analysis of genome scans and replication identify CD6, IRF8 and TNFRSF1A as new multiple sclerosis susceptibility loci.	Multiple sclerosis	6p21.32	HLA-DRB1	4e-225	Affymetrix & Illumina [~2.56 million] (imputed)	N	N	N	N	N	N	N	N	N	N	Y	N	N	N	N	N
chr12	77729384	rs1402279	19247474	Caporaso	2009-02-27	PLoS One	Genome-wide and candidate gene association study of cigarette smoking behaviors.	Smoking behavior	12q21.2	Intergenic	5e-06	Illumina [~518,000]	Y	N	Y	N	N	N	N	N	N	N	N	N	N	N	N	N
chr16	73029159	rs7193343	19597491	Gudbjartsson	2009-07-13	Nat Genet	A sequence variant in ZFHX3 on 16q22 associates with atrial fibrillation and ischemic stroke.	Atrial fibrillation	16q22.3	ZFHX3	1e-10	Illumina [303,136]	Y	N	N	N	Y	N	N	N	Y	N	N	N	N	N	N	N
chr1	160864220	rs2199936	20884846	Yang	2010-09-30	Circ Cardiovasc Genet	Multiple Genetic Loci Influence Serum Urate And Their Relationship With Gout and Cardiovascular Disease Risk Factors	Serum urate	1q23.3	ABCG2	3e-23	Affymetrix & Illumina [~2.5 million] (imputed)	N	N	N	N	N	N	N	N	N	N	N	N	Y	N	Y	N
chr6	13216057	rs4715166	17903296	Kiel	2007-09-19	BMC Med Genet	Genome-wide association with bone mass and geometry in the Framingham Heart Study.	Hip geometry	6p24.1	PHACTR1	3e-06	Affymetrix[70,897]	Y	N	N	N	Y	N	N	N	N	N	N	N	Y	N	N	N
chr16	73581057	rs7191888	19010793	Baranzini	2008-11-14	Hum Mol Genet	Genome-wide association analysis of susceptibility and clinical phenotype in multiple sclerosis.	Multiple sclerosis (severity)	16q22.3	C16orf47	6e-06	Illumina[551,642]	Y	N	N	N	Y	N	N	N	Y	N	Y	N	Y	N	N	N
chr2	215672545	rs6435862	19412175	Capasso	2009-05-03	Nat Genet	Common variations in BARD1 influence susceptibility to high-risk neuroblastoma.	Neuroblastoma (high-risk)	2q35	BARD1	9e-18	Illumina [462,866]	N	N	N	N	Y	N	N	N	Y	N	N	N	N	N	N	N
chr3	121993246	rs17251221	20705733	O'Seaghdha	2010-08-12	Hum Mol Genet	Common Variants in the Calcium Sensing Receptor Gene are Associated with Total Serum Calcium Levels	Serum calcium	3q21.1	CASR,CSTA,WDR5B,KPNA1,C3orf28,CCDC58	2e-22	Affymetrix & Illumina [~2.5 million] (imputed)	N	N	N	N	N	N	N	N	Y	N	N	N	N	N	N	N
chr12	90443481	rs10858945	20395239	MacGregor	2010-04-15	Hum Mol Genet	Genome-wide association identifies ATOH7 as a major gene determining human optic disc size	Optic disc size (cup)	12q21.33	LOC643153	6e-06	Illumina [~2.74 million] (imputed)	N	N	Y	N	N	N	Y	N	N	N	Y	N	N	N	N	N
chr7	105671266	rs10270308	20833655	Cha	2010-09-10	Hum Mol Genet	Genome-wide association study identifies genetic determinants of warfarin responsiveness for Japanese	Warfarin maintenance dose	7q22.3	NR	6e-06	Illumina [485,227]	N	N	N	N	Y	N	N	N	Y	N	N	N	N	N	N	N
chr4	89203669	rs893971	18846501	Sonuga-Barke	2008-10-07	Am J Med Genet B Neuropsychiatr Genet	Does parental expressed emotion moderate genetic effects in ADHD? An exploration using a genome wide association scan.	Conduct disorder (interaction)	4q22.1	PPM1K	7e-06	Perlegen [429,901)	Y	N	N	N	N	N	N	N	N	N	N	N	N	N	N	N
chr6	31263750	rs2894207	20512145	Bei	2010-05-30	Nat Genet	A genome-wide association study of nasopharyngeal carcinoma identifies three new susceptibility loci.	Nasopharyngeal carcinoma	6p21.33	HLA-B,HLA-C	3e-33	Illumina [464,328]	N	N	N	N	Y	N	N	N	N	N	N	N	Y	N	N	N
chr6	160833663	rs9364554	18264097	Eeles	2008-02-10	Nat Genet	Multiple newly identified loci associated with prostate cancer susceptibility.	Prostate cancer	6q25.3	SLC22A3	6e-10	Illumina [541,129]	N	N	N	N	Y	N	N	N	N	N	N	N	Y	N	N	N
chr3	16408488	rs12635698	19553259	Cotsapas	2009-06-24	Hum Mol Genet	Common body mass index-associated variants confer risk of extreme obesity.	Obesity (extreme)	3p24.3	RAFTLIN	5e-06	Illumina [457,251]	Y	N	Y	N	Y	N	Y	N	Y	N	Y	N	N	N	N	N
chr11	2169773	rs3741208	17554260	Todd	2007-06-06	Nat Genet	Robust associations of four new chromosome regions from genome-wide analyses of type 1 diabetes.	Type 1 diabetes	11p15.5	INS	2e-07	see WTCCC	N	N	Y	N	N	N	Y	N	N	N	N	N	N	N	Y	N
chr6	32577379	rs660895	17804836	Plenge	2007-09-05	N Engl J Med	TRAF1-C5 as a risk locus for rheumatoid arthritis--a genomewide study.	Rheumatoid arthritis	6p21.32	HLA-DRB1	1e-108	Illumina [297,086]	N	N	N	N	Y	N	Y	N	N	N	N	N	Y	N	Y	N
chr4	145485737	rs1980057	20010835	Hancock	2009-12-13	Nat Genet	Meta-analyses of genome-wide association studies identify multiple loci associated with pulmonary function.	Pulmonary function	4q31.21	HHIP	3e-20	Affymetrix & Illumina [2,534,500] (imputed)	Y	N	N	N	Y	N	N	N	Y	N	N	N	N	N	N	N
chr1	55496038	rs11206510	20864672	Waterworth	2010-09-23	Arterioscler Thromb Vasc Biol	Genetic Variants Influencing Circulating Lipid Levels and Risk of Coronary Artery Disease	LDL cholesterol	1p32.3	PCSK9	1e-10	Affymetrix, Illumina & Perlegen [2,155,369] (imputed)	Y	N	N	N	Y	N	N	N	Y	N	N	N	Y	N	N	N
chr1	84254734	rs7539409	19749422	Heinzen	2009-09-11	J Alzheimers Dis	Genome-Wide Scan of Copy Number Variation in Late-Onset Alzheimer's Disease.	Alzheimer's disease	1p31.1	TTLL7	1e-06	Illumina [~550,000]	Y	N	N	N	Y	N	N	N	Y	N	N	N	Y	N	N	N
chr1	230304987	rs10489615	20864672	Waterworth	2010-09-23	Arterioscler Thromb Vasc Biol	Genetic Variants Influencing Circulating Lipid Levels and Risk of Coronary Artery Disease	HDL cholesterol	1q42.13	GALNT2	4e-09	Affymetrix, Illumina & Perlegen [2,155,369] (imputed)	N	N	N	N	N	N	N	N	N	N	Y	N	N	N	N	N
chr1	152493153	rs499697	20585627	Eriksson	2010-06-24	PLoS Genet	Web-based, participant-driven studies yield novel genetic associations for common traits	Common traits (Other)	1q21.3	LCE3E	1e-10	Illumina [535,076]	Y	N	N	N	N	N	N	N	N	N	N	N	Y	N	N	N
chr11	118477366	rs498872	19578367	Shete	2009-07-05	Nat Genet	Genome-wide association study identifies five susceptibility loci for glioma.	Glioma	11q23.3	PHLDB1	1e-08	Illumina [454,576]	N	N	N	N	N	N	N	N	Y	N	N	N	N	N	N	N
chr10	96707201	rs4086116	18535201	Cooper	2008-06-05	Blood	A genome-wide scan for common genetic variants with a large influence on warfarin maintenance dose.	Warfarin maintenance dose	10q23.33	CYP2C9	6e-12	Illumina[538,629]	N	N	N	N	N	N	N	N	Y	N	N	N	N	N	N	N
chr1	2526745	rs3748816	20190752	Dubois	2010-02-28	Nat Genet	Multiple common variants for celiac disease influencing immune gene expression.	Celiac disease	1p36.32	TNFRSF14, MMEL1	3e-09	Illumina [292,387]	N	N	N	N	N	N	N	N	Y	N	N	N	N	N	N	N
chr6	32282853	rs6910071	20453842	Stahl	2010-05-09	Nat Genet	Genome-wide association study meta-analysis identifies seven new rheumatoid arthritis risk lock	Rheumatoid arthritis	6p21.32	HLA-DRB1	1e-299	Affymetrix & Illumina [~2,716,259] (imputed)	N	N	N	N	Y	N	N	N	Y	N	N	N	Y	N	N	N
chr4	95146134	rs11097407	20889312	Wang	2010-10-01	Schizophr Res	A genome-wide meta-analysis identifies novel loci associated with schizophrenia and bipolar disorder	Biplolar disorder and schizophrenia	4q22.3	NR	4e-06	Affymetrix [722,112]	Y	N	N	N	N	N	N	N	N	N	N	N	N	N	N	N
chr2	62551471	rs10865331	20062062	The Australo-Anglo-American Spondyloarthritis Consortium (TASC)	2010-01-10	Nat Genet	Genome-wide association study of ankylosing spondylitis identifies non-MHC susceptibility loci.	Ankylosing spondylitis	2p15	B3GNT2	2e-19	Illumina [288,662]	N	N	N	N	N	N	N	N	N	N	Y	N	N	N	N	N
chr2	198631713	rs700651	18997786	Bilguvar	2008-11-09	Nat Genet	Susceptibility loci for intracranial aneurysm in European and Japanese populations.	Intracranial aneurysm	2q33.1	BOLL, PLCL1	4e-08	Illumina[289,271]	N	N	N	N	Y	N	N	N	Y	N	N	N	Y	N	N	N
chr8	120224805	rs1364705	19668339	Potkin	2009-08-07	PLoS One	Hippocampal atrophy as a quantitative trait in a genome-wide association study identifying novel susceptibility genes for Alzheimer's disease.	Hippocampal atrophy	8q24.12	MAL2	9e-06	Illumina [516,645]	Y	N	Y	N	N	N	N	N	N	N	N	N	Y	N	Y	N
chr6	98739773	rs6909430	19197348	Lowe	2009-02-06	PLoS Genet	Genome-wide association studies in an isolated founder population from the Pacific Island of Kosrae.	Quantitative traits	6q16.2	Intergenic	8e-06	Affymetrix [408,775]	Y	N	N	N	N	N	N	N	N	N	N	N	N	N	N	N
chr6	47230614	rs2103868	19165232	Otowa	2009-01-23	J Hum Genet	Genome-wide association study of panic disorder in the Japanese population.	Panic disorder	6p12.3	TNFRSF21	5e-06	Affymetrix [253,903]	Y	N	N	N	Y	N	N	N	Y	N	N	N	N	N	N	N
chr19	11195029	rs11668477	19060910	Sabatti	2008-12-07	Nat Genet	Genome-wide association analysis of metabolic traits in a birth cohort from a founder population.	LDL cholesterol	19p13.2	LDLR	2e-07	Illumina [329,091]	N	N	N	N	Y	N	N	N	N	N	Y	N	N	N	N	N
chr10	45955063	rs2279434	20139978	Kamatani	2010-02-07	Nat Genet	Genome-wide association study of hematological and biochemical traits in a Japanese population	Hematological and biochemical traits	10q11.21	ALOX5,MARCH8,ANUBL1,FAM21C,AGAP4	4e-12	Illumina [up to 566,430]	N	N	N	N	Y	N	Y	N	N	N	Y	N	N	N	N	N
chr1	96145967	rs6693882	19207018	Kim	2009-02-01	Pharmacogenomics	Genome-wide association study of acute post-surgical pain in humans.	Pain	1p21.3	NR	2e-06	Affymetrix [374,975]	Y	N	N	N	Y	N	N	N	Y	N	N	N	N	N	N	N
chr16	82650716	rs3865188	20887962	Jee	2010-10-08	Am J Hum Genet	Adiponectin Concentrations: A Genome-wide Association Study	Adiponectin levels	16q23.3	CDH13	3e-83	Affymetrix [up to 354,357]	Y	N	Y	N	N	N	N	N	N	N	N	N	N	N	N	N
chr1	10638603	rs12741973	20395239	MacGregor	2010-04-15	Hum Mol Genet	Genome-wide association identifies ATOH7 as a major gene determining human optic disc size	Optic disc size (rim)	1p36.22	PEX14	7e-06	Illumina [~2.74 million] (imputed)	N	N	N	N	Y	N	N	N	Y	N	N	N	N	N	N	N
chr8	99088580	rs13278732	20208534	Rothenberg	2010-03-07	Nat Genet	Common variants at 5q22 associate with pediatric eosinophilic esophagitis.	Eosinophilic esophagitis (pediatric)	8q22.2	NR	6e-06	Illumina [~550,000]	N	N	N	N	Y	N	N	N	Y	N	N	N	N	N	N	N
chr6	42731114	rs6458307	17554300	WTCCC	2007-06-07	Nature	Genome-wide association study of 14,000 cases of seven common diseases and 3,000 shared controls.	Bipolar disorder	6p21	NR	4e-06	Affymetrix [469,557]	Y	N	N	N	Y	N	N	N	Y	N	N	N	Y	N	N	N
chr1	67728017	rs12567232	17804789	Raelson	2007-09-05	Proc Natl Acad Sci U S A	Genome-wide association study for Crohn's disease in the Quebec Founder Population identifies multiple validated disease loci.	Crohn's disease	1p31.3	IL23R	2e-07	Perlegen [164,279]	N	N	N	N	Y	N	Y	N	N	N	N	N	Y	N	Y	N
chr1	8759553	rs12025126	20548946	Ramdas	2010-06-10	PLoS Genet	A genome-wide association study of optic disc parameters	Vertical cup-disc ratio	1p36.23	RERE	6e-08	Affymetrix and Illumina [~2.5 million] (imputed)	Y	N	N	N	Y	N	N	N	N	N	N	N	N	N	N	N
chr12	9855957	rs11052552	17554300	WTCCC	2007-06-07	Nature	Genome-wide association study of 14,000 cases of seven common diseases and 3,000 shared controls.	Type 1 diabetes	12p13.31	NR	7e-07	Affymetrix[469,557]	N	Y	N	N	N	Y	N	N	N	N	N	N	N	Y	N	N
chr12	65252117	rs939876	20125193	Cirulli	2010-02-03	Eur J Hum Genet	Common genetic variation and performance on standardized cognitive tests.	Cognitive test performance	12q14.3	TBC1D30	2e-06	Illumina [up to 563,855]	Y	N	Y	N	Y	N	Y	N	N	N	N	N	Y	N	Y	N
chr10	51524970	rs3123078	19767753	Eeles	2009-09-20	Nat Genet	Identification of seven new prostate cancer susceptibility loci through a genome-wide association study.	Prostate cancer	10q11.23	NR	1e-19	Illumina [541,129]	Y	N	N	N	Y	N	N	N	N	N	N	N	Y	N	N	N
chr1	67702525	rs11465804	20570966	McGovern	2010-06-22	Hum Mol Genet	Fucosyltransferase 2(FUT2) Non-Secretor Status is associated with Crohn's Disease	Crohn's disease	1p31.3	IL23R	1e-06	Illumina [304,825]	N	N	N	N	Y	N	N	N	Y	N	N	N	Y	N	N	N
chr14	23861810	rs365990	20062063	Holm	2010-01-10	Nat Genet	Several common variants modulate heart rate, PR interval and QRS duration.	Electrocardiographic traits	14q11.2	MYH6	9e-11	Illumina [306,060]	N	N	N	N	N	N	N	N	Y	N	N	N	N	N	N	N
chr12	54270227	rs2120991	20460270	Garcia-Barcelo	2010-05-11	Hum Mol Genet	Genome-wide association study identifies a susceptibility locus for biliary atresia on 10q24.2	Biliary atresia	12q13.13	HOXC13	9e-06	Affymetrix [289,118]	N	N	N	N	N	N	N	N	N	N	Y	N	N	N	N	N
chr1	87613357	rs7553864	19247474	Caporaso	2009-02-27	PLoS One	Genome-wide and candidate gene association study of cigarette smoking behaviors.	Smoking behavior	1p22.3	AK002179	3e-06	Illumina [~518,000]	N	N	N	N	Y	N	N	N	Y	N	N	N	Y	N	N	N
chr1	10353111	rs10492972	18997785	Aulchenko	2008-11-09	Nat Genet	Genetic variation in the KIF1B locus influences susceptibility to multiple sclerosis.	Multiple sclerosis	1p36.22	KIF1B	3e-10	Affymetrix[~250,000]	Y	N	Y	N	N	N	N	N	N	N	N	N	N	N	N	N
chr1	69684996	rs4650135	18821565	Lasky-Su	2008-12-05	Am J Med Genet B Neuropsychiatr Genet	Genome-wide association scan of quantitative traits for attention deficit hyperactivity disorder identifies novel associations and confirms candidate gene associations.	Inattentive symptoms	1p31.2	Intergenic	5e-06	Perlegen [429,981]	N	N	N	N	Y	N	N	N	Y	N	N	N	Y	N	N	N
chr16	87991050	rs4843747	19448619	Stolk	2009-05-15	Nat Genet	Loci at chromosomes 13, 19 and 20 influence age at natural menopause.	Menopause (age at onset)	16q24.2	NR	2e-07	Illumina [315,418]	N	N	N	N	Y	N	N	N	Y	N	Y	N	N	N	N	N
chr8	11343972	rs2736340	19503088	Gregersen	2009-06-07	Nat Genet	REL, encoding a member of the NF-kappaB family of transcription factors, is a newly defined risk locus for rheumatoid arthritis.	Rheumatoid arthritis	8p23.1	BLK	6e-09	Illumina [278,502]	Y	N	N	N	Y	N	N	N	Y	N	N	N	Y	N	N	N
chr6	29918098	rs2517713	19664746	Tse	2009-08-05	Am J Hum Genet	Genome-wide association study reveals multiple nasopharyngeal carcinoma-associated loci within the HLA region at chromosome 6p21.3.	Nasopharyngeal carcinoma	6p21.33	HLA-A	4e-20	Illumina [480,365]	N	N	N	N	Y	N	Y	N	Y	N	N	N	N	N	N	N
chr18	20720972	rs11082304	19247474	Caporaso	2009-02-27	PLoS One	Genome-wide and candidate gene association study of cigarette smoking behaviors.	Smoking behavior	18q11.2	CABLES1	6e-06	Illumina [~518,000]	N	N	N	N	Y	N	N	N	Y	N	N	N	N	N	N	N
chr12	9910163	rs4763879	19430480	Barrett	2009-05-10	Nat Genet	Genome-wide association study and meta-analysis find that over 40 loci affect risk of type 1 diabetes.	Type 1 diabetes	12p13.31	CD69	2e-11	Affymetrix & Illumina [841,622] (imputed)	N	N	Y	N	N	N	Y	N	Y	N	Y	N	N	N	N	N
chr1	63049592	rs1748195	18193043	Willer	2008-01-13	Nat Genet	Newly identified loci that influence lipid concentrations and risk of coronary artery disease.	Triglycerides	1p31.3	ANGPTL3	2e-10	Illumina and Affymetrix[~2,261,000]] (imputed)	Y	N	N	N	Y	N	N	N	Y	N	N	N	Y	N	N	N
chr7	130466853	rs972283	20581827	Voight	2010-06-27	Nat Genet	Twelve type 2 diabetes susceptibility loci identified through large-scale association analysis	Type 2 diabetes	7q32.3	KLF14	2e-10	Affymetrix & Illumina [2,426,886] (imputed)	N	N	N	N	N	N	N	N	N	N	Y	N	N	N	N	N
chr10	101291592	rs11190140	20228799	McGovern	2010-03-14	Nat Genet	Genome-wide association identifies multiple ulcerative colitis susceptibility loci	Ulcerative colitis	10q24.2	NKX2-3	1e-08	Affymetrix [266,047]	N	N	N	N	Y	N	N	N	Y	N	N	N	Y	N	N	N
chr17	51237940	rs8073783	18846501	Sonuga-Barke	2008-10-07	Am J Med Genet B Neuropsychiatr Genet	Does parental expressed emotion moderate genetic effects in ADHD? An exploration using a genome wide association scan.	Conduct disorder (interaction)	17q22	Intergenic	8e-06	Perlegen [429,901)	N	N	Y	N	N	N	Y	N	N	N	N	N	N	N	Y	N
chr9	22115958	rs2383207	20622881	Gretarsdottir	2010-07-11	Nat Genet	Genome-wide association study identifies a sequence variant with the DAB2IP gene conferring susceptibility to abdominal aortic aneurysm	Abdominal aortic aneurysm	9p21.3	CDKN2A,CKDN2B	2e-08	Illumina [293,677]	N	N	N	N	N	N	Y	N	N	N	Y	N	N	N	Y	N
chr16	84987678	rs2326458	18391951	Gudbjartsson	2008-04-06	Nat Genet	Many sequence variants affecting diversity of adult human height.	Height	16q24.1	ZDHHC7, CRISPLD2, USP10	8e-07	Illumina and Affymetrix[up to 304,226]	N	N	N	N	Y	N	N	N	Y	N	Y	N	Y	N	N	N
chr9	90811181	rs2814828	18391951	Gudbjartsson	2008-04-06	Nat Genet	Many sequence variants affecting diversity of adult human height.	Height	9q22.1	SPIN1, CCRK	9e-07	Illumina and Affymetrix[up to 304,226]	Y	N	N	N	Y	N	N	N	N	N	N	N	Y	N	N	N
chr7	107495433	rs886774	19915572	Barrett	2009-11-15	Nat Genet	Genome-wide association study of ulcerative colitis identifies three new susceptibility loci, including the HNF4A region.	Ulcerative colitis	7q31.1	LAMB1	3e-08	Affymetrix [NR]	Y	N	N	N	N	N	N	N	N	N	N	N	N	N	N	N
chr6	118574060	rs281868	20639392	Eijgelsheim	2010-07-16	Hum Mol Genet	Genome-wide association analysis identifies multiple loci related with resting heart rate	Resting heart rate	6q22.31	SLC35F1	4e-10	Affymetrix & Illumina [~2.5 million] (imputed)	Y	N	N	N	N	N	N	N	N	N	N	N	N	N	N	N
chr4	100250418	rs1789891	18846501	Sonuga-Barke	2008-10-07	Am J Med Genet B Neuropsychiatr Genet	Does parental expressed emotion moderate genetic effects in ADHD? An exploration using a genome wide association scan.	Conduct disorder (interaction)	4q23	ADH1C	3e-06	Perlegen [429,901)	N	N	N	N	Y	N	N	N	Y	Y	N	N	N	N	N	N
chr8	17143829	rs3793427	17903302	Levy	2007-09-19	BMC Med Genet	Framingham Heart Study 100K Project: genome-wide associations for blood pressure and arterial stiffness	Tonometry	8p22	VPS37A	2e-06	Affymetrix[70,897]	Y	N	N	N	N	N	N	N	N	N	N	N	Y	N	N	N
chr1	59799160	rs17119280	19875103	Aberg	2009-10-27	Biol Psychiatry	Genomewide association study of movement-related adverse antipsychotic effects.	Response to antipsychotic therapy (extrapyramidal side effects)	1p32.1	FGGY	7e-06	Affymetrix [492,000]	Y	N	Y	N	N	N	N	N	N	N	N	N	N	N	N	N
chr14	97103806	rs17094273	19340012	Nan	2009-04-02	J Invest Dermatol	Genome-wide association study of tanning phenotype in a population of European ancestry.	Tanning	14q32.2	Intergenic	9e-08	Illumina [528,173]	N	N	Y	N	N	N	N	N	N	N	N	N	N	N	N	N
chr1	110119731	rs6537837	20125088	Shi	2010-02-02	Mol Psychiatry	Genome-wide association study of recurrent early-onset major depressive disorder.	Major depressive disorder	1p13.3	GNAT2, GNAI3, AMPD2	1e-06	Affymetrix [671,424]	N	N	N	N	Y	N	Y	N	Y	N	N	N	N	N	N	N
chr3	186390626	rs9898	20303064	Houlihan	2010-03-18	Am J Hum Genet	Common Variants of Large Effect in F12, KNG1, and HRG Are Associated with Activated Partial Thromboplastin Time	Activated partial thromboplastin time	3q27.3	HRG	1e-11	Illumina [542,050]	N	N	N	N	N	N	N	N	Y	N	Y	N	N	N	N	N
chr14	23977009	rs223116	20639392	Eijgelsheim	2010-07-16	Hum Mol Genet	Genome-wide association analysis identifies multiple loci related with resting heart rate	Resting heart rate	14q11.2	MYH7,NDNG	3e-08	Affymetrix & Illumina [~2.5 million] (imputed)	N	N	Y	N	N	N	Y	N	N	N	N	N	N	N	N	N
chr3	52821010	rs1042779	19416921	Scott	2009-05-05	Proc Natl Acad Sci U S A	Genome-wide association and meta-analysis of bipolar disorder in individuals of European ancestry.	Bipolar disorder	3p21.1	ITIH1, NEK4	2e-07	Affymetrix and Illumina [2,366,197] (imputed)	Y	N	N	N	N	N	N	N	N	N	N	N	Y	N	N	N
chr3	35982129	rs6799705	19734545	Need	2009-09-04	Hum Mol Genet	A genome-wide study of common SNPs and CNVs in cognitive performance in the CANTAB.	Cognitive performance	3p22.3	ARPP-21	2e-07	Illumina [475,971]	N	N	N	N	Y	N	N	N	Y	N	N	N	N	N	N	N
chr10	81058026	rs1250552	20190752	Dubois	2010-02-28	Nat Genet	Multiple common variants for celiac disease influencing immune gene expression.	Celiac disease	10q22.3	ZMIZ1	9e-10	Illumina [292,387]	Y	N	N	N	Y	N	N	N	N	N	N	N	N	N	N	N
chr10	101287763	rs10883365	17554300	WTCCC	2007-06-07	Nature	Genome-wide association study of 14,000 cases of seven common diseases and 3,000 shared controls.	Crohn's disease	10q24.2	NKX2-3	6e-08	Affymetrix[469,557]	Y	N	N	N	Y	N	N	N	Y	N	N	N	Y	N	N	N
chr2	234180409	rs3828309	18587394	Barrett	2008-06-29	Nat Genet	Genome-wide association defines more than 30 distinct susceptibility loci for Crohn's disease.	Crohn's disease	2q37.1	ATG16L1	2e-32	Affymetrix and Illumina[635,547](imputed)	Y	N	N	N	Y	N	N	N	N	N	Y	N	Y	N	N	N
chr1	72071128	rs10493485	17903294	Yang	2007-09-19	BMC Med Genet	Genome-wide association and linkage analyses of hemostatic factors and hematological phenotypes in the Framingham Heart Study.	Hemostatic factors and hematological phenotypes	1p31.1	NEGR1	2e-06	Affymetrix[70,897]	Y	N	N	N	Y	N	N	N	N	N	N	N	Y	N	N	N
chr3	55313399	rs358806	17554300	WTCCC	2007-06-07	Nature	Genome-wide association study of 14,000 cases of seven common diseases and 3,000 shared controls.	Type 2 diabetes	3p14	NR	3e-06	Affymetrix[469,557]	Y	N	N	N	Y	N	N	N	Y	N	N	N	Y	N	N	N
chr12	40428560	rs1994090	19915576	Satake	2009-11-15	Nat Genet	Genome-wide association study identifies common variants at four loci as genetic risk factors for Parkinson's disease.	Parkinson's disease	12q12	LRRK2	3e-08	Illumina [435,470]	N	N	Y	N	N	N	Y	N	N	N	N	N	N	N	Y	N
chr15	79274045	rs3743200	20031603	Marroni	2009-08-01	Circ Cardiovasc Genet	A genome-wide association scan of RR and QT interval duration in 3 European genetically isolated populations: the EUROSPAN project.	RR interval (heart rate)	15q25.1	RASGRF1	2e-06	Illumina [~318,327]	N	N	Y	N	N	N	N	N	N	N	N	N	N	N	Y	N
chr1	67753507	rs1495965	20622879	Mizuki	2010-07-11	Nat Genet	Genome-wide association studies identify IL23R-IL12RB2 and IL10 as Behcet's disease susceptibility loci	Behcet's disease	1p31.3	IL23R,IL12RB2	2e-11	Affymetrix [320,438]	N	N	N	N	Y	N	N	N	Y	Y	N	N	N	N	N	N
chr13	28077143	rs9512730	18347602	Sullivan	2008-03-18	Mol Psychiatry	Genomewide association for schizophrenia in the CATIE study: results of stage 1.	Schizophrenia	13q12.2	Intergenic	5e-06	Affymetrix[492,900]	N	N	N	N	Y	N	N	N	N	N	N	N	Y	N	N	N
chr8	126490971	rs2954029	20864672	Waterworth	2010-09-23	Arterioscler Thromb Vasc Biol	Genetic Variants Influencing Circulating Lipid Levels and Risk of Coronary Artery Disease	Triglycerides	8q24.13	TRIB1	2e-11	Affymetrix, Illumina & Perlegen [2,155,369] (imputed)	N	N	N	N	N	N	N	N	N	N	N	N	Y	N	N	N
chr9	121984552	rs10984447	17660530	Hafler	2007-07-29	N Engl J Med	Risk alleles for multiple sclerosis identified by a genomewide study.	Multiple sclerosis	9q33	DBC1	8e-06	Affymetrix[334,923]	N	N	Y	N	N	N	Y	N	N	N	N	N	N	N	Y	N
chr2	234672638	rs6742078	19414484	Johnson	2009-05-04	Hum Mol Genet	Genome-wide association meta-analysis for total serum bilirubin levels.	Serum bilirubin levels	2q37.1	UGT1A1	5E-324	Affymetrix & Illumina [2,555,103] (imputed)	N	N	Y	N	N	N	Y	N	N	N	N	N	N	N	N	N
chr6	105400836	rs314280	19448622	Sulem	2009-05-15	Nat Genet	Genome-wide association study identifies sequence variants on 6q21 associated with age at menarche.	Menarche (age at onset)	6q21	LIN28B, HACE1, E3 ubiquitin protein ligase 1, BVES, POPDC3	2e-14	Illumina [304,226]	N	N	N	N	N	N	N	N	N	N	N	N	Y	N	N	N
chr6	31274379	rs9264942	20041166	Fellay	2009-12-24	PLoS Genet	Common genetic variation and the control of HIV-1 in humans.	HIV-1 control	6p21.33	HLA-C	6e-32	Illumina [NR]	N	N	N	N	Y	N	N	N	Y	N	N	N	Y	N	N	N
chr17	29247714	rs3760318	18391951	Gudbjartsson	2008-04-06	Nat Genet	Many sequence variants affecting diversity of adult human height.	Height	17q11.2	CRLF3, ATAD5, CENTA2, RNF135	2e-09	Illumina and Affymetrix[up to 304,226]	N	N	N	N	Y	N	N	N	Y	N	N	N	Y	N	N	N
chr3	101774042	rs991258	17903296	Kiel	2007-09-19	BMC Med Genet	Genome-wide association with bone mass and geometry in the Framingham Heart Study.	Hip geometry	3q12.3	Intergenic	5e-07	Affymetrix[70,897]	Y	N	N	N	N	N	N	N	N	N	N	N	Y	N	N	N
chr11	47663048	rs10838738	19079261	Willer	2008-12-14	Nat Genet	Six new loci associated with body mass index highlight a neuronal influence on body weight regulation.	Body mass index	11p11.2	MTCH2	5e-09	Illumina and Affymetrix[2,399,588](imputed)	N	N	N	N	N	N	N	N	Y	N	N	N	N	N	N	N
chr19	51726612	rs3826656	18976728	Bertram	2008-10-29	Am J Hum Genet	Genome-wide association analysis reveals putative Alzheimer's disease susceptibility loci in addition to APOE.	Alzheimer's disease	19q13.33	CD33	6e-06	Affymetrix[484,522]	Y	N	N	N	Y	N	N	N	Y	N	Y	N	N	N	N	N
chr8	59708308	rs960089	19734545	Need	2009-09-04	Hum Mol Genet	A genome-wide study of common SNPs and CNVs in cognitive performance in the CANTAB.	Cognitive performance	8q12.1	TOX	6e-06	Illumina [475,971]	Y	N	N	N	Y	N	N	N	Y	N	N	N	Y	N	N	N
chr11	120809459	rs12797755	20125193	Cirulli	2010-02-03	Eur J Hum Genet	Common genetic variation and performance on standardized cognitive tests.	Cognitive test performance	11q23.3	GRIK4	8e-06	Illumina [up to 563,855]	N	N	N	N	N	N	N	N	N	N	N	N	N	N	Y	N
chr1	222823528	rs17465637	19198609	Kathiresan	2009-02-08	Nat Genet	Genome-wide association of early-onset myocardial infarction with single nucleotide polymorphisms and copy number variants.	Myocardial infarction (early onset)	1q41	MIA3	1e-09	Affymetrix [~2.5 million] (imputed)	Y	N	N	N	Y	N	N	N	Y	N	N	N	Y	N	N	N
chr14	32093547	rs7142881	18521091	Volpi	2008-06-03	Mol Psychiatry	Whole genome association study identifies polymorphisms associated with QT prolongation during iloperidone treatment of schizophrenia.	Response to iloperidone treatment (QT prolongation)	14q12	NUBPL	2e-06	Affymetrix[339,272]	N	N	Y	N	N	N	Y	N	Y	N	N	N	N	N	Y	N
chr6	126835654	rs1490388	18391951	Gudbjartsson	2008-04-06	Nat Genet	Many sequence variants affecting diversity of adult human height.	Height	6q22.32	C6orf173	6e-07	Illumina and Affymetrix[up to 304,226]	N	N	N	N	N	N	N	N	N	N	N	N	Y	N	N	N
chr1	85311191	rs1983853	18840781	Grant	2008-10-07	Diabetes	Follow-up analysis of genome-wide association data identifies novel loci for type 1 diabetes.	Type 1 diabetes	1p22.3	EDG7	2e-06	Illumina[up to 1,000,000]	Y	N	N	N	N	N	N	N	N	N	N	N	Y	N	N	N
chr12	58162738	rs703842	19525955	Bahlo	2009-06-14	Nat Genet	Genome-wide association study identifies new multiple sclerosis susceptibility loci on chromosomes 12 and 20.	Multiple sclerosis	12q14.1	METTL1, CYP27B1	5e-11	Illumina [302,098]	N	N	N	N	N	N	N	N	N	N	Y	N	N	N	N	N
chr4	142117423	rs1550057	20585324	Dick	2010-06-27	Mol Psychiatry	Genome-wide association study of conduct disorder symptomatology	Conduct disorder (case status)	4q31.21	Intergenic	4e-06	Illumina [948,658]	N	N	N	N	Y	N	N	N	Y	N	N	N	N	N	N	N
chr1	238103500	rs2499604	20708005	Chalasani	2010-08-10	Gastroenterology	Genome-Wide Association Study Identifies Variants Associated with Histologic Features of Nonalcoholic Fatty Liver Disease	Non-alcoholic fatty liver disease histology (AST)	1q43	ZP4	2e-06	Illumina [324,623]	N	N	N	N	Y	N	N	N	N	N	N	N	Y	N	N	N
chr16	81303758	rs4889294	18464913	Melzer	2008-05-09	PLoS Genet	A genome-wide association study identifies protein quantitative trait loci (pQTLs).	Protein quantitative trait loci	16q23.2	BCM01	5e-07	Illumina[496,032]	Y	N	N	N	Y	N	N	N	N	N	N	N	Y	N	N	N
chr19	17394123	rs2363956	20852633	Bolton	2010-09-19	Nat Genet	Common variants at 19p13 are associated with susceptibility to ovarian cancer	Ovarian cancer	19p13.11	ANKLE1	1e-07	Illumina [540,573]	N	N	N	N	Y	N	N	N	Y	N	N	N	N	N	N	N
chr4	56298193	rs6832769	18957941	Terracciano	2008-11-24	Mol Psychiatry	Genome-wide association scan for five major dimensions of personality.	Personality dimensions	4q12	CLOCK	2e-06	Affymetrix[362,129]	Y	N	N	N	N	N	N	N	N	N	N	N	N	N	N	N
chr1	83311834	rs11163585	20195266	Adkins	2010-03-02	Mol Psychiatry	Genomewide pharmacogenomic study of metabolic side effects to antipsychotic drugs	Response to antipsychotic treatment	1p31.1	Intergenic	9e-07	Affymetrix [492,900]	Y	N	Y	N	Y	N	Y	N	Y	N	N	N	N	N	N	N
chr8	70724753	rs16936455	20041166	Fellay	2009-12-24	PLoS Genet	Common genetic variation and the control of HIV-1 in humans.	HIV-1 control	8q13.3	NR	7e-06	Illumina [NR]	N	N	N	N	Y	N	N	N	Y	N	N	N	Y	N	N	N
chr1	109817837	rs660240	20864672	Waterworth	2010-09-23	Arterioscler Thromb Vasc Biol	Genetic Variants Influencing Circulating Lipid Levels and Risk of Coronary Artery Disease	LDL cholesterol	1p13.3	CELSR2	1e-26	Affymetrix, Illumina & Perlegen [2,155,369] (imputed)	N	N	N	N	Y	N	N	N	Y	N	N	N	N	N	N	N
chr3	21955197	rs11719664	18821565	Lasky-Su	2008-12-05	Am J Med Genet B Neuropsychiatr Genet	Genome-wide association scan of quantitative traits for attention deficit hyperactivity disorder identifies novel associations and confirms candidate gene associations.	Attention deficit hyperactivity disorder	3p24.3	Intergenic	2e-06	Perlegen [429,981]	N	N	N	N	Y	N	N	N	Y	N	N	N	Y	N	N	N
chr8	19819327	rs325	20864672	Waterworth	2010-09-23	Arterioscler Thromb Vasc Biol	Genetic Variants Influencing Circulating Lipid Levels and Risk of Coronary Artery Disease	HDL cholesterol	8q21.3	LPL	8e-26	Affymetrix, Illumina & Perlegen [2,155,369] (imputed)	N	N	N	N	N	N	N	N	N	N	N	N	Y	N	N	N
chr21	17828290	rs2823819	20732626	Mick	2010-05-14	J Am Acad Child Adolesc Psychiatry	Family-Based Genome-Wide Association Scan of Attention-Deficit/Hyperactivity Disorder	Attention deficit hyperactivity disorder	21q21.1	C21orf34	7e-07	Illumina [835,136]	N	N	N	N	Y	N	Y	N	N	N	N	N	N	N	N	N
chr3	121344139	rs3772130	19734545	Need	2009-09-04	Hum Mol Genet	A genome-wide study of common SNPs and CNVs in cognitive performance in the CANTAB.	Cognitive performance	3q13.33	FBXO40	6e-06	Illumina [475,971]	N	N	N	N	N	N	N	N	Y	N	N	N	N	N	N	N
chr15	75125644	rs6495122	19430479	Levy	2009-05-10	Nat Genet	Genome-wide association study of blood pressure and hypertension.	Diastolic blood pressure	15q24.1	CSK, ULK3	2e-10	Affymetrix & Illumina [2,533,153](imputed)	N	N	N	N	Y	N	N	N	N	N	N	N	N	N	N	N
chr7	129023596	rs7787531	20694014	Thye	2010-08-08	Nat Genet	Genome-wide association analyses identifies a susceptibility locus for tuberculosis on chromosome 18q11.2	Tuberculosis	7q32.1	NR	9e-06	Affymetrix [>333,754] (imputed)	N	N	N	N	N	N	Y	N	Y	N	N	N	N	N	N	N
chr3	95688842	rs9814870	19478329	Aston	2009-05-28	J Androl	Genome-wide study of single-nucleotide polymorphisms associated with azoospermia and severe oligozoospermia.	Male infertility	3q11.2	ARL6	7e-07	Illumina [314,776]	N	N	N	N	Y	N	N	N	Y	N	N	N	Y	N	N	N
chr5	90424278	rs10514345	17903296	Kiel	2007-09-19	BMC Med Genet	Genome-wide association with bone mass and geometry in the Framingham Heart Study.	Hip geometry	5q14.3	GPR98	2e-07	Affymetrix[70,897]	Y	N	Y	N	Y	N	Y	N	Y	N	N	N	Y	N	Y	N
chr5	124365966	rs6862844	20932654	Kerns	2010-10-05	Int J Radiat Oncol Biol Phys	Genome-Wide Association Study to Identify Single Nucleotide Polymorphisms (SNPs) Associated With the Development of Erectile Dysfunction in African-American Men After Radiotherapy for Prostate Cancer	Erectile dysfunction and prostate cancer treatment	5q23.2	ZNF608	4e-06	Affymetrix [512,497]	Y	N	Y	N	N	N	N	N	N	N	N	N	N	N	N	N
chr8	98166912	rs1835740	20802479	International Headache Genetics Consortium	2010-08-29	Nat Genet	Genome-wide association study of migraine implicates a common susceptibility variant on 8q22.1	Migraine	8q22.1	MTDH,PGCP	2e-11	Illumina [429,912]	N	N	N	N	Y	N	N	N	Y	N	N	N	Y	N	N	N
chr20	33975180	rs6088813	19343178	Soranzo	2009-04-03	PLoS Genet	Meta-analysis of genome-wide scans for human adult stature identifies novel Loci and associations with measures of skeletal frame size.	Height	20q11.22	UQCC	1e-13	Illumina [229,216]	N	N	N	N	N	N	N	N	N	N	N	N	Y	N	N	N
chr1	193921547	rs606149	20516156	Lewis	2010-06-01	Am J Psychiatry	Genome-Wide Association Study of Major Recurrent Depression in the U.K. Population	Major depressive disorder	1q31.3	LOC647167	3e-06	Illumina [471,747]	N	N	Y	N	N	N	Y	N	Y	N	N	N	N	N	Y	N
chr7	148258047	rs7807268	17554300	WTCCC	2007-06-07	Nature	Genome-wide association study of 14,000 cases of seven common diseases and 3,000 shared controls.	Crohn's disease	7q36.1	NR	4e-06	Affymetrix[469,557]	Y	N	N	N	Y	N	N	N	Y	N	N	N	Y	N	N	N
chr9	126926106	rs2807580	20125193	Cirulli	2010-02-03	Eur J Hum Genet	Common genetic variation and performance on standardized cognitive tests.	Cognitive test performance	9q33.3	NEK6	3e-06	Illumina [up to 563,855]	N	N	N	N	N	N	N	N	N	N	N	N	Y	N	N	N
chr17	26106674	rs4795067	20953189	Stuart	2010-10-17	Nat Genet	Genome-wide association and anaylsis identifies three psoriasis susceptibility loci	Psoriasis	17q11.2	NOS2	4e-11	Illumina & Perlegen [up to 7,456,344] (imputed)	Y	N	N	N	Y	N	N	N	N	N	N	N	N	N	N	N
chr4	131790500	rs1478091	19010793	Baranzini	2008-11-14	Hum Mol Genet	Genome-wide association analysis of susceptibility and clinical phenotype in multiple sclerosis.	Multiple sclerosis (severity)	4q28.3	LOC132321	2e-06	Illumina[551,642]	N	N	N	N	Y	N	N	N	Y	N	Y	N	N	N	N	N
chr2	56363376	rs6751715	20041166	Fellay	2009-12-24	PLoS Genet	Common genetic variation and the control of HIV-1 in humans.	HIV-1 control	2p16.1	Intergenic	1e-06	Illumina [NR]	N	N	N	N	N	N	Y	N	N	N	N	N	N	N	Y	N
chr4	145460229	rs13147758	19300500	Wilk	2009-03-20	PLoS Genet	A genome-wide association study of pulmonary function measures in the Framingham Heart Study.	Pulmonary function measures	4q31.22	HHIP	8e-11	Affymetrix [2,540,223] (imputed)	Y	N	N	N	N	N	N	N	N	N	N	N	Y	N	N	N
chr14	74551969	rs2239557	20585627	Eriksson	2010-06-24	PLoS Genet	Web-based, participant-driven studies yield novel genetic associations for common traits	Common traits (Other)	14q24.3	NR	3e-07	Illumina [535,076]	N	N	N	N	N	N	Y	N	N	N	N	N	N	N	N	N
chr1	62931631	rs1167998	19060911	Aulchenko	2008-12-07	Nat Genet	Loci influencing lipid levels and coronary heart disease risk in 16 European population cohorts.	Triglycerides	1p31.3	DOCK7	2e-12	Illumina and Affymetrix [up to 600,000]	N	N	N	N	N	N	N	N	N	N	N	N	Y	N	N	N
chr10	114754087	rs7901695	17463249	Zeggini	2007-04-26	Science	Replication of genome-wide association signals in UK samples reveals risk loci for type 2 diabetes.	Type 2 diabetes	10q25.2	TCF7L2	1e-48	Affymetrix[393,453]	N	N	N	N	N	N	N	N	N	N	Y	N	N	N	N	N
chr1	67730627	rs10789230	17804789	Raelson	2007-09-05	Proc Natl Acad Sci U S A	Genome-wide association study for Crohn's disease in the Quebec Founder Population identifies multiple validated disease loci.	Crohn's disease	1p31.3	IL23R	2e-07	Perlegen [164,279]	N	N	N	N	Y	N	N	N	Y	N	N	N	Y	N	N	N
chr6	30080368	rs34704616	20125193	Cirulli	2010-02-03	Eur J Hum Genet	Common genetic variation and performance on standardized cognitive tests.	Cognitive test performance	6p22.1	MHC	6e-06	Illumina [up to 563,855]	N	N	N	N	Y	N	N	N	Y	N	N	N	N	N	N	N
chr5	180226672	rs655601	19197348	Lowe	2009-02-06	PLoS Genet	Genome-wide association studies in an isolated founder population from the Pacific Island of Kosrae.	Quantitative traits	5q35.3	MGAT1	5e-06	Affymetrix [408,775]	Y	N	N	N	Y	N	N	N	N	N	Y	N	N	N	N	N
chr7	103404814	rs7341475	18282107	Shifman	2008-02-15	PLoS Genet	Genome-wide association identifies a common variant in the reelin gene that increases the risk of schizophrenia only in women.	Schizophrenia	7q22.1	RELN	9e-07	Affymetrix [510,552]	N	N	N	N	N	N	N	N	N	N	Y	N	N	N	N	N
chr12	73989836	rs1154865	17903305	Murabito	2007-09-19	BMC Med Genet	A genome-wide association study of breast and prostate cancer in the NHLBI's Framingham Heart Study.	Breast cancer	12q21.1	Intergenic	7e-07	Affymetrix[70,897]	N	N	N	N	N	N	N	N	N	N	N	N	N	N	Y	N
chr6	27248930	rs6932590	19571808	Stefansson	2009-07-01	Nature	Common variants conferring risk of schizophrenia.	Schizophrenia	6p22.1	MHC, PRSS16	1e-12	Illumina [314,868]	N	N	N	N	N	N	N	N	N	N	Y	N	N	N	N	N
chr8	29360304	rs10091038	20339536	Barber	2010-03-22	PLoS ONE	Genome-wide association of lipid-lowering response to statins in combined study populations	Response to statin therapy	8p12	LOC646909, DUSP4, KIF13B	3e-08	Illumina [~2.5 million](imputed)	N	N	N	N	Y	N	N	N	Y	N	Y	N	N	N	N	N
chr11	19569562	rs874426	18937294	Lasky-Su	2008-12-05	Am J Med Genet B Neuropsychiatr Genet	Genome-wide association scan of the time to onset of attention deficit hyperactivity disorder.	Attention deficit hyperactivity disorder (time to onset)	11p15.1	Intergenic	4e-06	Perlegen [429,981]	N	N	N	N	N	N	N	N	N	N	Y	N	N	N	N	N
chr6	32664959	rs9357152	19458352	Hirschfield	2009-05-20	N Engl J Med	Primary biliary cirrhosis associated with HLA, IL12A, and IL12RB2 variants.	Primary biliary cirrhosis	6p21.32	c6orf10, BTNL2, HLA-DQB1	7e-10	Illumina [305,724]	N	N	N	N	Y	N	N	N	Y	N	N	N	Y	N	N	N
chr8	10071619	rs11775334	19430479	Levy	2009-05-10	Nat Genet	Genome-wide association study of blood pressure and hypertension.	Hypertension	8p23.1	MSRA	4e-06	Affymetrix & Illumina [2,533,153](imputed)	N	N	N	N	Y	N	N	N	Y	N	N	N	Y	N	N	N
chr12	41721429	rs1880887	18464913	Melzer	2008-05-09	PLoS Genet	A genome-wide association study identifies protein quantitative trait loci (pQTLs).	Protein quantitative trait loci	12q12	PDZRN4,CNTN1	1e-10	Illumina[496,032]	N	N	N	N	N	N	N	N	N	N	Y	N	N	N	N	N
chr1	19139516	rs12063142	20070850	Edwards	2010-01-13	Ann Hum Genet	Genome-wide association study confirms SNPs in SNCA and the MAPT region as common risk factors for Parkinson disease.	Parkinson's disease	1p36.13	TAS1R2	5e-07	Illumina [495,715] (imputed)	Y	N	N	N	Y	N	N	N	N	N	N	N	Y	N	N	N
chr4	99337880	rs10516430	19260141	Zemunik	2009-02-01	Croat Med J	Genome-wide association study of biochemical traits in Korcula Island, Croatia.	Biochemical measures	4q23	RAP1GDS1	6e-06	Illumina [316,730]	N	N	N	N	Y	N	N	N	Y	N	N	N	Y	N	N	N
chr11	123595926	rs2126709	19875103	Aberg	2009-10-27	Biol Psychiatry	Genomewide association study of movement-related adverse antipsychotic effects.	Response to antipsychotic therapy (extrapyramidal side effects)	11q24.1	ZNF202	4e-07	Affymetrix [492,000]	Y	N	Y	N	Y	N	Y	N	N	N	N	N	N	N	N	N
chr11	17408629	rs5215	18372903	Zeggini	2008-03-30	Nat Genet	Meta-analysis of genome-wide association data and large-scale replication identifies additional susceptibility loci for type 2 diabetes.	Type 2 diabetes	11p15.1	KCNJ11	4e-07	Affymetrix and Illumina[2,202,892](imputed)	N	N	N	N	N	N	N	N	N	N	Y	N	N	N	N	N
chr6	32151442	rs2070600	20010835	Hancock	2009-12-13	Nat Genet	Meta-analyses of genome-wide association studies identify multiple loci associated with pulmonary function.	Pulmonary function	6p21.32	AGER, PPT2	3e-14	Affymetrix & Illumina [2,534,500] (imputed)	N	N	N	N	N	N	N	N	N	N	Y	N	N	N	N	N
chr6	109634827	rs11966072	20139978	Kamatani	2010-02-07	Nat Genet	Genome-wide association study of hematological and biochemical traits in a Japanese population	Hematological and biochemical traits	6q21	C6orf182,CD164	7e-09	Illumina [up to 566,430]	N	N	N	N	Y	N	N	N	Y	N	Y	N	N	N	N	N
chr8	138918944	rs2705293	18762592	van den Oord	2008-09-01	Arch Gen Psychiatry	Genomewide association analysis followed by a replication study implicates a novel candidate gene for neuroticism.	Neuroticism	8q24.23	AK127771	6e-06	Affymetrix[420,287]	Y	N	Y	N	Y	N	Y	N	N	N	N	N	Y	N	Y	N
chr12	66359751	rs8756	20397748	Liu	2010-04-01	Twin Res Hum Genet	Genome-Wide Association Study of Height and Body Mass Index in Australian Twin Families	Height	12q14.3	HMGA2	4e-07	Illumina [559,712] (imputed)	N	N	N	N	Y	N	Y	N	N	N	N	N	Y	N	Y	N
chr5	132628883	rs17166496	17554300	WTCCC	2007-06-07	Nature	Genome-wide association study of 14,000 cases of seven common diseases and 3,000 shared controls.	Type 1 diabetes	5q31.1	NR	5e-06	Affymetrix[469,557]	Y	N	N	N	Y	N	N	N	N	N	N	N	Y	N	N	N
chr2	191964632	rs7574865	20453842	Stahl	2010-05-09	Nat Genet	Genome-wide association study meta-analysis identifies seven new rheumatoid arthritis risk lock	Rheumatoid arthritis	2q32.3	STAT4	3e-07	Affymetrix & Illumina [~2,716,259] (imputed)	N	N	N	N	Y	N	N	N	Y	N	N	N	Y	N	N	N
chr3	41137671	rs87938	19801982	Rivadeneira	2009-10-04	Nat Genet	Twenty bone-mineral-density loci identified by large-scale meta-analysis of genome-wide association studies.	Bone mineral density (hip)	3p22.1	CTNNB1	8e-10	Affymetrix & Illumina [2,543,686](imputed)	Y	N	N	N	N	N	N	N	N	N	N	N	N	N	N	N
chr22	40697580	rs139909	19570815	Estrada	2009-07-01	Hum Mol Genet	A genome-wide association study of northwestern Europeans involves the C-type natriuretic peptide signaling pathway in the etiology of human height variation.	Height	22q13.1	TNRC6B, ADSL	2e-07	Affymetrix, Illumina & Perlegen [2,228,850] (imputed)	N	N	Y	N	N	N	Y	N	N	N	N	N	N	N	N	N
chr8	120044828	rs6469804	18445777	Styrkarsdottir	2008-04-29	N Engl J Med	Multiple genetic loci for bone mineral density and fractures.	Bone mineral density (spine)	8q24.12	OPG	7e-15	Illumina[301,019]	N	N	N	N	Y	N	N	N	Y	N	N	N	Y	N	N	N
chr11	48518892	rs7395662	19060911	Aulchenko	2008-12-07	Nat Genet	Loci influencing lipid levels and coronary heart disease risk in 16 European population cohorts.	HDL cholesterol	11p11.2	MADD, FOLH1	6e-11	Illumina and Affymetrix [up to ~600,000]	Y	N	N	N	Y	N	N	N	N	N	N	N	N	N	N	N
chr1	146508933	rs12122100	20041166	Fellay	2009-12-24	PLoS Genet	Common genetic variation and the control of HIV-1 in humans.	HIV-1 control	1q21.1	NR	1e-06	Illumina [NR]	N	N	N	N	Y	N	N	N	N	N	N	N	N	N	N	N
chr2	219934347	rs1052483	18391951	Gudbjartsson	2008-04-06	Nat Genet	Many sequence variants affecting diversity of adult human height.	Height	2q35	IHH, CRYBA2, FEV, SLC23A3, TUBA1	1e-06	Illumina and Affymetrix[up to 304,226]	Y	N	N	N	Y	N	N	N	Y	N	Y	N	Y	N	N	N
chr10	4655564	rs10458787	20397748	Liu	2010-04-01	Twin Res Hum Genet	Genome-Wide Association Study of Height and Body Mass Index in Australian Twin Families	Body mass index	10p15.1	Intergenic	1e-06	Illumina [559,712] (imputed)	N	N	N	N	N	N	N	N	N	N	Y	N	N	N	N	N
chr21	43836389	rs9976767	18840781	Grant	2008-10-07	Diabetes	Follow-up analysis of genome-wide association data identifies novel loci for type 1 diabetes.	Type 1 diabetes	21q22.3	UBASH3A	2e-08	Illumina[up to 1,000,000]	N	N	N	N	N	N	N	N	Y	N	Y	N	N	N	N	N
chr6	33542537	rs210138	19483681	Rapley	2009-05-31	Nat Genet	A genome-wide association study of testicular germ cell tumor.	Testicular germ cell tumor	6p21.31	BAK1	1e-13	Illumina [307,666]	Y	N	Y	N	Y	N	Y	N	Y	N	N	N	N	N	N	N
chr10	49936335	rs11101442	19165918	Graham	2008-08-01	Nat Genet	Genetic variants near TNFAIP3 on 6q23 are associated with systemic lupus erythematosus.	Systemic lupus erythematosus	10q11.22	c10orf64	3e-06	Affymetrix[313,238]	N	N	Y	N	N	N	Y	N	N	N	N	N	N	N	Y	N
chr19	12146369	rs3745672	20598377	Nischwitz	2010-06-30	J Neuroimmunol	Evidence for VAV2 and ZNF433 as susceptibility genes for multiple sclerosis	Multiple sclerosis	19p13.2	ZNF433	1e-06	Illumina [~300,000]	N	N	N	N	Y	N	N	N	N	N	N	N	N	N	N	N
chr4	61966272	rs4599440	19260141	Zemunik	2009-02-01	Croat Med J	Genome-wide association study of biochemical traits in Korcula Island, Croatia.	Biochemical measures	4q13.1	LPHN3	2e-06	Illumina [316,730]	N	N	N	N	Y	N	N	N	Y	N	N	N	N	N	N	N
chr4	17944839	rs16896068	18391952	Weedon	2008-04-06	Nat Genet	Genome-wide association analysis identifies 20 loci that influence adult height.	Height	4p15.32	LCORL	2e-13	Affymetrix[402,951]	Y	N	N	N	Y	N	N	N	N	N	N	N	Y	N	N	N
chr14	20957432	rs12147450	19875103	Aberg	2009-10-27	Biol Psychiatry	Genomewide association study of movement-related adverse antipsychotic effects.	Response to antipsychotic therapy (extrapyramidal side effects)	14q11.2	Intergenic	6e-07	Affymetrix [492,000]	Y	N	Y	N	N	N	N	N	N	N	N	N	N	N	N	N
chr11	64026218	rs2244621	20595579	Sebastiani	2010-07-01	Science	Genetic Signatures of Exceptional Longevity in Humans	Longevity	11q13.1	PLCB3	5e-10	Illumina [298,734]	N	N	N	N	N	N	Y	N	N	N	N	N	N	N	N	N
chr3	156102733	rs3772255	17903295	Lunetta	2007-09-19	BMC Med Genet	Genetic correlates of longevity and selected age-related phenotypes: a genome-wide association study in the Framingham Study.	Aging traits	3q25.31	KCNAB1	8e-06	Affymetrix[70,897]	N	N	N	N	N	N	N	N	N	N	N	N	N	N	Y	N
chr1	243943083	rs4132509	20031603	Marroni	2009-08-01	Circ Cardiovasc Genet	A genome-wide association scan of RR and QT interval duration in 3 European genetically isolated populations: the EUROSPAN project.	RR interval (heart rate)	1q44	AKT3	2e-06	Illumina [~318,327]	Y	N	N	N	N	N	N	N	N	N	N	N	N	N	N	N
chr2	227068079	rs2943634	17634449	Samani	2007-07-18	N Engl J Med	Genomewide association analysis of coronary artery disease.	Coronary heart disease	2q36.3	pseudogene	2e-07	Affymetrix [377,857]	Y	N	N	Y	Y	N	N	Y	N	N	N	Y	Y	N	N	Y
chr5	129943318	rs7731657	17903298	Meigs	2007-09-19	BMC Med Genet	Genome-wide association with diabetes-related traits in the Framingham Heart Study.	Fasting plasma glucose	5q23.3	Intergenic	7e-06	Affymetrix[70,897]	N	N	N	N	N	N	N	N	N	N	N	N	Y	N	N	N
chr14	65747758	rs1256531	20585324	Dick	2010-06-27	Mol Psychiatry	Genome-wide association study of conduct disorder symptomatology	Conduct disorder (symptom count)	14q23.3	Intergenic	4e-06	Illumina [948,658]	N	N	N	N	Y	N	Y	N	N	N	N	N	N	N	N	N
chr21	45615560	rs762421	18587394	Barrett	2008-06-29	Nat Genet	Genome-wide association defines more than 30 distinct susceptibility loci for Crohn's disease.	Crohn's disease	21q22.3	ICOSLG	1e-09	Affymetrix and Illumina[635,547](imputed)	N	N	N	N	N	N	N	N	Y	N	N	N	N	N	N	N
chr10	30008662	rs1927457	19010793	Baranzini	2008-11-14	Hum Mol Genet	Genome-wide association analysis of susceptibility and clinical phenotype in multiple sclerosis.	Normalized brain volume	10p11.23	SVIL	8e-06	Illumina[551,642]	N	N	N	N	N	N	Y	N	N	N	N	N	N	N	N	N
chr5	155500991	rs4704970	19010793	Baranzini	2008-11-14	Hum Mol Genet	Genome-wide association analysis of susceptibility and clinical phenotype in multiple sclerosis.	Multiple sclerosis (age of onset)	5q33.2	SGCD	7e-06	Illumina[551,642]	Y	N	Y	N	N	N	N	N	N	N	N	N	Y	N	Y	N
chr18	20190794	rs4331426	20694014	Thye	2010-08-08	Nat Genet	Genome-wide association analyses identifies a susceptibility locus for tuberculosis on chromosome 18q11.2	Tuberculosis	18q11.2	GATA6,CTAGE1,RBBP8,CABLES1	7e-09	Affymetrix [>333,754] (imputed)	Y	N	N	N	Y	N	N	N	N	N	N	N	N	N	N	N
chr14	66262962	rs8007846	20802204	Baranzini	2010-09-01	Brain	Genetic variation influences glutamate concentrations in brains of patients with multiple sclerosis	Multiple sclerosis--Brain Glutamate Concentrations	14q23.3	FUT8	9e-06	Illumina [~500,000]	N	N	N	N	Y	N	N	N	Y	N	N	N	Y	N	N	N
chr18	47159089	rs7240405	20031538	Heid	2008-10-01	Circ Cardiovasc Genet	Genome-wide association analysis of high-density lipoprotein cholesterol in the population-based KORA study sheds new light on intergenic regions.	HDL cholesterol	18q21.1	LIPG	5e-10	Affymetrix [up to 2,557,253] (imputed)	Y	N	N	N	N	N	N	N	N	N	N	N	Y	N	N	N
chr6	31271715	rs9461688	18464913	Melzer	2008-05-09	PLoS Genet	A genome-wide association study identifies protein quantitative trait loci (pQTLs).	Protein quantitative trait loci	6p21.33	HLA-C	4e-06	Illumina[496,032]	N	N	N	N	Y	N	Y	N	N	N	N	N	Y	N	Y	N
chr8	128424791	rs7014346	18372901	Tenesa	2008-03-30	Nat Genet	Genome-wide association scan identifies a colorectal cancer susceptibility locus on 11q23 and replicates risk loci at 8q24 and 18q21.	Colorectal cancer	8q24.21	POU5FIP1, HsG57825, DQ515897	9e-26	Illumina[541,628]	Y	N	N	N	Y	N	N	N	Y	N	Y	N	Y	N	N	N
chr11	68201294	rs3736228	18455228	Richards	2008-04-29	Lancet	Bone mineral density, osteoporosis, and osteoporotic fractures: a genome-wide association study.	Bone mineral density	11q13.2	LRP5	6e-12	Illumina [314,075]	N	N	N	N	N	N	N	N	Y	N	N	N	N	N	N	N
chr10	72483009	rs1816002	19851299	Johansson	2009-10-22	Obesity (Silver Spring)	Linkage and genome-wide association analysis of obesity-related phenotypes: association of weight with the MGAT1 gene.	Weight	10q22.1	NR	8e-06	Illumina [318,237]	N	N	Y	N	N	N	Y	N	Y	N	N	N	N	N	Y	N
chr1	200892136	rs296547	20190752	Dubois	2010-02-28	Nat Genet	Multiple common variants for celiac disease influencing immune gene expression.	Celiac disease	1q32.1	Intergenic	4e-09	Illumina [292,387]	N	N	N	N	Y	N	N	N	Y	N	N	N	N	N	N	N
chr1	72765115	rs2568958	19079260	Thorleifsson	2008-12-14	Nat Genet	Genome-wide association yields new sequence variants at seven loci that associate with measures of obesity.	Weight	1p31.1	NEGR1	2e-08	Illumina [305,846]	N	N	N	N	Y	N	N	N	Y	N	N	N	N	N	N	N
chr1	218705813	rs1018040	18821565	Lasky-Su	2008-12-05	Am J Med Genet B Neuropsychiatr Genet	Genome-wide association scan of quantitative traits for attention deficit hyperactivity disorder identifies novel associations and confirms candidate gene associations.	Hyperactive-impulsive symptoms	1q41	Intergenic	8e-06	Perlegen [429,981]	Y	N	Y	N	N	N	N	N	N	N	N	N	Y	N	Y	N
chr16	31334235	rs11150610	19165918	Graham	2008-08-01	Nat Genet	Genetic variants near TNFAIP3 on 6q23 are associated with systemic lupus erythematosus.	Systemic lupus erythematosus	16p11.2	ITGAM	2e-06	Affymetrix[313,238]	Y	N	N	N	N	N	N	N	N	N	N	N	Y	N	N	N
chr4	90797300	rs6532197	19915575	Simon-Sanchez	2009-11-15	Nat Genet	Genome-wide association study reveals genetic risk underlying Parkinson's disease.	Parkinson's disease	4q22.1	MMRN1	1e-07	Illumina [463,185]	N	N	N	N	Y	N	N	N	Y	N	N	N	N	N	N	N
chr8	23526462	rs1512268	20676098	Takata	2010-08-01	Nat Genet	Genome-wide association study identifies five new susceptibility loci for prostate cancer in the Japanese population	Prostate cancer	8p21.2	NKX3.1	4e-11	Illumina [510,687]	Y	N	N	N	Y	N	N	N	Y	N	N	N	N	N	N	N
chr3	143424821	rs2800	20708005	Chalasani	2010-08-10	Gastroenterology	Genome-Wide Association Study Identifies Variants Associated with Histologic Features of Nonalcoholic Fatty Liver Disease	Non-alcoholic fatty liver disease histology (other)	3q24	SLC9A9	3e-06	Illumina [324,623]	N	N	N	N	N	N	N	N	Y	N	N	N	N	N	N	N
chr8	73106915	rs1963982	17903302	Levy	2007-09-19	BMC Med Genet	Framingham Heart Study 100K Project: genome-wide associations for blood pressure and arterial stiffness	Blood pressure	8q13.3	Intergenic	3e-06	Affymetrix[70,897]	Y	N	N	N	Y	N	N	N	Y	N	N	N	Y	N	N	N
chr3	15440555	rs6442522	18759275	McArdle	2008-09-01	Arthritis Rheum	Association of a common nonsynonymous variant in GLUT9 with serum uric acid levels in old order amish.	Serum uric acid	3p24.3	NR	5e-06	Affymetrix[361,034]	Y	N	N	N	Y	N	N	N	N	N	N	N	Y	N	N	N
chr6	51666630	rs10498792	17903305	Murabito	2007-09-19	BMC Med Genet	A genome-wide association study of breast and prostate cancer in the NHLBI's Framingham Heart Study.	Prostate cancer	6p12.2	PKHD1	3e-06	Affymetrix[70,897]	N	N	N	N	Y	N	Y	N	Y	N	Y	N	Y	N	Y	N
chr6	121902868	rs4541776	18464913	Melzer	2008-05-09	PLoS Genet	A genome-wide association study identifies protein quantitative trait loci (pQTLs).	Protein quantitative trait loci	6q22.31	GJA1	2e-06	Illumina[496,032]	Y	N	N	N	N	N	N	N	N	N	N	N	N	N	N	N
chr17	54615616	rs17760296	20023658	Mangold	2009-12-20	Nat Genet	Genome-wide association study identifies two susceptibility loci for nonsyndromic cleft lip with or without cleft palate.	Nonsyndromic cleft lip with or without cleft palate	17q22	NOG	7e-06	Illumina [521,288]	Y	N	N	N	Y	N	N	N	N	N	Y	N	Y	N	N	N
chr6	32336186	rs3129934	18941528	Comabella	2008-10-22	PLoS One	Identification of a novel risk locus for multiple sclerosis at 13q31.3 by a pooled genome-wide scan of 500,000 single nucleotide polymorphisms.	Multiple sclerosis	6p21.32	HLA-DRB1	9e-11	Affymetrix[428,867](pooled)	N	N	N	N	N	N	N	N	N	N	Y	N	N	N	N	N
chr6	32574170	rs615672	17554300	WTCCC	2007-06-07	Nature	Genome-wide association study of 14,000 cases of seven common diseases and 3,000 shared controls.	Rheumatoid arthritis	6p21.32	HLA-DRB1	8e-27	Affymetrix[469,557]	Y	N	N	N	N	N	N	N	N	N	N	N	Y	N	N	N
chr6	20661033	rs10946398	19056611	Timpson	2008-12-03	Diabetes	Adiposity-related heterogeneity in patterns of type 2 diabetes susceptibility observed in genome-wide association data.	Type 2 diabetes	6p22.3	CDKAL	7e-07	Affymetrix [393,453]	N	N	Y	N	N	N	Y	N	N	N	N	N	N	N	Y	N
chr8	55437523	rs9298506	20364137	Yasuno	2010-04-04	Nat Genet	Genome-wide association study of intracranial aneurysm identifies three new risk loci	Intracranial aneurysm	8q11.23	SOX17	1e-12	Illumina [831,534] (imputed)	Y	N	Y	N	Y	N	Y	N	Y	N	N	N	Y	N	Y	N
chr1	237266602	rs7554607	19684603	Trevino	2009-08-16	Nat Genet	Germline genomic variants associated with childhood acute lymphoblastic leukemia.	Acute lymphoblastic leukemia (childhood)	1q43	RYR2	2e-06	Affymetrix [307,944]	N	N	Y	N	N	N	Y	N	N	N	N	N	N	N	Y	N
chr8	10334780	rs11782819	20452100	Kramer	2010-05-06	Neurobiol Aging	Alzheimer disease pathology in cognitively healthy elderly: A genome-wide study	Alzheimer's disease	8p23.1	MSRA	3e-06	Illumina [292,175]	N	N	N	N	Y	N	Y	N	Y	N	N	N	Y	N	Y	N
chr22	29130011	rs738722	20729852	Abnet	2010-08-22	Nat Genet	A shared susceptibility locus in PLCE1 at 10q23 for gastric adenocarcinoma and esophageal squamous cell carcinoma	Esophageal cancer and gastric cancer	22q12.1	CHEK2,HSCB	1e-08	Illumina [551,152]	N	N	N	N	N	N	N	N	N	N	Y	N	N	N	N	N
chr8	124831833	rs10481151	19734545	Need	2009-09-04	Hum Mol Genet	A genome-wide study of common SNPs and CNVs in cognitive performance in the CANTAB.	Cognitive performance	8q24.13	FAM91A1	4e-07	Illumina [475,971]	Y	N	N	N	N	N	N	N	Y	N	Y	N	N	N	N	N
chr20	56796783	rs4811971	19893584	Kim	2009-11-06	J Hum Genet	Identification of 15 loci influencing height in a Korean population.	Height	20q13.32	ANKRD60	6e-06	Affymetrix [334,546]	N	N	Y	N	N	N	Y	N	N	N	N	N	N	N	Y	N
chr19	10397237	rs281437	18604267	Pare	2008-07-04	PLoS Genet	Novel association of ABO histo-blood group antigen with soluble ICAM-1: results of a genome-wide association study of 6,578 women.	Soluble ICAM-1	19p13.2	ICAM1	3e-10	Illumina[336,108]	N	N	N	N	N	N	Y	N	N	N	N	N	N	N	Y	N
chr1	61791862	rs6691768	20190752	Dubois	2010-02-28	Nat Genet	Multiple common variants for celiac disease influencing immune gene expression.	Celiac disease	1p31.3	NFIA	1e-07	Illumina [292,387]	N	N	N	N	Y	N	Y	N	Y	N	N	N	N	N	N	N
chr2	42276920	rs4952590	19961619	Castro-Giner	2009-12-06	BMC Med Genet	A pooling-based genome-wide analysis identifies new potential candidate genes for atopy in the European Community Respiratory Health Survey (ECRHS).	Atopy	2p21	SGK493	2e-06	Illumina [NR] (pooled)	N	N	N	N	N	N	N	N	N	N	Y	N	N	N	N	N
chr9	108655095	rs4742971	18464913	Melzer	2008-05-09	PLoS Genet	A genome-wide association study identifies protein quantitative trait loci (pQTLs).	Protein quantitative trait loci	9q31.2	TMEM38B	8e-07	Illumina[496,032]	N	N	N	N	N	N	N	N	N	N	Y	N	N	N	N	N
chr1	101551925	rs17410015	20195266	Adkins	2010-03-02	Mol Psychiatry	Genomewide pharmacogenomic study of metabolic side effects to antipsychotic drugs	Response to antipsychotic treatment	1p21.2	Intergenic	2e-06	Affymetrix [492,900]	N	N	N	N	Y	N	N	N	Y	N	N	N	N	N	N	N
chr7	103527368	rs3914132	19230858	Schrauwen	2009-02-18	Am J Hum Genet	A genome-wide analysis identifies genetic variants in the RELN gene associated with otosclerosis.	Otosclerosis	7q22.1	RELN	2e-08	Illumina [~555,000] (pooled)	N	N	N	N	N	N	N	N	N	N	Y	N	N	N	N	N
chr11	14910233	rs1993116	20418485	Ahn	2010-04-23	Hum Mol Genet	Genome-wide association study of circulating vitamin D levels	Vitamin D levels	11p15.2	CYP2R1	3e-17	Affymetrix & Illumina [593,253] (imputed)	N	N	N	N	Y	N	Y	N	N	N	N	N	N	N	N	N
chr17	38069948	rs7216389	17611496	Moffatt	2007-07-26	Nature	Genetic variants regulating ORMDL3 expression contribute to the risk of childhood asthma.	Asthma	17q12	ORMDL3	9e-11	Illumina [307,328]	N	N	N	N	Y	N	N	N	N	N	N	N	Y	N	N	N
chr6	36922683	rs1405069	20237162	Bozaoglu	2010-03-17	J Clin Endocrinol Metab	Chemerin, a Novel Adipokine in the Regulation of Angiogenesis	Plasma chemerin levels	6p21.2	PI16	6e-06	Illumina [542,944]	N	N	N	N	Y	N	N	N	Y	N	N	N	N	N	N	N
chr9	98231007	rs16909898	20010835	Hancock	2009-12-13	Nat Genet	Meta-analyses of genome-wide association studies identify multiple loci associated with pulmonary function.	Pulmonary function	9q22.32	PTCH1	5e-07	Affymetrix & Illumina [2,534,500] (imputed)	N	N	N	N	Y	N	N	N	N	N	N	N	N	N	N	N
chr3	38766674	rs6795970	20062063	Holm	2010-01-10	Nat Genet	Several common variants modulate heart rate, PR interval and QRS duration.	Electrocardiographic traits	3p22.2	SCN10A	4e-09	Illumina [306,060]	N	N	N	N	Y	N	N	N	Y	N	N	N	Y	N	N	N
chr2	36526435	rs1863080	19260139	Polasek	2009-02-01	Croat Med J	Genome-wide association study of anthropometric traits in Korcula Island, Croatia.	Anthropometric traits	2p22.3	CRIM1	8e-06	Illumina [316,730]	N	N	Y	N	N	N	N	N	N	N	N	N	N	N	N	N
chr7	72856429	rs1178979	20864672	Waterworth	2010-09-23	Arterioscler Thromb Vasc Biol	Genetic Variants Influencing Circulating Lipid Levels and Risk of Coronary Artery Disease	Triglycerides	7q11.23	BAZ1B, BCL7B, TBL2, MLXIPL	2e-12	Affymetrix, Illumina & Perlegen [2,155,369] (imputed)	N	N	N	N	Y	N	N	N	N	N	N	N	N	N	N	N
chr1	235720897	rs291353	17903295	Lunetta	2007-09-19	BMC Med Genet	Genetic correlates of longevity and selected age-related phenotypes: a genome-wide association study in the Framingham Study.	Aging traits	1q42.3	GNG4	6e-06	Affymetrix[70,897]	Y	N	N	N	Y	N	N	N	N	N	N	N	Y	N	N	N
chr7	72982873	rs17145738	18193044	Kathiresan	2008-01-13	Nat Genet	Six new loci associated with blood low-density lipoprotein cholesterol, high-density lipoprotein cholesterol or triglycerides in humans.	Triglycerides	7q11.23	BCL7B, TBL2, MLXIPL	7e-22	Affymetrix[389,878]	Y	N	N	N	Y	N	N	N	N	N	N	N	Y	N	N	N
chr19	10394791	rs1799969	18604267	Pare	2008-07-04	PLoS Genet	Novel association of ABO histo-blood group antigen with soluble ICAM-1: results of a genome-wide association study of 6,578 women.	Soluble ICAM-1	19p13.2	ICAM1	4e-47	Illumina[336,108]	N	N	N	N	N	N	N	N	N	N	Y	N	N	N	N	N
chr11	1941945	rs909116	20453838	Turnbull	2010-05-09	Nat Genet	Genome-wide association study identifies five new breast cancer susceptibility loci	Breast cancer	11p15.5	LSP1	7e-07	Illumina [582,886]	N	N	N	N	N	N	N	N	Y	N	N	N	N	N	N	N
chr3	6903296	rs3749380	19165232	Otowa	2009-01-23	J Hum Genet	Genome-wide association study of panic disorder in the Japanese population.	Panic disorder	3p26.1	GRM7	2e-06	Affymetrix [253,903]	Y	N	N	N	Y	N	N	N	Y	N	N	N	Y	N	N	N
chr2	37960612	rs17511102	20881960	Allen	2010-09-29	Nature	Hundreds of variants clustered in genomic loci and biological pathways affect human height	Height	2p22.2	CDC42EP3	2e-18	Affymetrix, Illumina & Perlegen [2,834,208] (imputed)	N	N	Y	N	N	N	N	N	N	N	N	N	N	N	Y	N
chr11	27583128	rs7481311	19079260	Thorleifsson	2008-12-14	Nat Genet	Genome-wide association yields new sequence variants at seven loci that associate with measures of obesity.	Weight	11p14.1	BDNF	3e-06	Illumina [305,846]	N	N	Y	N	N	N	Y	N	N	N	N	N	N	N	N	N
chr5	131744573	rs1016988	20031577	Danik	2009-04-01	Circ Cardiovasc Genet	Novel loci, including those related to Crohn disease, psoriasis, and inflammation, identified in a genome-wide association study of fibrinogen in 17 686 women: the Women's Genome Health Study.	Fibrinogen	5q31.1	SLC22A5, SLC22A4, IRF1	1e-12	Illumina [337,343]	N	N	N	N	Y	N	Y	N	Y	N	Y	N	N	N	N	N
chr13	110818597	rs3742207	20031579	Tarasov	2009-04-01	Circ Cardiovasc Genet	COL4A1 is associated with arterial stiffness by genome-wide association scan.	Arterial stiffness	13q34	COL4A1	5e-08	Affymetrix [362,129] (imputed)	N	N	Y	N	N	N	Y	N	N	N	N	N	N	N	Y	N
chr11	47286289	rs7120118	19060910	Sabatti	2008-12-07	Nat Genet	Genome-wide association analysis of metabolic traits in a birth cohort from a founder population.	HDL cholesterol	11p11.2	NR1H3	4e-08	Illumina [329,091]	N	N	N	N	Y	N	N	N	N	N	N	N	N	N	N	N
chr8	32411215	rs16879552	19196962	Garcia-Barcelo	2009-02-05	Proc Natl Acad Sci U S A	Genome-wide association study identifies NRG1 as a susceptibility locus for Hirschsprung's disease.	Hirschsprung's disease	8p12	NRG1	2e-08	Affymetrix [293,836]	Y	N	N	N	Y	N	N	N	Y	N	N	N	N	N	N	N
chr8	129946153	rs987525	20436469	Beaty	2010-05-02	Nat Genet	A genome-wide association study of cleft lip with and without cleft palate identifies risk variants near MAFB and ABCA4	Cleft lip	8q24.21	Intergenic	4e-16	Illumina [589,945]	N	N	N	N	Y	N	N	N	Y	N	N	N	N	N	N	N
chr16	82377780	rs4087296	17903296	Kiel	2007-09-19	BMC Med Genet	Genome-wide association with bone mass and geometry in the Framingham Heart Study.	Bone mineral density	16q23.3	Intergenic	3e-07	Affymetrix[70,897]	Y	N	N	N	N	N	N	N	N	N	N	N	Y	N	N	N
chr6	150358011	rs9479482	20596022	Petukhova	2010-07-01	Nature	Genome-wide association study in alopecia areata implicates both innate and adaptive immunity	Alopecia areata	6q25.1	ULBP3,ULBP6	4e-19	Illumina [463,301]	N	N	N	N	N	N	N	N	Y	Y	N	N	N	N	N	N
chr6	151901408	rs4870044	18445777	Styrkarsdottir	2008-04-29	N Engl J Med	Multiple genetic loci for bone mineral density and fractures.	Bone mineral density (spine)	6p25.1	ESR1	2e-11	Illumina[301,019]	N	N	N	N	Y	N	N	N	N	N	N	N	Y	N	N	N
chr1	67822376	rs3790567	20639880	Liu	2010-07-18	Nat Genet	Genome-wide meta-analyses identify three loci associated with primary biliary cirrhosis	Primary biliary cirrhosis	1p31.3	IL12RB2	8e-12	Illumina [276,459]	Y	N	Y	N	N	N	N	N	N	N	N	N	N	N	N	N
chr6	127600629	rs2180341	18326623	Gold	2008-03-11	Proc Natl Acad Sci U S A	Genome-wide association study provides evidence for a breast cancer risk locus at 6q22.33.	Breast cancer	6q22.33	ECHDC1,RNF146	3e-08	Affymetrix[150,080]	Y	N	N	N	Y	N	N	N	Y	N	N	N	Y	N	N	N
chr1	1005805	rs3934834	19851299	Johansson	2009-10-22	Obesity (Silver Spring)	Linkage and genome-wide association analysis of obesity-related phenotypes: association of weight with the MGAT1 gene.	Body mass index	1p36.33	NR	6e-07	Illumina [318,237]	N	N	N	N	Y	Y	N	N	Y	N	N	N	N	N	N	N
chr8	102944862	rs517811	20125193	Cirulli	2010-02-03	Eur J Hum Genet	Common genetic variation and performance on standardized cognitive tests.	Cognitive test performance	8q22.3	NCALD	5e-06	Illumina [up to 563,855]	N	N	N	N	Y	N	N	N	Y	N	N	N	N	N	N	N
chr18	12779946	rs2542151	18978792	Cooper	2008-11-02	Nat Genet	Meta-analysis of genome-wide association study data identifies additional type 1 diabetes risk loci.	Type 1 diabetes	18p11.21	PTPN2	9e-08	Affymetrix[up to 335,565]	Y	N	N	N	N	N	N	N	N	N	N	N	Y	N	N	N
chr5	131973176	rs2040704	18846228	Weidinger	2008-08-22	PLoS Genet	Genome-wide scan on total serum IgE levels identifies FCER1A as novel susceptibility locus.	Serum IgE levels	5q31.1	RAD50	4e-08	Affymetrix[353,569]	Y	N	N	N	N	N	N	N	N	N	N	N	Y	N	N	N
chr1	159148512	rs1474747	17903293	Benjamin	2007-09-19	BMC Med Genet	Genome-wide association with select biomarker traits in the Framingham Heart Study.	Select biomarker traits	1q23.2	IGSF4B	3e-06	Affymetrix[70,897]	N	N	N	N	N	N	N	N	N	N	N	N	Y	N	N	N
chr17	44828930	rs199533	20711177	Hamza	2010-08-15	Nat Genet	Common genetic variation in the HLA region is associated with late-onset sporadic Parkinson's disease	Parkinson's disease	17q21.31	MAPT	1e-06	Illumina [811,597]	N	N	N	N	N	N	N	N	Y	N	N	N	N	N	N	N
chr3	46339811	rs9990343	20171287	Stein	2010-02-17	Neuroimage	Voxelwise genome-wide association study (vGWAS).	Brain structure	3p21.31	Intergenic	4e-07	Illumina [448,293]	N	N	N	N	Y	N	N	N	Y	N	N	N	N	N	N	N
chr8	128093296	rs1016343	18264097	Eeles	2008-02-10	Nat Genet	Multiple newly identified loci associated with prostate cancer susceptibility.	Prostate cancer	8q24.21	Intergenic	1e-07	Illumina [541,129]	N	N	N	N	Y	N	Y	N	Y	N	N	N	Y	N	Y	N
chr12	102513530	rs2292303	19893584	Kim	2009-11-06	J Hum Genet	Identification of 15 loci influencing height in a Korean population.	Height	12q23.2	NUP37, C12orf48, PMCH	8e-06	Affymetrix [334,546]	Y	N	N	N	Y	N	N	N	N	N	N	N	N	N	N	N
chr2	201021953	rs1569175	19176441	Yang	2009-01-28	JAMA	Genome-wide interrogation of germline genetic variation associated with treatment response in childhood acute lymphoblastic leukemia.	Response to treatment for acute lymphoblastic leukemia	2q33.1	C2orf47	9e-07	Affymetrix [476,796]	Y	N	Y	N	Y	N	Y	N	Y	N	N	N	N	N	N	N
chr1	66105943	rs1892534	18439548	Ridker	2008-04-24	Am J Hum Genet	Loci related to metabolic-syndrome pathways including LEPR,HNF1A, IL6R, and GCKR associate with plasma C-reactive protein: the Women's Genome Health Study.	C-reactive protein	1p31.3	LEPR	7e-21	Illumina[336,108]	Y	N	N	N	Y	N	N	N	Y	N	N	N	Y	N	N	N
chr8	130980471	rs10092658	18464913	Melzer	2008-05-09	PLoS Genet	A genome-wide association study identifies protein quantitative trait loci (pQTLs).	Protein quantitative trait loci	8q24.21	FAM49B	6e-06	Illumina[496,032]	N	N	N	N	Y	N	N	N	Y	N	N	N	Y	N	N	N
chr12	32380500	rs10844154	20709820	Kong	2010-08-13	Am J Respir Crit Care Med	Genome-wide Association Study Identifies BICD1 as a Susceptibility Gene for Emphysema	Emphysema-related traits	12p11.21	BICD1	6e-07	Illumina [499,578]	N	N	N	N	N	N	N	N	Y	N	N	N	N	N	N	N
chr20	46208604	rs6125048	19176441	Yang	2009-01-28	JAMA	Genome-wide interrogation of germline genetic variation associated with treatment response in childhood acute lymphoblastic leukemia.	Response to treatment for acute lymphoblastic leukemia	20q13.12	NCOA3	2e-06	Affymetrix [476,796]	Y	N	N	N	Y	N	N	N	N	N	N	N	N	N	N	N
chr20	57790435	rs12625057	19875103	Aberg	2009-10-27	Biol Psychiatry	Genomewide association study of movement-related adverse antipsychotic effects.	Response to antipsychotic therapy (extrapyramidal side effects)	20q13.32	ZNF831	7e-06	Affymetrix [492,000]	N	N	Y	N	N	N	N	N	N	N	N	N	N	N	Y	N
chr1	67590460	rs11209002	17804789	Raelson	2007-09-05	Proc Natl Acad Sci U S A	Genome-wide association study for Crohn's disease in the Quebec Founder Population identifies multiple validated disease loci.	Crohn's disease	1p31.3	IL23R	2e-07	Perlegen [164,279]	Y	N	N	N	N	N	N	N	N	N	N	N	Y	N	N	N
chr4	17797965	rs7678436	20189936	Okada	2010-02-26	Hum Mol Genet	A genome-wide association study in 19 633 Japanese subjects identified LHX3-QSOX2 and IGF1 as adult height loci.	Height	4p15.32	NCAPG, LCORL	8e-15	Illumina [420,885]	N	N	N	N	Y	Y	N	N	Y	N	Y	N	N	N	N	N
chr1	40132794	rs873917	19451621	Landers	2009-05-18	Proc Natl Acad Sci U S A	Reduced expression of the Kinesin-Associated Protein 3 (KIFAP3) gene increases survival in sporadic amyotrophic lateral sclerosis.	Amyotrophic lateral sclerosis	1p34.2	NT5C1A	8e-06	Illumina [288,357]	N	N	N	N	Y	N	Y	N	Y	N	N	N	N	N	N	N
chr2	59499346	rs10490113	17903305	Murabito	2007-09-19	BMC Med Genet	A genome-wide association study of breast and prostate cancer in the NHLBI's Framingham Heart Study.	Breast cancer	2p16.1	Intergenic	5e-06	Affymetrix[70,897]	N	N	Y	N	N	N	N	N	N	N	N	N	N	N	Y	N
chr8	57155597	rs9650315	18391950	Lettre	2008-04-06	Nat Genet	Identification of ten loci associated with height highlights new biological pathways in human growth.	Height	8q12.1	CHCHD7,RDHE2	4e-07	Affymetrix and Illumina[2,260,683](imputed)	N	N	N	N	Y	N	N	N	N	N	N	N	Y	N	N	N
chr7	144841530	rs10487524	20732626	Mick	2010-05-14	J Am Acad Child Adolesc Psychiatry	Family-Based Genome-Wide Association Scan of Attention-Deficit/Hyperactivity Disorder	Attention deficit hyperactivity disorder	7q35	LOC643308	9e-06	Illumina [835,136]	N	N	N	N	N	N	Y	N	N	Y	N	N	N	N	N	N
chr16	81264596	rs6564851	19185284	Ferrucci	2009-01-29	Am J Hum Genet	Common variation in the beta-carotene 15,15'-monooxygenase 1 gene affects circulating levels of carotenoids: a genome-wide association study.	Plasma carotenoid and tocopherol levels	16q23.2	BCMO1	2e-24	Illumina [~500,451]	Y	N	N	N	Y	N	N	N	Y	N	N	N	N	N	N	N
chr12	121424860	rs7310409	18439548	Ridker	2008-04-24	Am J Hum Genet	Loci related to metabolic-syndrome pathways including LEPR,HNF1A, IL6R, and GCKR associate with plasma C-reactive protein: the Women's Genome Health Study.	C-reactive protein	12q24.31	HNF1A	7e-17	Illumina[336,108]	N	N	N	N	N	N	N	N	Y	N	N	N	N	N	N	N
chr1	68635389	rs2566755	19801982	Rivadeneira	2009-10-04	Nat Genet	Twenty bone-mineral-density loci identified by large-scale meta-analysis of genome-wide association studies.	Bone mineral density (hip)	1p31.3	GPR177	2e-12	Affymetrix & Illumina [2,543,686](imputed)	Y	N	N	N	Y	N	N	N	Y	N	N	N	N	N	N	N
chr14	78786158	rs6574433	20125193	Cirulli	2010-02-03	Eur J Hum Genet	Common genetic variation and performance on standardized cognitive tests.	Cognitive test performance	14q24.3	AC007056.4-3	6e-06	Illumina [up to 563,855]	N	N	N	N	N	N	N	N	N	N	Y	N	N	N	N	N
chr8	55327090	rs10958409	18997786	Bilguvar	2008-11-09	Nat Genet	Susceptibility loci for intracranial aneurysm in European and Japanese populations.	Intracranial aneurysm	8q11.23	SOX17	1e-10	Illumina[289,271]	N	N	N	N	Y	N	N	N	Y	N	N	N	Y	N	N	N
chr1	155868624	rs2282301	18846501	Sonuga-Barke	2008-10-07	Am J Med Genet B Neuropsychiatr Genet	Does parental expressed emotion moderate genetic effects in ADHD? An exploration using a genome wide association scan.	Conduct disorder (interaction)	1q22	RIT1	7e-06	Perlegen [429,901)	Y	N	N	N	Y	N	N	N	N	N	N	N	N	N	N	N
chr2	221720087	rs10932886	20100581	Shen	2010-01-22	Neuroimage	Whole Genome Association Study of Brain-Wide Imaging Phenotypes for Identifying Quantitative Trait Loci in MCI and AD: A Study of the ADNI Cohort	Brain imaging	2q36.1	EPHA4	NS	Illumina [530,992]	Y	N	N	N	N	N	N	N	N	N	N	N	N	N	N	N
chr2	204272089	rs1376877	17903303	O'Donnell	2007-09-19	BMC Med Genet	Genome-wide association study for subclinical atherosclerosis in major arterial territories in the NHLBI's Framingham Heart Study.	Subclinical atherosclerosis traits (other)	2q33.2	ABI2	4e-07	Affymetrix[70,897]	N	N	N	N	Y	N	N	N	Y	N	N	N	Y	N	N	N
chr6	34302868	rs206936	20935630	Speliotes	2010-10-10	Nat Genet	Association analyses of 249,796 individuals reveal 18 new loci associated with body mass index	Body mass index	6p21.31	NUDT3, HMGA1	3e-08	Affymetrix, Illumina and Perlegen [~2.8 million] (imputed)	N	N	N	N	Y	N	N	N	Y	N	N	N	Y	N	N	N
chr19	17389703	rs8170	20852633	Bolton	2010-09-19	Nat Genet	Common variants at 19p13 are associated with susceptibility to ovarian cancer	Ovarian cancer	19p13.11	C19orf62,MERIT40	4e-06	Illumina [540,573]	N	N	N	N	Y	N	N	N	Y	N	N	N	N	N	N	N
chr6	31093586	rs3815087	20041166	Fellay	2009-12-24	PLoS Genet	Common genetic variation and the control of HIV-1 in humans.	HIV-1 control	6p21.33	CDSN	8e-08	Illumina [NR]	N	N	N	N	Y	N	Y	N	Y	N	N	N	N	N	N	N
chr1	38624128	rs12131057	20453842	Stahl	2010-05-09	Nat Genet	Genome-wide association study meta-analysis identifies seven new rheumatoid arthritis risk lock	Rheumatoid arthritis	1p34.3	POU3F1	4e-07	Affymetrix & Illumina [~2,716,259] (imputed)	N	N	N	N	N	N	N	N	N	N	N	N	Y	N	N	N
chr5	40437947	rs9292777	17554261	Parkes	2007-06-06	Nat Genet	Sequence variants in the autophagy gene IRGM and multiple other replicating loci contribute to Crohn's disease susceptibility.	Crohn's disease	5p13.1	Intergenic	3e-18	see WTCCC	N	N	Y	N	N	N	Y	N	N	N	N	N	N	N	Y	N
chr4	111710168	rs2200733	19597491	Gudbjartsson	2009-07-13	Nat Genet	A sequence variant in ZFHX3 on 16q22 associates with atrial fibrillation and ischemic stroke.	Atrial fibrillation	4q25	Intergenic	1e-14	Illumina [303,136]	Y	N	N	N	N	N	N	N	N	N	N	N	Y	N	N	N
chr7	77416438	rs6465825	20383146	Kottgen	2010-04-11	Nat Genet	New loci associated with kidney function and chronic kidney disease	Chronic kidney disease	7q11.23	TMEM60,RSBN1L, PHTF2	2e-09	Affymetrix & Illumina [~2.5 million] (imputed)	N	N	N	N	Y	N	N	N	Y	N	Y	N	N	N	N	N
chr3	99266336	rs13070584	20686651	Gudbjartsson	2010-07-29	PLoS Genet	Association of variants at UMOD with chronic kidney disease and kidney stones-role of age and comorbid diseases	Chronic kidney disease and serum creatinine concentration	3q12.1	NR	2e-06	Illumina [~2.5 million] (imputed)	N	N	N	N	N	N	N	N	N	N	N	N	Y	N	N	N
chr6	31274554	rs10484554	19115949	Limou	2009-01-01	J Infect Dis	Genomewide association study of an AIDS-nonprogression cohort emphasizes the role played by HLA genes (ANRS Genomewide Association Study 02).	AIDS progression	6p21.33	HLA-C	6e-08	Illumina [291,119]	N	N	N	N	Y	N	N	N	Y	N	N	N	Y	N	N	N
chr4	153893353	rs11099864	17362836	Schymick	2007-02-20	Lancet Neurol	Genome-wide genotyping in amyotrophic lateral sclerosis and neurologically normal controls: first stage analysis and public release of data.	Amyotrophic lateral sclerosis	4q31.3	KIAA1727	9e-06	Illumina[549,062]	N	N	N	N	Y	N	N	N	Y	N	N	N	Y	N	N	N
chr7	72904809	rs17145713	20802025	Tang	2010-08-27	Blood	Genome-wide association study identifies novel loci for plasma levels of protein C: the ARIC study	Plasma levels of Protein C	7q11.23	BAZ1B	3e-08	Affymetrix [2,461,269]	N	N	N	N	N	N	N	N	N	N	N	N	Y	N	N	N
chr19	11163600	rs1122608	19198609	Kathiresan	2009-02-08	Nat Genet	Genome-wide association of early-onset myocardial infarction with single nucleotide polymorphisms and copy number variants.	Myocardial infarction (early onset)	19p13.2	LDLR	2e-09	Affymetrix [~2.5 million] (imputed)	Y	N	N	N	N	N	N	N	N	N	N	N	N	N	N	N
chr3	167837747	rs4345115	18391951	Gudbjartsson	2008-04-06	Nat Genet	Many sequence variants affecting diversity of adult human height.	Height	3q26.2	GOLIM4, SERPINI1	7e-06	Illumina and Affymetrix[up to 304,226]	N	N	N	N	N	N	Y	N	N	N	N	N	N	N	Y	N
chr8	12711862	rs4831837	17903295	Lunetta	2007-09-19	BMC Med Genet	Genetic correlates of longevity and selected age-related phenotypes: a genome-wide association study in the Framingham Study.	Morbidity-free survival	8p22	Intergenic	5e-07	Affymetrix[70,897]	Y	N	N	N	Y	N	N	N	Y	N	N	N	Y	N	N	N
chr6	27037079	rs13194491	19084217	Benyamin	2008-12-17	Am J Hum Genet	Variants in TF and HFE explain approximately 40% of genetic variation in serum-transferrin levels.	Serum markers of iron status	6p22.1	HIST1H2BJ	1e-08	Illumina [315,887]	N	N	N	N	N	N	Y	N	Y	N	N	N	N	N	Y	N
chr16	86710659	rs10048146	19801982	Rivadeneira	2009-10-04	Nat Genet	Twenty bone-mineral-density loci identified by large-scale meta-analysis of genome-wide association studies.	Bone mineral density (spine)	16q24.1	FOXL1	2e-08	Affymetrix & Illumina [2,543,686](imputed)	Y	N	N	N	Y	N	N	N	Y	N	N	N	Y	N	N	N
chr6	166015430	rs7762160	20585324	Dick	2010-06-27	Mol Psychiatry	Genome-wide association study of conduct disorder symptomatology	Conduct disorder (symptom count)	6q27	PDE10A	1e-06	Illumina [948,658]	N	N	N	N	N	N	N	N	Y	N	N	N	N	N	N	N
chr11	114621468	rs1712790	17903292	Hwang	2007-09-19	BMC Med Genet	A genome-wide association for kidney function and endocrine-related traits in the NHLBI's Framingham Heart Study.	Urinary albumin excretion	11q23.2	FAM55B	2e-06	Affymetrix[70,897]	N	N	Y	N	N	N	Y	N	Y	N	N	N	N	N	Y	N
chr2	105837597	rs6712932	17668382	Salonen	2007-06-26	Am J Hum Genet	Type 2 diabetes whole-genome association study in four populations: the DiaGen consortium.	Type 2 diabetes	2q12.1	Intergenic	6e-06	Illumina [315,917]	N	N	Y	N	N	N	Y	N	N	N	N	N	N	N	Y	N
chr8	122908502	rs7844723	17903294	Yang	2007-09-19	BMC Med Genet	Genome-wide association and linkage analyses of hemostatic factors and hematological phenotypes in the Framingham Heart Study.	Hemostatic factors and hematological phenotypes	8q24.13	Intergenic	2e-06	Affymetrix[70,897]	N	N	N	N	N	N	N	N	N	N	N	N	Y	N	N	N
chr6	34165720	rs7742369	20189936	Okada	2010-02-26	Hum Mol Genet	A genome-wide association study in 19 633 Japanese subjects identified LHX3-QSOX2 and IGF1 as adult height loci.	Height	6p21.31	HMGA1	1e-13	Illumina [420,885]	N	N	N	N	Y	N	N	N	Y	N	N	N	N	N	N	N
chr17	69108752	rs1859962	19767753	Eeles	2009-09-20	Nat Genet	Identification of seven new prostate cancer susceptibility loci through a genome-wide association study.	Prostate cancer	17q24.3	NR	2e-16	Illumina [541,129]	N	N	N	N	N	N	Y	N	N	N	N	N	N	N	Y	N
chr10	1630820	rs2999399	20709820	Kong	2010-08-13	Am J Respir Crit Care Med	Genome-wide Association Study Identifies BICD1 as a Susceptibility Gene for Emphysema	Emphysema-related traits	10p15.3	ADARB2	6e-06	Illumina [499,578]	N	N	Y	N	N	N	N	N	N	N	Y	N	N	N	N	N
chr1	183852913	rs10797919	18951430	Anney	2008-10-24	Am J Med Genet B Neuropsychiatr Genet	Conduct disorder and ADHD: evaluation of conduct problems as a categorical and quantitative trait in the international multicentre ADHD genetics study.	Attention deficit hyperactivity disorder and conduct disorder	1q25.3	RGL1, GLT25D2	9e-06	Perlegen[378,332]	N	N	N	N	Y	N	N	N	N	N	N	N	Y	N	N	N
chr18	47167213	rs4939883	19060911	Aulchenko	2008-12-07	Nat Genet	Loci influencing lipid levels and coronary heart disease risk in 16 European population cohorts.	HDL cholesterol	18q21.1	LIPG	2e-11	Illumina and Affymetrix [up to ~600,000]	Y	N	N	N	N	N	N	N	N	N	N	N	Y	N	N	N
chr1	63191776	rs12130333	18193044	Kathiresan	2008-01-13	Nat Genet	Six new loci associated with blood low-density lipoprotein cholesterol, high-density lipoprotein cholesterol or triglycerides in humans.	Triglycerides	1p31.3	ANGPTL3, DOCK7, ATG4C	2e-08	Affymetrix[389,878]	Y	N	N	N	Y	N	N	N	Y	N	N	N	Y	N	N	N
chr2	169389090	rs13393173	18615156	Liu	2008-07-10	Mol Med	Genome-wide association scan identifies candidate polymorphisms associated with differential response to anti-TNF treatment in rheumatoid arthritis.	Response to TNF antagonist treatment	2q24.3	LASS6	4e-06	Illumina[283,348]	N	N	N	N	N	N	N	N	N	N	Y	N	N	N	N	N
chr13	77498698	rs2073831	20386566	Lee	2010-04-13	Mol Psychiatry	Genome-wide association study of bipolar I disorder in the Han Chinese population	Bipolar disorder	13q22.3	BTF3L1,KCTD12	1e-05	Illumina [516,919]	N	N	N	N	Y	N	N	N	N	N	N	N	Y	N	N	N
chr19	41521637	rs7260329	20418888	Thorgeirsson	2010-04-25	Nat Genet	Sequence variants at CHRNB3-CHRNA6 and CYP2A6 affect smoking behavior	Smoking behavior	19q13.2	CYP2B6	6e-06	Affymetrix & Illumina [~2.5 million] (imputed)	N	N	N	N	N	N	N	N	Y	N	N	N	N	N	N	N
chr5	96129511	rs27434	20062062	The Australo-Anglo-American Spondyloarthritis Consortium (TASC)	2010-01-10	Nat Genet	Genome-wide association study of ankylosing spondylitis identifies non-MHC susceptibility loci.	Ankylosing spondylitis	5q15	ERAP1	5e-12	Illumina [288,662]	N	N	N	N	Y	N	N	N	Y	N	N	N	N	N	N	N
chr1	152454590	rs908922	19896111	Medland	2009-11-04	Am J Hum Genet	Common variants in the trichohyalin gene are associated with straight hair in Europeans.	Hair morphology	1q21.3	LCE5A	4e-06	Illumina [~1 million] (imputed)	Y	N	N	N	Y	N	N	N	N	N	N	N	N	N	N	N
chr13	24598383	rs17079773	18821565	Lasky-Su	2008-12-05	Am J Med Genet B Neuropsychiatr Genet	Genome-wide association scan of quantitative traits for attention deficit hyperactivity disorder identifies novel associations and confirms candidate gene associations.	Inattentive symptoms	13q12.12	Intergenic	5e-06	Perlegen [429,981]	Y	N	N	N	N	N	N	N	N	N	N	N	Y	N	N	N
chr20	51318350	rs6013509	19862010	Ganesh	2009-10-11	Nat Genet	Multiple loci influence erythrocyte phenotypes in the CHARGE Consortium.	Hemoglobin	20q13.2	TSHZ2	1e-10	Affymetrix & Illumina [~2.5 million](imputed)	N	N	N	N	N	N	N	N	N	N	Y	N	N	N	N	N
chr16	56985138	rs9989419	20864672	Waterworth	2010-09-23	Arterioscler Thromb Vasc Biol	Genetic Variants Influencing Circulating Lipid Levels and Risk of Coronary Artery Disease	HDL cholesterol	16q13	CETP	1e-32	Affymetrix, Illumina & Perlegen [2,155,369] (imputed)	N	N	Y	N	N	N	Y	N	N	N	N	N	N	N	Y	N
chr11	99585735	rs952700	17903297	Seshadri	2007-09-19	BMC Med Genet	Genetic correlates of brain aging on MRI and cognitive test measures: a genome-wide association and linkage analysis in the Framingham Study.	Volumetric brain MRI	11q22.1	CNTN5	6e-06	Affymetrix[70,897]	N	N	N	N	N	N	N	N	Y	N	N	N	N	N	N	N
chr9	117049890	rs946053	18391951	Gudbjartsson	2008-04-06	Nat Genet	Many sequence variants affecting diversity of adult human height.	Height	9q32	COL27A1	2e-07	Illumina and Affymetrix[up to 304,226]	N	N	N	N	N	N	N	N	N	N	Y	N	N	N	N	N
chr2	109635256	rs4676049	20885792	Naj	2010-09-23	PLoS Genet	Dementia revealed: novel chromosome 6 locus for late-onset Alzheimer disease provides genetic evidence for folate-pathway abnormalities	Alzheimer's disease (late onset)	2q12.3	Intergenic	4e-08	Illumina [483,399]	N	N	N	N	N	N	Y	N	N	N	N	N	N	N	N	N
chr2	218683153	rs2571445	20010834	Repapi	2009-12-13	Nat Genet	Genome-wide association study identifies five loci associated with lung function.	Pulmonary function	2q35	TNS1	1e-12	Affymetrix & Illumina [~2.5 million] (imputed)	N	N	N	N	Y	N	N	N	Y	N	N	N	N	N	N	N
chr8	57100148	rs7833986	20189936	Okada	2010-02-26	Hum Mol Genet	A genome-wide association study in 19 633 Japanese subjects identified LHX3-QSOX2 and IGF1 as adult height loci.	Height	8q12.1	PLAG1	8e-10	Illumina [420,885]	Y	N	N	N	Y	N	N	N	Y	N	N	N	N	N	N	N
chr6	41650735	rs2842643	18839057	Lesch	2008-10-07	J Neural Transm	Molecular genetics of adult ADHD: converging evidence from genome-wide association and extended pedigree linkage studies.	Attention deficit hyperactivity disorder	6p21.1	TFEB	3e-06	Affymetrix [504,219](pooled)	Y	N	N	N	Y	N	N	N	Y	N	N	N	N	N	N	N
chr4	13794415	rs10489087	17903294	Yang	2007-09-19	BMC Med Genet	Genome-wide association and linkage analyses of hemostatic factors and hematological phenotypes in the Framingham Heart Study.	Hemostatic factors and hematological phenotypes	4p15.33	Intergenic	5e-06	Affymetrix[70,897]	N	N	N	N	Y	N	N	N	N	N	N	N	Y	N	N	N
chr1	63591128	rs10493340	17903302	Levy	2007-09-19	BMC Med Genet	Framingham Heart Study 100K Project: genome-wide associations for blood pressure and arterial stiffness	Blood pressure	1p31.3	Intergenic	2e-06	Affymetrix[70,897]	N	N	N	N	Y	N	N	N	N	N	N	N	Y	N	N	N
chr12	93550300	rs1836127	20708005	Chalasani	2010-08-10	Gastroenterology	Genome-Wide Association Study Identifies Variants Associated with Histologic Features of Nonalcoholic Fatty Liver Disease	Non-alcoholic fatty liver disease histology (other)	12q22	Intergenic	3e-06	Illumina [324,623]	N	N	N	N	Y	N	N	N	N	N	N	N	Y	N	N	N
chr2	161380887	rs10192369	19451621	Landers	2009-05-18	Proc Natl Acad Sci U S A	Reduced expression of the Kinesin-Associated Protein 3 (KIFAP3) gene increases survival in sporadic amyotrophic lateral sclerosis.	Amyotrophic lateral sclerosis	2q24.2	RBMS1	9e-06	Illumina [288,357]	N	N	N	N	N	N	Y	N	N	N	N	N	N	N	Y	N
chr2	219943845	rs6724465	18391952	Weedon	2008-04-06	Nat Genet	Genome-wide association analysis identifies 20 loci that influence adult height.	Height	2q35	IHH	2e-08	Affymetrix[402,951]	Y	N	N	N	Y	N	N	N	N	N	N	N	Y	N	N	N
chr11	126619189	rs1557488	18951430	Anney	2008-10-24	Am J Med Genet B Neuropsychiatr Genet	Conduct disorder and ADHD: evaluation of conduct problems as a categorical and quantitative trait in the international multicentre ADHD genetics study.	Attention deficit hyperactivity disorder and conduct disorder	11q24.2	KIRREL3	5e-06	Perlegen[378,332]	N	N	N	N	N	N	N	N	N	N	Y	N	N	N	N	N
chr6	89732100	rs12201676	20889312	Wang	2010-10-01	Schizophr Res	A genome-wide meta-analysis identifies novel loci associated with schizophrenia and bipolar disorder	Biplolar disorder and schizophrenia	6q15	GABRR1	4e-08	Affymetrix [722,112]	Y	N	N	N	Y	N	N	N	Y	N	N	N	Y	N	N	N
chr6	38365840	rs9296249	17637780	Winkelmann	2007-07-18	Nat Genet	Genome-wide association study of restless legs syndrome identifies common variants in three genomic regions.	Restless legs syndrome	6p21.2	BTBD9	4e-18	Affymetrix[236,758]	Y	N	N	N	Y	N	N	N	N	N	N	N	Y	N	N	N
chr15	38995490	rs12899449	18711365	Ferreira	2008-08-17	Nat Genet	Collaborative genome-wide association analysis supports a role for ANK3 and CACNA1C in bipolar disorder.	Bipolar disorder	15q14	C15orf53, RASGRP1	4e-07	Affymetrix[1,769,948]imputed	N	N	Y	N	N	N	N	N	N	N	N	N	N	N	Y	N
chr11	589563	rs4963128	18204446	Harley	2008-01-20	Nat Genet	Genome-wide association scan in women with systemic lupus erythematosus identifies susceptibility variants in ITGAM, PXK, KIAA1542 and other loci.	Systemic lupus erythematosus	11p15.5	KIAA1542	3e-10	Illumina [317,501]	N	N	N	N	N	N	Y	N	N	N	Y	N	N	N	Y	N
chr17	38062195	rs2305480	20860503	Moffatt	2010-09-23	N Engl J Med	A large-scale, consortium-based genomewide association study of asthma	Asthma	17q12	GSDMB	1e-07	Illumina [582,892]	N	N	N	N	Y	N	N	N	N	N	N	N	Y	N	N	N
chr1	72274472	rs12141391	18204098	Hom	2008-01-20	N Engl J Med	Association of systemic lupus erythematosus with C8orf13-BLK and ITGAM-ITGAX.	Systemic lupus erythematosus	1p31.1	NEGR1	7e-06	Illumina[502,033]	N	N	N	N	N	N	N	N	N	N	N	N	Y	N	N	N
chr15	77963886	rs9652490	19182806	Stefansson	2009-02-01	Nat Genet	Variant in the sequence of the LINGO1 gene confers risk of essential tremor.	Essential tremor	15q24.3	LINGO1	1e-09	Illumina [305,624]	N	N	N	N	N	N	Y	N	N	N	N	N	N	N	N	N
chr1	110366082	rs484959	20436471	Albagha	2010-05-02	Nat Genet	Genome-wide association study identifies variants at CSF1, OPTN and TNFRSF11A as genetic risk factors for Paget's disease of bone	Paget's disease	1p13.3	CSF1	5e-24	Illumina [294,663]	N	N	N	N	Y	N	N	N	Y	N	N	N	N	N	N	N
chr8	142359549	rs7386474	20889312	Wang	2010-10-01	Schizophr Res	A genome-wide meta-analysis identifies novel loci associated with schizophrenia and bipolar disorder	Biplolar disorder and schizophrenia	8q24.3	NR	3e-06	Affymetrix [722,112]	Y	N	N	N	N	N	N	N	N	N	N	N	N	N	N	N
chr5	156932375	rs2277027	20010835	Hancock	2009-12-13	Nat Genet	Meta-analyses of genome-wide association studies identify multiple loci associated with pulmonary function.	Pulmonary function	5q33.3	ADAM19	1e-10	Affymetrix & Illumina [2,534,500] (imputed)	N	N	N	N	N	N	Y	N	N	N	N	N	N	N	N	N
chr3	66823156	rs11709625	20139978	Kamatani	2010-02-07	Nat Genet	Genome-wide association study of hematological and biochemical traits in a Japanese population	Hematological and biochemical traits	3p14.1	Intergenic	2e-10	Illumina [up to 566,430]	N	N	N	N	Y	N	N	N	Y	N	N	N	N	N	N	N
chr6	90958230	rs11755527	19430480	Barrett	2009-05-10	Nat Genet	Genome-wide association study and meta-analysis find that over 40 loci affect risk of type 1 diabetes.	Type 1 diabetes	6q15	BACH2	5e-08	Affymetrix & Illumina [841,622] (imputed)	Y	N	N	N	N	N	N	N	N	N	N	N	Y	N	N	N
chr7	99207875	rs7792939	19260139	Polasek	2009-02-01	Croat Med J	Genome-wide association study of anthropometric traits in Korcula Island, Croatia.	Anthropometric traits	7q22.1	ZNF498	6e-06	Illumina [316,730]	Y	N	N	N	N	N	N	N	N	N	N	N	Y	N	N	N
chr1	221551538	rs12733856	20400778	Morrison	2010-04-17	Circ Cardiovasc Genet	Genomic Variation Associated with Mortality among Adults of European and African Ancestry with Heart Failure: The CHARGE Consortium	Mortality among heart failure patients	1q41	LOC400804	3e-06	Affymetrix [~2.4 million] (imputed)	Y	N	N	N	N	N	N	N	N	N	N	N	N	N	N	N
chr3	21706368	rs3821396	18711365	Ferreira	2008-08-17	Nat Genet	Collaborative genome-wide association analysis supports a role for ANK3 and CACNA1C in bipolar disorder.	Bipolar disorder	3p24.3	NR	5e-06	Affymetrix[1,769,948]imputed	N	N	N	N	Y	N	N	N	Y	N	Y	N	Y	N	N	N
chr4	122665513	rs7659604	17554300	WTCCC	2007-06-07	Nature	Genome-wide association study of 14,000 cases of seven common diseases and 3,000 shared controls.	Type 2 diabetes	4q27	NR	9e-06	Affymetrix[469,557]	Y	N	N	N	Y	N	N	N	N	N	N	N	Y	N	N	N
chr12	349297	rs10774021	20383146	Kottgen	2010-04-11	Nat Genet	New loci associated with kidney function and chronic kidney disease	Chronic kidney disease	12p13.33	SLC6A13, JARID1A, SLC6A12	1e-09	Affymetrix & Illumina [~2.5 million] (imputed)	N	N	N	N	N	N	Y	N	N	N	Y	N	N	N	N	N
chr5	124743266	rs2637496	20041166	Fellay	2009-12-24	PLoS Genet	Common genetic variation and the control of HIV-1 in humans.	HIV-1 control	5q23.2	Intergenic	9e-06	Illumina [NR]	N	N	N	N	Y	N	N	N	N	N	N	N	Y	N	N	N
chr2	127662896	rs13418717	20445134	Smith	2010-05-05	Circ Cardiovasc Genet	The Association of Genome-Wide Variation with the Risk of Incident Heart Failure in Adults of European and African Ancestry: A Prospective Meta-Analysis from the CHARGE Consortium	Heart failure	2q14.3	LOC339760	3e-06	Affymetrix & Illumina [2,478,304] (imputed)	N	N	Y	N	N	N	N	N	N	N	N	N	N	N	N	N
chr14	72883873	rs7159300	20811658	Uhl	2010-08-24	Mol Med	Genome wide association for smoking cessation success in a trial of precessation nicotine replacement	Smoking cessation	14q24.2	RGS6	4e-16	Affymetrix [905,273]	N	N	Y	N	N	N	N	N	N	N	N	N	N	N	N	N
chr12	53731890	rs10876432	19079262	Styrkarsdottir	2008-12-14	Nat Genet	New sequence variants associated with bone mineral density.	Bone mineral density (spine)	12q13.13	OSX	1e-07	Illumina [305,051]	N	N	N	N	N	N	N	N	Y	N	N	N	N	N	N	N
chr9	22670714	rs613391	19197348	Lowe	2009-02-06	PLoS Genet	Genome-wide association studies in an isolated founder population from the Pacific Island of Kosrae.	Quantitative traits	9p21.3	Intergenic	5e-06	Affymetrix [408,775]	Y	N	Y	N	N	N	N	N	N	N	N	N	N	N	N	N
[truncated: 232 more rows]
