# Supplementary material for: Limitations of the Human Reference Genome for Personalized Genomics
Source: PLoS One. 2012 Jul 11;7(7):e40294. doi: 10.1371/journal.pone.0040294 (PMC3394790; doi:10.1371/journal.pone.0040294)
Supplement: Table S2 — A list of all microarray probes from the Illumina and Affymetrix platforms where we have identified a problem. (TXT) [file pone.0040294.s002.txt]

chrom	bp	dbSNP ID	Affymetrix 6.0	Affymetrix Axiom CEU	Illumina 1M	Illumina 2.5M	Structural Variations	Indels	Unprobed SNPs	Polyallelic SNP
chr1	564477	rs6650104	Y	N	N	N	Y	N	Y	N
chr1	564621	rs10458597	Y	N	N	N	Y	N	N	N
chr1	565400	rs8179414	Y	N	Y	N	Y	N	N	N
chr1	566092	rs7340022	Y	N	N	N	N	Y	N	N
chr1	566810	rs9645428	Y	N	Y	N	Y	N	N	N
chr1	721290	rs12565286	Y	N	N	N	Y	N	N	N
chr1	740857	rs12082473	Y	N	N	N	Y	N	N	N
chr1	752566	rs3094315	Y	N	N	N	Y	Y	Y	N
chr1	754105	rs12184325	Y	N	N	N	N	Y	N	N
chr1	754182	rs3131969	Y	N	N	N	N	Y	N	N
chr1	757878	rs11240775	Y	N	Y	N	N	Y	N	N
chr1	758626	rs3131954	Y	N	Y	N	N	Y	N	N
chr1	761732	rs2286139	Y	N	N	N	Y	N	N	N
chr1	765269	rs11240776	Y	N	N	N	Y	N	N	N
chr1	768448	rs12562034	Y	N	Y	N	N	Y	Y	N
chr1	777122	rs2980319	Y	N	N	N	Y	N	N	N
chr1	780027	rs2977613	Y	N	N	N	Y	N	N	N
chr1	785989	rs2980300	Y	N	Y	N	Y	N	Y	N
chr1	792480	rs2905036	Y	N	N	N	Y	N	N	N
chr1	792534	rs2518996	Y	N	N	N	N	Y	N	N
chr1	798801	rs12132517	Y	N	N	N	N	Y	N	N
chr1	798959	rs11240777	Y	N	N	N	Y	Y	Y	N
chr1	799463	rs4245756	Y	N	N	N	Y	N	N	N
chr1	808928	rs11240780	Y	N	N	N	N	Y	N	N
chr1	888659	rs3748597	Y	N	N	N	Y	N	Y	N
chr1	918573	rs2341354	Y	N	N	N	Y	N	Y	N
chr1	926431	rs4970403	Y	N	N	N	Y	N	N	N
chr1	947034	rs2465126	Y	N	N	N	Y	N	Y	N
chr1	949608	rs1921	Y	N	N	N	Y	N	Y	N
chr1	952135	rs28810436	Y	N	N	N	N	Y	N	N
chr1	990417	rs2465136	Y	N	N	N	Y	N	Y	N
chr1	990517	rs2710872	Y	N	N	N	Y	N	N	N
chr1	990839	rs13129	Y	N	N	N	Y	N	N	N
chr1	1003629	rs4075116	Y	N	N	N	Y	N	N	N
chr1	1017216	rs6667248	Y	N	N	N	Y	N	N	N
chr1	1018704	rs9442372	Y	N	N	N	Y	N	Y	N
chr1	1036959	rs11579015	Y	N	N	N	N	Y	Y	N
chr1	1037047	rs12134754	Y	N	N	N	N	Y	N	N
chr1	1039098	rs11260595	Y	N	N	N	Y	Y	Y	N
chr1	1040026	rs6671356	Y	N	N	N	N	Y	Y	N
chr1	1041700	rs6604968	Y	N	N	N	Y	N	N	N
chr1	1048955	rs4970405	Y	N	N	N	Y	N	N	N
chr1	1089699	rs6686003	Y	N	N	N	Y	N	Y	N
chr1	1097335	rs9442385	Y	N	N	N	Y	N	Y	N
chr1	1109154	rs12041521	Y	N	N	N	N	Y	N	N
chr1	1129672	rs11260554	Y	N	N	N	Y	N	N	N
chr1	1130727	rs10907175	Y	N	N	N	Y	N	Y	N
chr1	1156131	rs2887286	Y	N	N	N	Y	N	Y	N
chr1	1158277	rs3813199	Y	N	N	N	Y	N	Y	N
chr1	1158631	rs6603781	Y	N	N	N	Y	N	Y	N
chr1	1165310	rs11260562	Y	N	N	N	Y	N	Y	N
chr1	1186502	rs6603785	Y	N	N	N	Y	N	N	N
chr1	1195690	rs11260568	Y	N	N	N	Y	N	Y	N
chr1	1196471	rs6673601	Y	N	N	N	Y	N	Y	N
chr1	1198618	rs12563338	Y	N	N	N	Y	N	N	N
chr1	1211292	rs6685064	Y	N	Y	N	Y	N	Y	N
chr1	1217058	rs3753340	Y	N	N	N	Y	N	Y	N
chr1	1218086	rs6603788	Y	N	N	N	Y	N	Y	N
chr1	1242215	rs4970431	Y	N	N	N	Y	N	N	N
chr1	1242468	rs2274264	Y	N	Y	N	Y	N	N	N
chr1	1268847	rs307378	Y	N	N	N	Y	N	N	N
chr1	1297065	rs2765023	Y	N	Y	N	Y	N	N	N
chr1	1297422	rs2765021	Y	N	N	N	Y	N	Y	N
chr1	1308289	rs12408046	Y	Y	N	N	N	Y	N	N
chr1	1311716	rs2649589	Y	N	N	N	Y	N	N	N
chr1	1333436	rs1240743	Y	N	N	N	Y	N	N	N
chr1	1342394	rs11548045	Y	N	N	N	N	Y	N	N
chr1	1365570	rs1695824	Y	N	N	N	Y	N	N	N
chr1	1405195	rs1143461	Y	N	N	N	N	Y	N	N
chr1	1411876	rs12354350	Y	N	N	N	Y	N	N	N
chr1	1417974	rs3979437	Y	N	N	N	N	Y	N	N
chr1	1421531	rs819976	Y	N	N	N	Y	N	N	N
chr1	1451420	rs2478794	Y	N	N	N	N	Y	N	N
chr1	1462766	rs9439462	Y	N	Y	N	Y	N	N	N
chr1	1467485	rs1987191	Y	N	N	N	Y	N	N	N
chr1	1478153	rs3766180	Y	N	N	N	Y	N	Y	N
chr1	1498152	rs2296715	Y	N	N	N	Y	N	N	N
chr1	1500941	rs6603791	Y	N	N	N	Y	Y	N	N
chr1	1506035	rs7540231	Y	N	N	N	Y	N	N	N
chr1	1509931	rs11537882	Y	N	N	N	N	Y	N	N
chr1	1510801	rs7519837	Y	N	N	N	Y	N	Y	N
chr1	1574241	rs9442428	Y	N	N	N	N	Y	N	N
chr1	1595400	rs4313339	Y	N	N	N	N	Y	N	N
chr1	1602787	rs4639697	Y	N	Y	N	N	Y	N	N
chr1	1647686	rs909823	Y	N	N	N	Y	Y	Y	N
chr1	1647928	rs1883424	Y	N	N	N	Y	N	N	N
chr1	1648946	rs909824	Y	N	Y	N	Y	N	N	N
chr1	1663831	rs3817856	Y	N	N	N	Y	N	Y	N
chr1	1688192	rs2281173	Y	N	N	N	Y	N	N	N
chr1	1692321	rs1107910	Y	N	N	N	Y	N	Y	N
chr1	1706136	rs6603811	Y	N	N	N	N	Y	Y	N
chr1	1711414	rs867207	Y	N	N	N	Y	N	Y	N
chr1	1721479	rs2272908	Y	N	N	N	Y	N	Y	N
chr1	1722932	rs3737628	Y	N	N	N	Y	N	N	N
chr1	1745726	rs16825336	Y	N	N	N	N	Y	Y	N
chr1	1746694	rs12742323	Y	N	Y	N	Y	N	N	N
chr1	1753686	rs12141314	Y	N	Y	N	Y	N	N	N
chr1	1759026	rs9786963	Y	N	N	N	Y	N	N	N
chr1	1759054	rs10907187	Y	N	N	N	Y	N	Y	N
chr1	1759213	rs9786942	Y	N	N	N	N	Y	N	N
chr1	1761139	rs35517040	Y	N	Y	N	N	Y	N	N
chr1	1763774	rs11589067	Y	N	N	N	N	Y	Y	N
chr1	1775175	rs11260622	Y	N	N	N	N	Y	N	N
chr1	1776269	rs4648727	Y	N	N	N	N	Y	Y	N
chr1	1778090	rs12126768	Y	N	N	N	Y	N	N	N
chr1	1783201	rs12402876	Y	N	N	N	Y	N	N	N
chr1	1793786	rs7511905	Y	N	N	N	Y	Y	N	N
chr1	1804302	rs3855951	Y	N	N	N	Y	N	Y	N
chr1	1809509	rs11260624	Y	N	N	N	N	Y	N	N
chr1	1812688	rs6603803	Y	N	Y	N	Y	N	N	N
chr1	1823922	rs6688000	Y	N	N	N	Y	N	N	N
chr1	1829482	rs745910	Y	N	N	N	Y	N	Y	N
chr1	1849750	rs36071779	Y	N	Y	N	N	Y	N	N
chr1	1868485	rs28658236	Y	N	N	N	N	Y	N	N
chr1	1871337	rs16824543	Y	N	N	N	Y	N	N	N
chr1	1887019	rs28548017	Y	N	N	N	N	Y	N	N
chr1	1888193	rs3820011	Y	N	N	N	Y	N	Y	N
chr1	1888369	rs2803285	Y	N	Y	N	Y	N	N	N
chr1	1894284	rs4648739	Y	N	N	N	N	Y	N	N
chr1	1903712	rs13303201	Y	N	N	N	Y	N	N	N
chr1	1913123	rs13303076	Y	N	N	N	N	Y	N	N
chr1	1916890	rs3795280	Y	N	N	N	N	Y	N	N
chr1	1930754	rs6605081	Y	N	Y	N	Y	N	Y	N
chr1	1933267	rs28706276	Y	N	Y	N	N	Y	N	N
chr1	1939826	rs28550169	Y	N	Y	N	N	Y	N	N
chr1	1948400	rs13303344	Y	N	N	N	Y	N	Y	N
chr1	1972462	rs3121822	Y	N	N	N	Y	N	N	N
chr1	1992626	rs13303273	Y	N	N	N	N	Y	N	N
chr1	1998652	rs13303087	Y	Y	N	N	N	Y	N	N
chr1	2010994	rs16824727	Y	N	Y	N	N	Y	N	N
chr1	2021114	rs13303134	Y	N	Y	N	Y	N	N	N
chr1	2024064	rs2459994	Y	N	N	N	Y	N	Y	N
chr1	2027901	rs7513222	Y	N	N	N	Y	N	Y	N
chr1	2028737	rs12563290	Y	N	Y	N	Y	N	N	N
chr1	2032911	rs12076576	Y	N	N	N	Y	N	N	N
chr1	2033256	rs908742	Y	N	N	N	Y	N	Y	N
chr1	2040763	rs4648805	Y	N	N	N	Y	N	Y	N
chr1	2040898	rs4648807	Y	N	N	N	Y	N	Y	N
chr1	2047584	rs3107146	Y	N	Y	N	Y	Y	N	N
chr1	2056735	rs3107153	Y	N	N	N	Y	N	Y	N
chr1	2061969	rs3107157	Y	N	N	N	Y	N	N	N
chr1	2069681	rs3753242	Y	N	N	N	Y	N	Y	N
chr1	2071738	rs3128298	Y	N	N	N	Y	N	N	N
chr1	2074104	rs12026349	Y	N	Y	N	Y	Y	Y	N
chr1	2075068	rs451061	Y	N	N	N	Y	N	N	N
chr1	2077409	rs385039	Y	N	N	N	Y	N	N	N
chr1	2081642	rs3107126	Y	N	N	N	Y	N	N	N
chr1	2082489	rs262669	Y	N	N	N	Y	N	N	N
chr1	2082566	rs2257182	Y	N	Y	N	Y	N	Y	N
chr1	2082814	rs262666	Y	N	N	N	Y	N	N	N
chr1	2104981	rs262641	Y	N	Y	N	Y	N	N	N
chr1	2105878	rs3128309	Y	N	N	N	Y	N	N	N
chr1	2106438	rs2292857	Y	N	N	N	Y	N	Y	N
chr1	2110260	rs626479	Y	N	N	N	Y	N	N	N
chr1	2115989	rs45536443	Y	N	N	N	N	Y	N	N
chr1	2155869	rs262683	Y	N	Y	N	Y	N	N	N
chr1	2156362	rs2460000	Y	N	N	N	Y	N	Y	N
chr1	2167149	rs262680	Y	N	Y	N	Y	N	N	N
chr1	2182650	rs16824937	Y	N	N	N	N	Y	N	N
chr1	2184855	rs12385717	Y	N	N	N	Y	N	N	N
chr1	2186220	rs16824948	Y	N	N	N	Y	N	N	N
chr1	2189580	rs12084736	Y	N	N	N	Y	N	Y	N
chr1	2192433	rs10797417	Y	N	N	N	N	Y	Y	N
chr1	2192639	rs260507	Y	N	N	N	N	Y	N	N
chr1	2197225	rs34390236	Y	N	Y	N	N	Y	N	N
chr1	2205581	rs12045693	Y	N	N	N	Y	N	Y	N
chr1	2215909	rs2643913	Y	N	Y	N	Y	N	N	N
chr1	2223258	rs2132303	Y	N	N	N	Y	N	N	N
chr1	2227422	rs2843163	Y	N	N	N	Y	N	Y	N
chr1	2229447	rs2643888	Y	N	N	N	Y	N	N	N
chr1	2229478	rs12562937	Y	N	N	N	Y	N	Y	N
chr1	2234251	rs1496555	Y	N	N	N	Y	N	N	N
chr1	2237525	rs35833638	Y	N	N	N	N	Y	N	N
chr1	2251160	rs12082516	Y	N	N	N	Y	N	Y	N
chr1	2257863	rs2645092	Y	N	N	N	Y	N	N	N
chr1	2269948	rs2843143	Y	N	N	N	Y	N	Y	N
chr1	2272064	rs12730391	Y	N	N	N	Y	N	Y	Y
chr1	2280423	rs2645072	Y	N	N	N	Y	N	N	N
chr1	2281726	rs7527871	Y	N	Y	N	Y	N	Y	N
chr1	2283117	rs4648831	Y	N	N	N	Y	N	Y	N
chr1	2283161	rs2840525	Y	N	N	N	Y	N	Y	N
chr1	2283313	rs2843130	Y	N	N	N	Y	N	Y	N
chr1	2283896	rs2840528	Y	N	Y	N	Y	N	Y	N
chr1	2285414	rs2843129	Y	N	N	N	Y	N	N	N
chr1	2286408	rs2840531	Y	N	N	N	Y	N	Y	N
chr1	2291680	rs2840542	Y	N	Y	N	N	Y	N	N
chr1	2292409	rs2645090	Y	N	Y	N	N	Y	N	N
chr1	2292653	rs6674705	Y	N	Y	N	N	Y	N	N
chr1	2292688	rs2840540	Y	N	N	N	N	Y	N	N
chr1	2299627	rs7545940	Y	N	N	N	Y	N	N	N
chr1	2301471	rs2840536	Y	N	N	N	N	Y	N	N
chr1	2301691	rs6665546	Y	N	N	N	Y	Y	Y	N
chr1	2302911	rs10910060	Y	N	N	N	Y	Y	N	N
chr1	2303512	rs10910061	Y	N	N	N	Y	N	Y	N
chr1	2306152	rs12031614	Y	N	N	N	Y	N	Y	N
chr1	2307678	rs16825081	Y	N	N	N	Y	N	N	N
chr1	2308224	rs12404555	Y	N	N	N	Y	N	N	N
chr1	2309082	rs2843160	Y	N	Y	N	Y	N	Y	N
chr1	2320702	rs4648633	Y	N	Y	N	Y	N	N	N
chr1	2325371	rs16825102	Y	N	N	N	Y	N	Y	N
chr1	2327075	rs3736330	Y	N	N	N	Y	N	Y	N
chr1	2327815	rs2840532	Y	N	N	N	Y	Y	Y	N
chr1	2328714	rs2645081	Y	N	N	N	Y	N	Y	N
chr1	2329564	rs41477744	Y	N	N	N	Y	Y	N	N
chr1	2329661	rs6698680	Y	N	N	N	Y	N	N	N
chr1	2352280	rs2494591	Y	N	N	N	Y	N	N	N
chr1	2357810	rs12023660	Y	N	N	N	Y	N	N	N
chr1	2363327	rs2494640	Y	N	N	N	Y	N	N	N
chr1	2369498	rs4592207	Y	N	Y	N	Y	N	Y	N
chr1	2392648	rs2477686	Y	N	N	N	Y	N	N	N
chr1	2397174	rs1998759	Y	N	N	N	Y	N	N	N
chr1	2418625	rs7512269	Y	N	N	N	Y	N	Y	N
chr1	2418935	rs10910082	Y	N	N	N	Y	N	Y	N
chr1	2430617	rs2296442	Y	N	N	N	Y	N	Y	N
chr1	2449711	rs3122920	Y	N	N	N	Y	N	Y	N
chr1	2450394	rs2246732	Y	N	N	N	Y	N	N	N
chr1	2452569	rs2985862	Y	N	N	N	Y	N	N	N
chr1	2454930	rs2494624	Y	N	N	N	Y	N	N	N
chr1	2455633	rs10910086	Y	N	N	N	Y	N	Y	N
chr1	2455863	rs1980789	Y	N	Y	N	Y	N	Y	N
chr1	2456203	rs3122922	Y	N	N	N	Y	N	Y	N
chr1	2473258	rs2495368	Y	N	N	N	Y	N	Y	N
chr1	2482921	rs2147905	Y	N	N	N	Y	N	Y	N
chr1	2501338	rs10797432	Y	N	N	N	Y	N	N	N
chr1	2505713	rs10910093	Y	N	N	N	Y	N	N	N
chr1	2511280	rs10797434	Y	N	N	N	N	Y	Y	N
chr1	2513055	rs4486391	Y	N	N	N	Y	N	N	N
chr1	2521430	rs10910097	Y	N	N	N	Y	N	Y	N
chr1	2533552	rs10910099	Y	N	N	N	Y	N	Y	N
chr1	2546229	rs6684865	Y	N	N	N	Y	N	Y	N
chr1	2548028	rs4379628	Y	N	N	N	N	Y	N	N
chr1	2551660	rs10797441	Y	N	N	N	N	Y	N	N
chr1	2551900	rs11590198	Y	N	N	N	N	Y	Y	N
chr1	2553624	rs3890745	Y	N	N	N	Y	Y	Y	N
chr1	2553758	rs4474198	Y	N	Y	N	Y	N	N	N
chr1	2615482	rs4648677	Y	N	Y	N	N	Y	N	N
chr1	2701816	rs1456462	Y	N	N	N	Y	N	N	N
chr1	2713327	rs2377041	Y	N	Y	N	Y	Y	Y	N
chr1	2723345	rs4648360	Y	N	N	N	Y	N	N	N
chr1	2723552	rs10909872	Y	N	Y	N	Y	N	N	N
chr1	2725952	rs7538063	Y	N	N	N	Y	N	Y	N
chr1	2735820	rs12565258	Y	N	N	N	Y	N	N	N
chr1	2749921	rs4648482	Y	N	N	N	Y	Y	Y	N
chr1	2754406	rs729045	Y	N	N	N	Y	N	N	N
chr1	2754512	rs6680471	Y	N	N	N	Y	Y	N	N
chr1	2761375	rs12049543	Y	N	N	N	Y	N	Y	N
chr1	2766971	rs4648515	Y	N	Y	N	Y	N	N	N
chr1	2782593	rs12119163	Y	N	Y	N	Y	N	N	N
chr1	2783040	rs4648402	Y	N	N	N	Y	N	N	N
chr1	2786145	rs1563469	Y	N	N	N	Y	N	N	N
chr1	2787707	rs897620	Y	N	N	N	Y	N	N	N
chr1	2789108	rs10910019	Y	N	N	N	Y	N	N	N
chr1	2789906	rs2124661	Y	N	N	N	Y	N	N	N
chr1	2792801	rs16823103	Y	N	N	N	Y	N	Y	N
chr1	2793232	rs12063033	Y	N	N	N	Y	N	N	N
chr1	2799945	rs34327959	Y	N	N	N	N	Y	N	N
chr1	2817421	rs2842910	Y	N	N	N	Y	N	Y	N
chr1	2825367	rs897631	Y	N	N	N	Y	N	N	N
chr1	2826163	rs897632	Y	N	Y	N	Y	N	N	N
chr1	2831369	rs2606408	Y	N	N	N	Y	N	N	N
chr1	2833160	rs1869971	Y	N	N	N	Y	N	N	N
chr1	2833332	rs7340016	Y	N	Y	N	Y	N	Y	N
chr1	2833743	rs1563468	Y	N	Y	N	Y	N	Y	N
chr1	2841342	rs12058842	Y	N	N	N	Y	N	N	N
chr1	2841880	rs9782915	Y	N	N	N	Y	N	N	N
chr1	2844254	rs10752728	Y	N	N	N	Y	N	N	N
chr1	2846274	rs897635	Y	N	Y	N	Y	N	N	N
chr1	2851238	rs1869972	Y	N	Y	N	Y	N	N	N
chr1	2858409	rs16823232	Y	N	Y	N	Y	N	N	N
chr1	2859724	rs2842909	Y	N	Y	N	Y	N	Y	N
chr1	2865778	rs7548727	Y	N	Y	N	Y	N	Y	N
chr1	2865901	rs7541664	Y	N	Y	N	Y	N	Y	N
chr1	2867148	rs2606414	Y	N	Y	N	Y	N	N	N
chr1	2867961	rs2842933	Y	N	N	N	Y	N	Y	N
chr1	2878366	rs11583804	Y	N	Y	N	Y	N	Y	N
chr1	2879460	rs6659552	Y	N	N	N	Y	N	N	N
chr1	2889148	rs4648444	Y	N	N	N	Y	N	N	N
chr1	2902128	rs1572657	Y	N	N	N	Y	N	Y	N
chr1	2902227	rs16823022	Y	N	N	N	Y	N	Y	N
chr1	2904056	rs10797373	Y	N	Y	N	Y	N	Y	N
chr1	2905177	rs12089663	Y	N	N	N	Y	N	Y	N
chr1	2908388	rs10909855	Y	N	N	N	Y	N	N	N
chr1	2908999	rs11811220	Y	N	N	N	Y	N	N	N
chr1	2909371	rs17391750	Y	N	N	N	Y	N	N	N
chr1	2919942	rs12022429	Y	N	Y	N	Y	N	Y	N
chr1	2921860	rs16823335	Y	N	N	Y	Y	N	N	N
chr1	2921909	rs6683516	Y	N	N	N	Y	N	Y	N
chr1	2922020	rs6680636	Y	N	Y	N	Y	N	N	N
chr1	2925522	rs946177	Y	N	N	N	Y	N	N	N
chr1	2926555	rs2027264	Y	N	N	N	Y	N	N	N
chr1	2931327	rs6691208	Y	N	N	N	Y	N	N	N
chr1	2932446	rs16823350	Y	N	N	N	Y	N	N	N
chr1	2934312	rs16823352	Y	N	N	N	Y	N	Y	N
chr1	2936480	rs10752732	Y	N	N	N	Y	N	N	N
chr1	2936870	rs10492936	Y	N	Y	N	Y	N	Y	N
chr1	2937312	rs16823374	Y	N	N	N	Y	N	Y	N
chr1	2938697	rs3795262	Y	N	N	N	Y	N	Y	N
chr1	2946726	rs12038530	Y	N	N	N	Y	N	N	N
chr1	2947909	rs12039548	Y	N	N	N	Y	N	N	N
chr1	2948020	rs12034573	Y	N	N	N	Y	N	N	N
chr1	2950067	rs34408665	Y	N	Y	N	Y	N	N	N
chr1	2950334	rs6661908	Y	N	N	N	Y	N	N	N
chr1	2950370	rs41334845	Y	N	N	N	Y	N	N	N
chr1	2951834	rs10489588	Y	N	Y	N	Y	N	N	N
chr1	2952840	rs9661525	Y	N	N	N	Y	N	N	N
chr1	2956666	rs2993510	Y	N	Y	N	Y	N	Y	N
chr1	2957600	rs12409277	Y	N	N	N	Y	N	N	N
chr1	2959610	rs6692292	Y	N	N	N	Y	N	N	N
chr1	2970930	rs12060482	Y	N	N	N	Y	N	N	N
chr1	2973322	rs2993480	Y	N	N	N	Y	N	Y	N
chr1	2974212	rs12057171	Y	N	Y	N	Y	N	N	N
chr1	2981841	rs6665853	Y	N	N	N	Y	N	N	N
chr1	2982621	rs12070295	Y	N	N	N	Y	N	N	N
chr1	2994717	rs4648451	Y	N	N	N	Y	N	N	N
chr1	2996196	rs7525173	Y	N	Y	N	Y	N	N	N
chr1	2996602	rs1569419	Y	N	N	N	Y	N	Y	N
chr1	3000924	rs6695131	Y	N	N	N	Y	N	Y	N
chr1	3002072	rs2981884	Y	N	N	N	Y	N	N	N
chr1	3002314	rs2742680	Y	N	N	Y	Y	N	N	N
chr1	3004357	rs2981881	Y	N	N	N	Y	N	N	N
chr1	3009969	rs7543737	Y	N	N	N	Y	N	Y	N
chr1	3010586	rs2981875	Y	N	N	N	Y	N	N	N
chr1	3025712	rs4648453	Y	N	N	N	Y	N	Y	N
chr1	3026100	rs12135664	Y	N	N	N	Y	N	N	N
chr1	3026260	rs2981868	Y	N	N	N	Y	N	N	N
chr1	3038530	rs6704012	Y	N	N	N	Y	N	N	N
chr1	3044181	rs2817174	Y	N	N	N	Y	N	Y	N
chr1	3044977	rs6698974	Y	N	N	N	Y	N	N	N
chr1	3047252	rs2817178	Y	N	N	N	Y	N	Y	N
chr1	3049713	rs10909882	Y	N	N	N	Y	N	Y	N
chr1	3050594	rs12120879	Y	N	Y	N	Y	N	N	N
chr1	3054106	rs2235176	Y	N	N	N	Y	N	Y	N
chr1	3058370	rs2817184	Y	N	N	N	Y	N	Y	N
chr1	3068646	rs35005996	Y	N	N	N	Y	N	N	N
chr1	3080019	rs2742673	Y	N	N	N	Y	N	Y	N
chr1	3080855	rs1798246	Y	N	N	N	Y	N	Y	N
chr1	3080940	rs1736522	Y	N	N	N	Y	N	N	N
chr1	3089849	rs17390062	Y	N	N	N	Y	N	Y	N
chr1	3094831	rs17390167	Y	N	N	N	Y	N	N	N
chr1	3095126	rs2376495	Y	N	Y	N	Y	N	N	N
chr1	3101353	rs2651929	Y	N	N	N	Y	N	Y	N
chr1	3101762	rs2651927	Y	N	N	N	Y	N	Y	N
chr1	3101863	rs2651925	Y	N	N	N	Y	N	N	N
chr1	3103312	rs12135062	Y	N	N	N	Y	N	N	N
chr1	3108517	rs6685614	Y	N	Y	N	Y	N	N	N
chr1	3110735	rs2651912	Y	N	Y	N	Y	N	Y	N
chr1	3112417	rs10797383	Y	N	N	N	Y	N	N	N
chr1	3112979	rs9659245	Y	N	N	N	Y	N	Y	N
chr1	3114952	rs16823459	Y	N	N	N	Y	N	N	N
chr1	3119489	rs11577655	Y	N	N	N	Y	N	N	N
chr1	3119729	rs4308918	Y	N	N	N	Y	N	Y	N
chr1	3123741	rs7517083	Y	N	N	N	Y	N	N	N
chr1	3124155	rs13328662	Y	N	N	N	Y	N	Y	N
chr1	3127137	rs10492941	Y	N	N	N	Y	N	N	N
chr1	3127538	rs3753758	Y	N	N	N	Y	Y	Y	N
chr1	3127925	rs6424068	Y	N	N	N	Y	N	Y	N
chr1	3135175	rs2651906	Y	N	N	N	Y	N	Y	N
chr1	3136858	rs2651898	Y	N	N	N	Y	N	N	N
chr1	3137913	rs16823529	Y	N	N	N	Y	N	N	N
chr1	3137956	rs12075867	Y	N	N	N	Y	N	N	N
chr1	3138136	rs2817148	Y	N	N	N	Y	N	N	N
chr1	3139916	rs2651891	Y	N	N	N	Y	N	N	N
chr1	3141616	rs16823551	Y	N	Y	N	Y	N	Y	N
chr1	3146497	rs10157420	Y	N	N	N	Y	N	Y	N
chr1	3147030	rs6424069	Y	N	N	N	Y	N	Y	N
chr1	3147825	rs10797384	Y	N	N	N	Y	N	N	N
chr1	3148697	rs16823576	Y	N	N	N	Y	N	Y	N
chr1	3152968	rs2455109	Y	N	N	N	Y	N	N	N
chr1	3165267	rs4648462	Y	N	N	N	Y	N	N	N
chr1	3168280	rs10797386	Y	N	N	N	N	Y	Y	N
chr1	3172702	rs17398063	Y	N	Y	N	Y	Y	N	N
chr1	3175638	rs12045829	Y	N	N	N	Y	N	N	N
chr1	3177480	rs3002685	Y	N	N	N	Y	N	Y	N
chr1	3188079	rs2500308	Y	N	N	N	N	Y	N	N
chr1	3188505	rs2455124	Y	N	N	N	Y	N	N	N
chr1	3191738	rs2455130	Y	N	N	N	N	Y	N	N
chr1	3197480	rs16823783	Y	N	N	N	Y	N	N	N
chr1	3197747	rs10492940	Y	N	N	N	Y	N	Y	N
chr1	3199484	rs905135	Y	N	N	N	Y	N	Y	N
chr1	3200337	rs13374875	Y	N	N	N	Y	N	N	N
chr1	3202445	rs2500300	Y	N	Y	N	Y	N	N	N
chr1	3208375	rs10909918	Y	N	N	N	Y	N	Y	N
chr1	3212428	rs12037974	Y	N	N	N	Y	N	N	N
chr1	3212946	rs2500289	Y	N	Y	N	Y	N	N	N
chr1	3214732	rs2455144	Y	N	N	N	Y	N	Y	N
chr1	3217151	rs2455137	Y	N	N	N	N	Y	Y	N
chr1	3218329	rs2455136	Y	N	N	N	Y	N	N	N
chr1	3218923	rs2500283	Y	N	N	N	Y	N	N	N
chr1	3220101	rs6673393	Y	N	N	N	Y	N	Y	N
chr1	3220160	rs6670518	Y	N	N	N	Y	N	N	N
chr1	3221371	rs7517281	Y	N	N	N	Y	N	Y	N
chr1	3221621	rs4648378	Y	N	N	N	Y	N	N	N
chr1	3222113	rs7534363	Y	N	N	N	Y	N	N	N
chr1	3222334	rs7534029	Y	N	N	N	Y	N	N	N
chr1	3222470	rs11808276	Y	N	N	N	Y	N	N	N
chr1	3222627	rs10909924	Y	N	N	N	Y	N	N	N
chr1	3225335	rs7526595	Y	N	N	N	Y	N	N	N
chr1	3225757	rs12086132	Y	N	N	N	Y	N	N	N
chr1	3225940	rs2500278	Y	N	Y	N	Y	N	Y	N
chr1	3226616	rs10909927	Y	N	N	N	Y	N	N	N
chr1	3226833	rs12567158	Y	N	N	N	Y	N	N	N
chr1	3229258	rs12409315	Y	N	N	N	Y	N	N	N
chr1	3235556	rs12043519	Y	N	N	N	Y	N	N	N
chr1	3236041	rs2483266	Y	N	N	N	Y	N	Y	N
chr1	3237174	rs6687835	Y	N	N	N	Y	N	N	N
chr1	3237209	rs2500274	Y	N	N	N	Y	N	N	N
chr1	3237552	rs6690558	Y	N	Y	N	Y	N	N	N
chr1	3241135	rs1108600	Y	N	N	N	Y	N	Y	N
chr1	3252007	rs4648478	Y	N	Y	N	Y	N	N	N
chr1	3252104	rs2483278	Y	N	N	N	Y	N	Y	N
chr1	3253941	rs7552331	Y	N	N	N	Y	N	Y	N
chr1	3254100	rs16824328	Y	N	Y	N	Y	Y	N	N
chr1	3255539	rs2483280	Y	N	Y	N	Y	N	N	N
chr1	3256108	rs1999527	Y	N	N	N	Y	N	N	N
chr1	3256202	rs16824338	Y	N	N	N	Y	N	N	N
chr1	3257059	rs2255212	Y	N	Y	N	Y	N	N	N
chr1	3259113	rs882430	Y	N	N	N	N	Y	Y	N
chr1	3259677	rs2483287	Y	N	N	N	Y	N	N	N
chr1	3261682	rs4415513	Y	N	N	N	Y	N	Y	N
chr1	3278959	rs17399569	Y	N	N	N	Y	N	Y	N
chr1	3279324	rs7524171	Y	N	N	N	Y	N	Y	N
chr1	3283528	rs4648485	Y	N	N	N	Y	N	N	N
chr1	3285150	rs4648486	Y	N	N	N	Y	N	N	N
chr1	3285628	rs6424073	Y	N	Y	N	Y	N	N	N
chr1	3286253	rs16823663	Y	N	N	N	Y	N	N	N
chr1	3288537	rs16823665	Y	N	N	N	Y	N	N	N
chr1	3294422	rs2493310	Y	N	N	N	Y	N	Y	N
chr1	3294972	rs1538693	Y	N	N	N	Y	N	Y	N
chr1	3297386	rs11584967	Y	N	N	N	Y	N	Y	N
chr1	3297638	rs12085231	Y	N	N	N	Y	N	Y	N
chr1	3301130	rs868689	Y	N	N	N	Y	N	N	N
chr1	3302871	rs10492939	Y	N	N	N	Y	N	N	N
chr1	3308034	rs2493275	Y	N	Y	N	Y	N	Y	N
chr1	3314596	rs17822581	Y	N	N	N	Y	N	Y	N
chr1	3316756	rs10909940	Y	N	N	N	Y	N	N	N
chr1	3318714	rs5024246	Y	N	N	N	Y	N	N	N
chr1	3325037	rs2483225	Y	N	N	N	Y	N	Y	N
chr1	3326094	rs36070715	Y	N	N	N	Y	N	N	N
chr1	3326796	rs6670123	Y	N	N	N	Y	N	N	N
chr1	3333595	rs2493285	Y	N	N	N	Y	N	Y	N
chr1	3337552	rs2493283	Y	N	Y	N	Y	N	Y	N
chr1	3339339	rs10492937	Y	N	N	N	Y	N	Y	N
chr1	3340235	rs17400178	Y	N	N	N	Y	N	N	N
chr1	3340855	rs4648500	Y	N	N	N	Y	N	Y	N
chr1	3344215	rs2483239	Y	N	N	N	Y	N	Y	N
chr1	3345145	rs2483242	Y	N	N	N	Y	N	N	N
chr1	3346348	rs2493277	Y	N	N	N	Y	N	N	N
chr1	3353949	rs2493264	Y	N	N	N	Y	N	Y	N
chr1	3362256	rs867814	Y	N	N	N	N	Y	Y	N
chr1	3366493	rs2096102	Y	N	N	N	Y	N	N	N
chr1	3368131	rs4648501	Y	N	N	N	Y	N	N	N
chr1	3368143	rs2487670	Y	N	N	N	Y	N	Y	N
chr1	3377343	rs2487681	Y	N	N	N	Y	N	Y	N
chr1	3377442	rs2487680	Y	N	N	N	Y	N	N	N
chr1	3380057	rs3806164	Y	N	N	N	Y	N	Y	N
chr1	3394250	rs10909948	Y	N	Y	N	Y	N	N	N
chr1	3404227	rs2821041	Y	N	Y	N	Y	N	Y	N
chr1	3405296	rs4648505	Y	N	Y	N	Y	N	Y	N
chr1	3406791	rs2821040	Y	N	Y	N	Y	N	Y	N
chr1	3420135	rs41495053	Y	N	N	N	Y	N	N	N
chr1	3421586	rs6669870	Y	N	N	N	Y	N	N	N
chr1	3441382	rs1896	Y	N	Y	N	Y	N	N	N
chr1	3446813	rs4648392	Y	N	N	N	Y	N	Y	N
chr1	3474777	rs13375075	Y	N	N	N	Y	N	N	N
chr1	3475201	rs13374641	Y	N	Y	N	Y	N	N	N
chr1	3476279	rs2794345	Y	N	N	N	Y	N	N	N
chr1	3480149	rs10909969	Y	N	N	N	Y	N	N	N
chr1	3494079	rs12080677	Y	N	N	N	Y	N	Y	N
chr1	3497925	rs2821048	Y	N	N	N	Y	N	N	N
chr1	3499067	rs10909974	Y	N	N	N	Y	N	Y	N
chr1	3504073	rs12139206	Y	N	Y	N	Y	N	Y	N
chr1	3512341	rs2794327	Y	N	Y	N	Y	N	Y	N
chr1	3512516	rs2821025	Y	N	N	N	Y	N	Y	N
chr1	3538501	rs4364818	Y	N	Y	N	Y	N	Y	N
chr1	3539082	rs10909989	Y	N	N	N	Y	N	Y	N
chr1	3539481	rs10909990	Y	N	N	N	Y	Y	Y	N
chr1	3544346	rs4276857	Y	N	N	N	Y	N	Y	N
chr1	3545493	rs4512587	Y	N	Y	N	Y	N	N	N
chr1	3545612	rs1128474	Y	N	N	N	Y	N	Y	N
chr1	3548832	rs2760320	Y	N	N	N	Y	N	N	N
chr1	3554589	rs10909998	Y	N	N	N	Y	N	N	N
chr1	3554624	rs2760319	Y	N	N	N	Y	N	N	N
chr1	3558262	rs7519550	Y	N	N	N	Y	N	N	N
chr1	3575833	rs2208993	Y	N	N	N	Y	N	N	N
chr1	3575929	rs10910003	Y	N	N	N	Y	N	Y	N
chr1	3576197	rs10910004	Y	N	N	N	Y	N	Y	N
chr1	3577321	rs4648545	Y	N	N	N	Y	N	N	N
chr1	3581961	rs874532	Y	N	N	N	Y	N	N	N
chr1	3586250	rs732901	Y	N	N	N	Y	N	N	N
chr1	3586450	rs732903	Y	Y	N	N	Y	N	N	N
chr1	3587505	rs3765696	Y	N	N	N	Y	N	N	N
chr1	3591448	rs12027041	Y	N	N	N	Y	N	N	N
chr1	3607355	rs3765729	Y	N	N	N	N	Y	N	N
chr1	3607520	rs3765730	Y	N	N	N	Y	N	N	N
chr1	3608594	rs751035	Y	N	Y	N	Y	N	N	N
chr1	3620180	rs17379833	Y	N	N	N	Y	N	N	N
chr1	3622306	rs3765753	Y	N	Y	N	Y	N	N	N
chr1	3628677	rs6424090	Y	N	N	N	Y	N	Y	N
chr1	3648268	rs6664760	Y	N	N	N	Y	N	N	N
chr1	3648345	rs6695978	Y	N	N	N	Y	N	N	N
chr1	3652617	rs1047928	Y	N	Y	N	Y	N	N	N
chr1	3654595	rs7514979	Y	N	N	N	Y	N	Y	N
chr1	3655536	rs3903158	Y	N	N	N	Y	N	Y	N
chr1	3665867	rs12120656	Y	N	N	N	Y	Y	N	N
chr1	3668753	rs12128253	Y	N	N	N	Y	N	Y	N
chr1	3671027	rs1181889	Y	N	N	N	Y	N	N	N
chr1	3676598	rs1181884	Y	N	N	N	Y	N	N	N
chr1	3680729	rs1181877	Y	N	N	N	Y	Y	Y	N
chr1	3681831	rs1181875	Y	N	N	N	Y	N	Y	N
chr1	3682070	rs1181874	Y	N	N	N	Y	N	Y	N
chr1	3684185	rs10910025	Y	N	N	N	Y	N	Y	N
chr1	3686318	rs2275837	Y	N	N	N	Y	N	N	N
chr1	3694647	rs1891937	Y	N	N	N	Y	N	N	N
chr1	3695111	rs2887275	Y	N	N	N	Y	N	N	N
chr1	3696000	rs2799182	Y	N	N	N	Y	N	Y	N
chr1	3696356	rs12061931	Y	N	N	N	Y	N	Y	N
chr1	3696492	rs17411279	Y	N	N	N	Y	N	N	N
chr1	3696536	rs3737593	Y	N	N	N	Y	N	N	N
chr1	3696639	rs16824088	Y	N	N	N	Y	N	Y	N
chr1	3698947	rs12122058	Y	N	N	N	Y	N	N	N
chr1	3700216	rs12563491	Y	N	Y	N	Y	N	N	N
chr1	3705226	rs9424283	Y	N	N	N	Y	N	N	N
chr1	3705985	rs6692872	Y	N	N	N	Y	N	N	N
chr1	3714033	rs7543006	Y	N	N	N	Y	N	N	N
chr1	3717404	rs12403561	Y	N	N	N	Y	N	N	N
chr1	3719057	rs7535775	Y	N	N	N	Y	N	N	N
chr1	3720965	rs2154068	Y	N	Y	N	Y	N	N	N
chr1	3726326	rs10752721	Y	N	N	N	Y	N	N	N
chr1	3730435	rs6695834	Y	N	N	N	Y	N	N	N
chr1	3732639	rs6702916	Y	N	Y	N	Y	N	N	N
chr1	3732707	rs6702935	Y	N	N	N	Y	N	N	N
chr1	3732782	rs6703035	Y	N	N	N	Y	N	N	N
chr1	3733161	rs11809965	Y	N	N	N	Y	N	N	N
chr1	3736319	rs9424303	Y	N	N	N	Y	N	Y	N
chr1	3741211	rs4648415	Y	N	N	N	N	Y	N	N
chr1	3742009	rs9424290	Y	N	N	N	N	Y	Y	N
chr1	3742257	rs12759497	Y	N	N	N	Y	N	Y	N
chr1	3743319	rs6663840	Y	N	N	N	Y	N	Y	N
chr1	3743391	rs6688969	Y	N	N	N	Y	N	N	N
chr1	3743703	rs16824152	Y	N	N	N	Y	N	N	N
chr1	3744084	rs9424310	Y	N	N	N	Y	Y	Y	N
chr1	3744261	rs7545274	Y	N	N	N	Y	N	N	N
chr1	3745193	rs6659702	Y	N	N	N	N	Y	N	N
chr1	3745721	rs2275833	Y	N	N	N	N	Y	N	N
chr1	3745787	rs2275832	Y	N	Y	N	N	Y	N	N
chr1	3745924	rs2275831	Y	N	N	N	Y	Y	Y	N
chr1	3746116	rs1836	Y	N	N	N	N	Y	N	N
chr1	3746710	rs17403773	Y	N	N	N	Y	Y	N	N
chr1	3747300	rs4648416	Y	N	N	N	N	Y	N	N
chr1	3747603	rs6413779	Y	N	Y	N	Y	N	Y	N
chr1	3751929	rs12093010	Y	N	Y	N	Y	N	N	N
chr1	3753813	rs12084604	Y	N	N	N	Y	N	N	N
chr1	3755918	rs41450948	Y	N	N	N	Y	N	N	N
chr1	3756074	rs2298225	Y	N	N	N	Y	N	N	N
chr1	3756155	rs2298224	Y	N	N	N	Y	N	N	N
chr1	3762889	rs4411083	Y	N	N	N	Y	N	N	N
chr1	3763164	rs12060299	Y	N	N	N	Y	N	N	N
chr1	3763567	rs10909802	Y	N	N	N	Y	N	Y	N
chr1	3766240	rs16824230	Y	N	Y	N	Y	N	N	N
chr1	3766286	rs17404435	Y	N	N	N	Y	N	N	N
chr1	3766441	rs6683156	Y	N	N	N	Y	N	N	N
chr1	3769231	rs6657021	Y	N	N	N	Y	N	Y	N
chr1	3769262	rs4507956	Y	N	N	N	Y	N	N	N
chr1	3770929	rs10909804	Y	N	N	N	Y	N	N	N
chr1	3771348	rs4648424	Y	N	N	N	Y	N	N	N
chr1	3772359	rs4564078	Y	N	N	N	Y	N	Y	N
chr1	3781830	rs12741965	Y	N	N	N	N	Y	N	N
chr1	3782115	rs12127483	Y	N	Y	N	N	Y	N	N
chr1	3786524	rs10909812	Y	N	N	N	Y	N	N	N
chr1	3792801	rs12734459	Y	N	Y	N	Y	N	N	N
chr1	3794273	rs12132240	Y	N	N	N	Y	Y	Y	N
chr1	3796948	rs4074709	Y	N	N	N	N	Y	Y	N
chr1	3801828	rs10909818	Y	N	N	N	Y	Y	N	N
chr1	3805098	rs7530189	Y	N	N	N	Y	N	Y	N
chr1	3805255	rs7544191	Y	N	N	N	Y	N	Y	N
chr1	3806335	rs10797351	Y	N	N	N	N	Y	Y	N
chr1	3809423	rs11807227	Y	N	N	N	N	Y	N	N
chr1	3811790	rs12085743	Y	N	N	N	Y	N	N	N
chr1	3812848	rs10797353	Y	N	Y	Y	Y	N	N	N
chr1	3817605	rs12097125	Y	N	N	N	N	Y	N	N
chr1	3822703	rs10909830	Y	N	N	N	Y	N	Y	N
chr1	3996075	rs34770924	Y	N	N	N	N	Y	N	N
chr1	3999592	rs12032899	Y	N	N	N	Y	N	N	N
chr1	3999637	rs4654522	Y	N	N	N	Y	N	N	N
chr1	4002832	rs12724233	Y	N	N	N	Y	N	Y	N
chr1	4002958	rs10915568	Y	N	Y	N	N	Y	Y	N
chr1	4003894	rs12079672	Y	N	N	N	Y	N	N	N
chr1	4004250	rs11583257	Y	N	Y	N	Y	N	N	N
chr1	4006060	rs7548668	Y	N	Y	N	Y	Y	Y	N
chr1	4007110	rs7519458	Y	N	N	N	Y	N	Y	N
chr1	4007558	rs10737395	Y	N	Y	N	Y	N	Y	N
chr1	4008337	rs10915358	Y	N	N	N	Y	N	N	N
chr1	4011639	rs10753364	Y	N	N	N	Y	N	N	N
chr1	4012233	rs10915427	Y	N	N	N	Y	N	Y	N
chr1	4013749	rs12096512	Y	N	N	N	N	Y	N	N
chr1	4015382	rs6681347	Y	N	N	N	Y	N	Y	N
chr1	4022244	rs9426475	Y	N	N	N	Y	N	N	N
chr1	4022465	rs10915469	Y	N	N	N	Y	N	N	N
chr1	4026068	rs12031275	Y	N	N	Y	Y	Y	Y	N
chr1	4026728	rs7410846	Y	N	N	N	Y	N	N	N
chr1	4027590	rs6693909	Y	N	N	N	Y	N	Y	N
chr1	4028282	rs4654521	Y	N	N	N	Y	N	N	N
chr1	4028924	rs10915490	Y	N	N	N	Y	Y	N	N
chr1	4029733	rs10915495	Y	N	N	N	Y	Y	Y	N
chr1	4031026	rs10915497	Y	N	N	N	Y	N	N	N
chr1	4031079	rs10915498	Y	N	N	N	Y	N	Y	N
chr1	4031327	rs3935162	Y	N	Y	N	Y	N	Y	N
chr1	4031814	rs10915504	Y	N	N	N	N	Y	N	N
chr1	4034097	rs12031557	Y	N	N	N	Y	N	Y	N
chr1	4036195	rs10753378	Y	N	Y	N	Y	Y	N	N
chr1	4038772	rs10799229	Y	Y	N	N	N	Y	N	N
chr1	4039145	rs4654428	Y	N	N	N	Y	N	N	N
chr1	4039440	rs12758410	Y	N	N	N	Y	Y	N	N
chr1	4039833	rs11587314	Y	N	Y	N	Y	N	N	N
chr1	4040155	rs4654525	Y	N	N	N	Y	N	N	N
chr1	4054067	rs6691155	Y	N	Y	N	Y	N	Y	N
chr1	4055280	rs7413013	Y	N	N	N	Y	N	N	N
chr1	4055627	rs9426501	Y	N	N	N	Y	N	N	N
chr1	4057402	rs12733769	Y	N	N	N	Y	N	N	N
chr1	4057488	rs12135298	Y	N	N	N	N	Y	Y	N
chr1	4068052	rs6675979	Y	N	N	N	N	Y	Y	N
chr1	4069148	rs12027284	Y	N	N	N	N	Y	N	N
chr1	4073064	rs12023372	Y	N	N	N	Y	N	N	N
chr1	4077850	rs35333899	Y	N	N	N	N	Y	N	N
chr1	4078090	rs4654604	Y	N	N	N	Y	N	Y	N
chr1	4078448	rs4129100	Y	N	Y	N	Y	N	Y	N
chr1	4078776	rs16840634	Y	N	N	N	Y	N	N	N
chr1	4080764	rs4323679	Y	N	N	N	Y	N	N	N
chr1	4080780	rs4440829	Y	N	Y	N	Y	Y	Y	N
chr1	4082105	rs10915600	Y	N	N	N	N	Y	Y	N
chr1	4082727	rs12025543	Y	N	N	N	Y	N	N	N
chr1	4083031	rs12023925	Y	N	N	N	Y	N	N	N
chr1	4085543	rs12026862	Y	N	Y	N	N	Y	N	N
chr1	4085582	rs12026892	Y	N	N	N	N	Y	N	N
chr1	4085901	rs4654611	Y	N	N	N	Y	N	N	N
chr1	4086827	rs4478781	Y	N	N	N	Y	N	N	N
chr1	4088339	rs3813810	Y	N	N	N	Y	N	N	N
chr1	4088407	rs3829818	Y	N	N	N	Y	N	N	N
chr1	4088766	rs34649702	Y	N	N	N	N	Y	N	N
chr1	4089259	rs12062024	Y	N	N	N	Y	N	N	N
chr1	4089613	rs12080516	Y	N	Y	N	Y	N	N	N
chr1	4091419	rs10915654	Y	N	N	N	N	Y	N	N
chr1	4092563	rs4328052	Y	N	N	N	N	Y	N	N
chr1	4092904	rs10915657	Y	N	Y	N	Y	N	N	N
chr1	4093538	rs10799273	Y	N	Y	N	N	Y	N	N
chr1	4094068	rs12137595	Y	N	N	N	N	Y	Y	N
chr1	4095095	rs4313364	Y	N	N	N	Y	N	N	N
chr1	4095750	rs12409038	Y	N	N	N	Y	Y	N	N
chr1	4097288	rs4292923	Y	N	Y	N	Y	N	N	N
chr1	4097902	rs4274027	Y	N	N	N	N	Y	N	N
chr1	4111741	rs4553153	Y	N	N	N	Y	Y	Y	N
chr1	4113096	rs4266850	Y	N	N	N	Y	N	Y	N
chr1	4115644	rs4495664	Y	N	N	N	Y	N	N	N
chr1	4116604	rs3856168	Y	N	N	N	Y	N	N	N
chr1	4117554	rs10915360	Y	N	N	N	Y	N	Y	N
chr1	4119422	rs10915366	Y	N	Y	N	Y	N	Y	N
chr1	4119662	rs9792946	Y	N	N	N	Y	N	Y	N
chr1	4120556	rs4575054	Y	N	N	N	Y	N	N	N
chr1	4120898	rs4233258	Y	N	N	N	Y	N	Y	N
chr1	4123486	rs12728781	Y	N	N	N	N	Y	N	N
chr1	4130684	rs4391636	Y	N	N	N	Y	N	Y	N
chr1	4131249	rs7537141	Y	N	Y	N	Y	N	N	N
chr1	4131681	rs4381154	Y	N	N	N	Y	N	N	N
chr1	4132018	rs9628649	Y	N	N	N	Y	Y	N	N
chr1	4132126	rs9628650	Y	N	N	N	Y	N	N	N
chr1	4132777	rs7538658	Y	N	N	N	Y	N	N	N
chr1	4132882	rs7529853	Y	N	N	N	Y	N	N	N
chr1	4133241	rs12021796	Y	N	Y	N	Y	Y	Y	N
chr1	4136065	rs6686087	Y	N	N	N	Y	N	N	N
chr1	4137042	rs10915417	Y	N	N	N	Y	N	N	N
chr1	4139931	rs4639725	Y	N	N	N	Y	N	N	N
chr1	4145615	rs10915421	Y	N	N	N	Y	N	Y	N
chr1	4145875	rs10915422	Y	N	N	N	N	Y	N	N
chr1	4150785	rs12065003	Y	N	Y	N	Y	N	N	N
chr1	4152715	rs4462110	Y	N	N	N	N	Y	Y	N
chr1	4152928	rs4481820	Y	N	N	N	Y	Y	Y	N
chr1	4157198	rs4600014	Y	N	N	N	Y	N	N	N
chr1	4157842	rs4351611	Y	N	Y	N	Y	N	N	N
chr1	4158734	rs12031803	Y	N	N	N	Y	N	N	N
chr1	4158955	rs10915428	Y	N	N	N	Y	Y	Y	N
chr1	4160904	rs7523426	Y	N	Y	N	Y	Y	Y	N
chr1	4162415	rs12130437	Y	N	Y	N	N	Y	N	N
chr1	4165198	rs12073797	Y	N	N	N	Y	N	Y	N
chr1	4166004	rs10399650	Y	N	N	N	Y	N	N	N
chr1	4167220	rs16840755	Y	N	N	N	Y	N	N	N
chr1	4167285	rs10915430	Y	N	N	N	Y	N	N	N
chr1	4168653	rs10799201	Y	N	N	N	N	Y	N	N
chr1	4171343	rs6702575	Y	N	N	N	Y	N	N	N
chr1	4171786	rs10492944	Y	N	N	N	Y	Y	Y	N
chr1	4173506	rs16840790	Y	N	Y	N	Y	N	N	N
chr1	4174116	rs10915434	Y	N	N	N	Y	N	Y	N
chr1	4176106	rs6670920	Y	N	Y	N	Y	N	Y	N
chr1	4177898	rs16840802	Y	N	N	N	Y	N	Y	N
chr1	4178303	rs10737402	Y	N	N	N	Y	Y	N	N
chr1	4181538	rs16840810	Y	N	N	N	N	Y	Y	N
chr1	4182785	rs4400585	Y	N	N	N	Y	N	Y	N
chr1	4183006	rs10915437	Y	N	Y	N	Y	Y	N	N
chr1	4183258	rs10915438	Y	N	Y	N	Y	N	Y	N
chr1	4186309	rs6426389	Y	N	N	N	N	Y	Y	N
chr1	4186473	rs6663976	Y	N	N	N	N	Y	N	N
chr1	4187952	rs4654487	Y	N	N	N	N	Y	Y	N
chr1	4192707	rs10915442	Y	N	Y	N	N	Y	Y	N
chr1	4194712	rs4131507	Y	N	N	N	Y	N	Y	N
chr1	4197418	rs4408122	Y	N	N	N	Y	Y	N	N
chr1	4201046	rs16840837	Y	N	N	N	N	Y	N	N
chr1	4201815	rs4654492	Y	N	N	N	Y	N	Y	N
chr1	4205670	rs12117021	Y	N	N	N	N	Y	N	N
chr1	4206210	rs9426471	Y	N	N	N	Y	N	Y	N
chr1	4206288	rs9426494	Y	N	N	N	Y	N	Y	N
chr1	4207171	rs16840861	Y	N	N	N	Y	N	N	N
chr1	4208918	rs9426495	Y	N	Y	N	Y	N	N	N
chr1	4214828	rs41434152	Y	N	N	N	Y	N	N	N
chr1	4217088	rs4589076	Y	N	Y	N	Y	N	N	N
chr1	4220301	rs7549636	Y	N	Y	N	Y	N	N	N
chr1	4224558	rs4654497	Y	N	N	N	Y	N	N	N
chr1	4226548	rs36097709	Y	N	N	N	N	Y	N	N
chr1	4227012	rs12065710	Y	N	N	Y	Y	N	N	N
chr1	4227320	rs16840873	Y	N	N	Y	Y	N	Y	N
chr1	4227464	rs12123330	Y	N	Y	N	Y	N	Y	N
chr1	4233810	rs6695203	Y	N	N	N	Y	N	Y	N
chr1	4235683	rs4654500	Y	N	N	N	Y	N	Y	N
chr1	4235768	rs4654501	Y	N	Y	N	Y	N	N	N
chr1	4236982	rs4233262	Y	N	N	N	Y	N	Y	N
chr1	4237984	rs12030172	Y	N	N	N	Y	N	N	N
chr1	4240861	rs12074230	Y	N	N	N	Y	N	N	N
chr1	4251398	rs35392680	Y	N	N	N	N	Y	N	N
chr1	4263063	rs4654510	Y	N	N	N	Y	Y	Y	N
chr1	4263677	rs6687268	Y	N	N	N	N	Y	Y	N
chr1	4263983	rs4654511	Y	N	Y	N	Y	Y	N	N
chr1	4268594	rs12095632	Y	N	N	N	Y	N	N	N
chr1	4268870	rs4130091	Y	N	Y	N	Y	Y	N	N
chr1	4268960	rs34681506	Y	N	N	N	N	Y	N	N
chr1	4271526	rs12022636	Y	N	N	N	N	Y	Y	N
chr1	4272139	rs12402543	Y	N	Y	N	N	Y	N	N
chr1	4273842	rs10753372	Y	N	N	N	Y	N	N	N
chr1	4273962	rs10737404	Y	N	N	N	N	Y	N	N
chr1	4275172	rs1495246	Y	N	N	N	Y	N	N	N
chr1	4275291	rs10915476	Y	N	N	N	Y	N	N	N
chr1	4280170	rs6657617	Y	N	N	N	Y	N	N	N
chr1	4280630	rs4592237	Y	N	N	N	Y	N	N	N
chr1	4281160	rs10799216	Y	N	N	N	Y	N	Y	N
chr1	4281810	rs4233265	Y	N	N	N	Y	N	N	N
chr1	4283000	rs12120815	Y	N	Y	N	Y	N	N	N
chr1	4283315	rs2132177	Y	N	Y	N	Y	N	Y	N
chr1	4284024	rs1809801	Y	N	N	N	Y	N	N	N
chr1	4284659	rs903540	Y	N	N	N	Y	N	Y	N
chr1	4284919	rs7528938	Y	N	N	N	Y	Y	Y	N
chr1	4285426	rs17415519	Y	N	Y	N	N	Y	Y	N
chr1	4285971	rs1874268	Y	N	N	N	N	Y	Y	N
chr1	4285991	rs16840958	Y	N	N	N	Y	N	Y	N
chr1	4286036	rs16840960	Y	N	N	N	Y	N	N	N
chr1	4288803	rs10915480	Y	N	Y	N	N	Y	Y	N
chr1	4291287	rs16840968	Y	N	N	N	Y	N	N	N
chr1	4291842	rs7541544	Y	N	Y	N	N	Y	N	N
chr1	4292038	rs7534558	Y	N	Y	N	N	Y	Y	N
chr1	4293892	rs12071761	Y	N	Y	N	N	Y	Y	N
chr1	4294000	rs4512614	Y	N	N	N	N	Y	Y	N
chr1	4294267	rs7532225	Y	N	N	N	N	Y	N	N
chr1	4295957	rs1390135	Y	N	N	N	N	Y	N	N
chr1	4299727	rs7517989	Y	N	N	N	Y	N	Y	N
chr1	4301512	rs7540505	Y	N	N	N	N	Y	N	N
chr1	4302161	rs12124548	Y	N	N	N	Y	Y	N	N
chr1	4309034	rs12078298	Y	N	N	N	Y	Y	N	N
chr1	4309953	rs6679489	Y	N	N	N	N	Y	Y	N
chr1	4310961	rs12073856	Y	N	N	N	N	Y	N	N
chr1	4311435	rs4654519	Y	N	N	N	N	Y	N	N
chr1	4312205	rs1908490	Y	N	N	N	N	Y	Y	N
chr1	4315204	rs966321	Y	N	Y	N	N	Y	Y	N
chr1	4315548	rs12691488	Y	N	N	N	N	Y	N	N
chr1	4315938	rs17407489	Y	N	N	N	N	Y	N	N
chr1	4316544	rs16841037	Y	N	N	N	Y	Y	Y	N
chr1	4316688	rs964716	Y	N	N	N	Y	Y	N	N
chr1	4316784	rs964715	Y	N	N	N	N	Y	Y	N
chr1	4317771	rs10753376	Y	N	N	N	Y	N	N	N
chr1	4318937	rs2201498	Y	N	N	N	Y	N	N	N
chr1	4319050	rs11583756	Y	N	Y	N	N	Y	N	N
chr1	4321467	rs10915489	Y	N	N	N	Y	N	Y	N
chr1	4322086	rs16841063	Y	N	N	N	Y	N	Y	N
chr1	4323102	rs10799220	Y	N	N	N	N	Y	N	N
chr1	4323133	rs7526339	Y	N	Y	N	N	Y	N	N
chr1	4326368	rs2411738	Y	N	N	N	Y	Y	N	N
chr1	4326812	rs12085674	Y	N	N	N	Y	N	N	N
chr1	4327635	rs2101576	Y	N	Y	N	Y	Y	Y	N
chr1	4327864	rs10915493	Y	N	N	N	Y	N	N	N
chr1	4328766	rs10799221	Y	N	N	N	Y	N	N	N
chr1	4328952	rs16838501	Y	N	N	N	N	Y	N	N
chr1	4330287	rs6677984	Y	N	Y	N	N	Y	N	N
chr1	4331783	rs4654426	Y	N	N	N	Y	N	N	N
chr1	4333668	rs10737408	Y	N	N	N	N	Y	N	N
chr1	4340877	rs12059199	Y	N	N	N	Y	N	Y	N
chr1	4340991	rs12057139	Y	N	Y	N	Y	N	N	N
chr1	4341517	rs17407901	Y	N	N	N	N	Y	N	N
chr1	4342604	rs1495244	Y	N	N	N	Y	Y	Y	N
chr1	4343035	rs16838542	Y	N	N	N	N	Y	Y	N
chr1	4343434	rs6702000	Y	N	N	N	Y	N	N	N
chr1	4343545	rs16838547	Y	N	N	N	Y	N	N	N
chr1	4343581	rs16838549	Y	N	Y	N	Y	N	Y	N
chr1	4343735	rs17408082	Y	N	N	N	Y	N	N	N
chr1	4345498	rs16838559	Y	N	N	N	Y	N	N	N
chr1	4348527	rs10915501	Y	N	Y	N	N	Y	N	N
chr1	4350859	rs12066140	Y	N	N	N	Y	N	N	N
chr1	4351888	rs16838560	Y	N	N	N	Y	N	Y	N
chr1	4352710	rs16838561	Y	N	N	N	Y	Y	Y	N
chr1	4354462	rs10915506	Y	N	N	N	Y	N	N	N
chr1	4355593	rs2029490	Y	N	N	N	N	Y	Y	N
chr1	4359166	rs12562995	Y	N	N	N	N	Y	N	N
chr1	4359383	rs12564602	Y	N	N	N	Y	N	N	N
chr1	4364226	rs693734	Y	N	N	N	Y	N	Y	N
chr1	4364407	rs2411745	Y	N	Y	N	Y	N	N	N
chr1	4364472	rs1106307	Y	N	N	N	Y	N	N	N
chr1	4364564	rs2132176	Y	N	Y	N	Y	N	N	N
chr1	4367323	rs1490413	Y	N	N	N	Y	N	Y	N
chr1	4367389	rs16838591	Y	N	N	N	Y	N	Y	N
chr1	4367582	rs12075294	Y	N	N	N	Y	N	N	N
chr1	4367810	rs17448695	Y	N	N	N	Y	Y	Y	N
chr1	4367878	rs6686753	Y	N	N	N	Y	N	N	N
chr1	4367922	rs1817914	Y	N	N	N	Y	N	Y	N
chr1	4368026	rs1817913	Y	N	N	N	Y	N	Y	N
chr1	4368216	rs4654523	Y	N	Y	N	Y	N	N	N
chr1	4368271	rs10915508	Y	N	N	N	Y	N	Y	N
chr1	4368304	rs16838616	Y	N	N	N	Y	N	N	N
chr1	4368441	rs351622	Y	N	N	N	Y	N	N	N
chr1	4368819	rs351619	Y	N	N	N	Y	Y	Y	N
chr1	4368942	rs351618	Y	N	Y	N	N	Y	Y	N
chr1	4370074	rs1495239	Y	N	N	N	Y	Y	Y	N
chr1	4370346	rs16838636	Y	N	N	N	Y	N	N	N
chr1	4370385	rs351615	Y	N	Y	N	Y	Y	Y	N
chr1	4371863	rs351614	Y	N	N	N	Y	Y	Y	N
chr1	4371949	rs12132314	Y	N	N	N	Y	N	Y	N
chr1	4372049	rs1495237	Y	N	N	N	Y	N	N	N
chr1	4376816	rs3912751	Y	N	N	N	Y	Y	N	N
chr1	4377032	rs3912752	Y	N	N	N	Y	N	N	N
chr1	4377911	rs351596	Y	N	N	N	Y	N	N	N
chr1	4378134	rs12744254	Y	N	N	N	Y	N	N	N
chr1	4379687	rs12408012	Y	N	N	N	N	Y	Y	N
chr1	4379727	rs12408318	Y	N	N	N	Y	N	N	N
chr1	4379877	rs876273	Y	N	N	N	Y	N	N	N
chr1	4379958	rs351598	Y	N	N	N	Y	N	N	N
chr1	4380195	rs1874269	Y	N	N	N	Y	N	Y	N
chr1	4380344	rs2411741	Y	N	N	N	Y	N	N	N
chr1	4380518	rs7418164	Y	N	N	N	Y	N	Y	N
chr1	4381016	rs2130618	Y	N	N	N	Y	Y	N	N
chr1	4382242	rs351603	Y	N	Y	N	N	Y	N	N
chr1	4382979	rs13375925	Y	N	N	N	N	Y	Y	N
chr1	4384773	rs351608	Y	N	N	N	N	Y	N	N
chr1	4385179	rs351610	Y	N	N	N	Y	N	N	N
chr1	4385748	rs12042246	Y	N	N	N	Y	N	N	N
chr1	4387018	rs670072	Y	N	N	N	Y	N	N	N
chr1	4388758	rs12042782	Y	N	N	N	Y	N	N	N
chr1	4388885	rs641473	Y	N	Y	N	Y	N	Y	N
chr1	4389199	rs581070	Y	N	N	N	Y	N	N	N
chr1	4389262	rs639739	Y	N	N	N	Y	N	Y	N
chr1	4390211	rs501284	Y	N	Y	N	Y	N	N	N
chr1	4390230	rs501334	Y	N	N	N	Y	N	N	N
chr1	4395020	rs12046130	Y	N	N	N	Y	N	N	N
chr1	4395235	rs12117178	Y	N	N	N	Y	N	N	N
chr1	4396552	rs496925	Y	N	Y	N	Y	N	N	N
chr1	4397736	rs588224	Y	N	N	N	N	Y	N	N
chr1	4397914	rs1691449	Y	N	Y	N	Y	N	Y	N
chr1	4398328	rs590925	Y	N	N	N	Y	N	N	N
chr1	4398696	rs592386	Y	N	N	N	Y	Y	N	N
chr1	4400538	rs1108771	Y	N	Y	N	N	Y	N	N
chr1	4401563	rs488256	Y	N	Y	N	N	Y	N	N
chr1	4401778	rs903539	Y	N	Y	N	N	Y	N	N
chr1	4402714	rs10915517	Y	N	N	N	Y	N	N	N
chr1	4402852	rs590537	Y	N	Y	N	Y	N	N	N
chr1	4402901	rs565452	Y	N	Y	N	Y	N	Y	N
chr1	4407985	rs523634	Y	N	N	N	Y	N	N	N
chr1	4408075	rs12139755	Y	N	N	N	Y	N	Y	N
chr1	4408306	rs585160	Y	N	N	N	Y	N	N	N
chr1	4409496	rs600933	Y	N	N	N	Y	N	Y	N
chr1	4414086	rs598894	Y	N	N	N	Y	N	N	N
chr1	4414154	rs527351	Y	N	N	N	Y	N	N	N
chr1	4414716	rs596133	Y	N	N	N	Y	N	N	N
chr1	4414824	rs585281	Y	N	N	N	Y	N	N	N
chr1	4417946	rs1531329	Y	N	N	N	N	Y	Y	N
chr1	4417961	rs12022854	Y	N	N	N	Y	N	N	N
chr1	4419454	rs349394	Y	N	N	N	N	Y	N	N
chr1	4419997	rs17410050	Y	N	N	N	N	Y	Y	N
chr1	4422005	rs349391	Y	N	Y	N	Y	N	N	N
chr1	4422230	rs16838800	Y	N	Y	N	Y	N	Y	N
chr1	4423578	rs16838810	Y	N	N	N	N	Y	N	N
chr1	4423896	rs349390	Y	N	Y	N	Y	N	N	N
chr1	4424115	rs16838812	Y	N	N	N	Y	Y	N	N
chr1	4424145	rs16838813	Y	N	N	N	Y	N	N	N
chr1	4425255	rs12742617	Y	N	N	N	N	Y	N	N
chr1	4425847	rs12405082	Y	N	N	N	N	Y	N	N
chr1	4425876	rs12404603	Y	N	N	N	Y	Y	Y	N
chr1	4426418	rs349387	Y	N	N	N	Y	Y	N	N
chr1	4426478	rs16838819	Y	Y	N	N	Y	N	N	N
chr1	4426797	rs1032325	Y	N	N	N	Y	N	N	N
chr1	4427083	rs12023786	Y	N	N	N	Y	N	Y	N
chr1	4427523	rs12119772	Y	N	N	N	Y	N	N	N
chr1	4427562	rs7519313	Y	N	N	N	Y	N	N	N
chr1	4428595	rs12029905	Y	N	N	N	Y	N	N	N
chr1	4431264	rs572439	Y	N	N	N	N	Y	N	N
chr1	4431571	rs12028738	Y	N	N	N	N	Y	Y	N
chr1	4434974	rs661536	Y	N	Y	N	Y	Y	Y	N
chr1	4435270	rs727658	Y	N	N	N	Y	Y	N	N
chr1	4436021	rs2926484	Y	N	N	N	Y	N	N	N
chr1	4439817	rs2926482	Y	N	N	N	N	Y	N	N
chr1	4440598	rs16838830	Y	N	N	N	Y	N	N	N
chr1	4440749	rs589870	Y	N	Y	N	Y	N	Y	N
chr1	4440978	rs1845636	Y	N	N	N	Y	N	N	N
chr1	4441167	rs1495249	Y	N	N	N	Y	N	N	N
chr1	4442487	rs6697594	Y	N	Y	N	Y	N	N	N
chr1	4443108	rs12037374	Y	N	N	N	Y	N	N	N
chr1	4443386	rs12035324	Y	N	Y	N	Y	N	N	N
chr1	4444539	rs239339	Y	N	Y	N	Y	N	Y	N
chr1	4444706	rs349413	Y	N	N	N	Y	N	Y	N
chr1	4447421	rs10915521	Y	N	N	N	Y	N	N	N
chr1	4449129	rs1109046	Y	N	N	N	N	Y	N	N
chr1	4449883	rs12041175	Y	N	N	N	N	Y	N	N
chr1	4453304	rs12039284	Y	N	Y	N	Y	N	N	N
chr1	4454512	rs16838915	Y	N	Y	N	Y	N	N	N
chr1	4455415	rs349415	Y	N	N	N	Y	N	N	N
chr1	4456047	rs16838922	Y	N	N	N	Y	N	N	N
chr1	4456133	rs10915522	Y	N	N	N	N	Y	Y	N
chr1	4456277	rs7521665	Y	N	N	N	Y	N	Y	N
chr1	4456533	rs7552146	Y	N	N	N	Y	N	N	N
chr1	4457112	rs16838929	Y	N	N	N	Y	N	N	N
chr1	4457859	rs4654530	Y	N	N	N	N	Y	N	N
chr1	4458068	rs349417	Y	N	N	N	Y	N	N	N
chr1	4459049	rs12042555	Y	N	N	N	Y	N	N	N
chr1	4459620	rs12043406	Y	N	N	N	Y	N	N	N
chr1	4459689	rs6679220	Y	N	N	N	Y	N	Y	N
chr1	4459703	rs16838943	Y	N	Y	N	Y	N	N	N
chr1	4460262	rs12043606	Y	N	N	N	Y	N	N	N
chr1	4460705	rs1870506	Y	N	N	N	Y	N	N	N
chr1	4461533	rs4654531	Y	N	N	N	N	Y	N	N
chr1	4462460	rs349400	Y	N	N	N	Y	Y	Y	N
chr1	4462904	rs12046579	Y	N	N	N	Y	N	N	N
chr1	4463229	rs17451814	Y	N	N	N	N	Y	N	N
chr1	4464442	rs4347181	Y	N	N	N	Y	N	N	N
chr1	4464933	rs12116790	Y	N	N	N	Y	N	N	N
chr1	4466535	rs10915525	Y	N	Y	N	Y	N	N	N
chr1	4467808	rs582909	Y	N	N	N	N	Y	N	N
chr1	4467974	rs10799232	Y	N	N	N	Y	N	N	N
chr1	4469559	rs11576495	Y	N	N	N	N	Y	N	N
chr1	4469868	rs733308	Y	N	N	N	N	Y	N	N
chr1	4470529	rs12023230	Y	N	N	N	Y	N	N	N
chr1	4471374	rs10915528	Y	N	Y	N	Y	N	Y	N
chr1	4471434	rs508647	Y	N	N	N	Y	N	N	N
chr1	4471733	rs505933	Y	N	N	N	Y	N	N	N
chr1	4471884	rs2130620	Y	N	N	N	Y	N	N	N
chr1	4472026	rs659514	Y	N	N	N	Y	N	N	N
chr1	4476384	rs4654534	Y	N	N	N	Y	N	N	N
chr1	4476850	rs34900345	Y	N	Y	N	N	Y	N	N
chr1	4477911	rs349409	Y	N	N	N	Y	N	N	N
chr1	4478039	rs349410	Y	N	N	N	N	Y	N	N
chr1	4481215	rs4654432	Y	N	N	N	Y	N	Y	N
chr1	4481632	rs4654433	Y	N	N	N	Y	N	N	N
chr1	4482002	rs12026870	Y	N	Y	N	Y	N	N	N
chr1	4482610	rs737324	Y	N	N	N	Y	N	N	N
chr1	4483587	rs12025904	Y	N	N	N	N	Y	N	N
chr1	4488779	rs12029910	Y	N	N	N	N	Y	Y	N
chr1	4489398	rs6678792	Y	N	N	N	N	Y	Y	N
chr1	4490338	rs6676603	Y	N	N	N	Y	N	N	N
chr1	4490621	rs12128251	Y	N	N	N	Y	N	N	N
chr1	4491747	rs17452433	Y	N	N	N	Y	N	N	N
chr1	4492424	rs6681282	Y	N	N	N	Y	N	N	N
chr1	4493688	rs1565452	Y	N	N	N	Y	Y	N	N
chr1	4495122	rs7533212	Y	N	N	N	N	Y	N	N
chr1	4496659	rs1674877	Y	N	N	N	Y	N	Y	N
chr1	4496706	rs16839003	Y	N	N	N	Y	N	Y	N
chr1	4497097	rs1335364	Y	N	N	N	Y	N	N	N
chr1	4497118	rs6660514	Y	N	Y	N	Y	N	N	N
chr1	4497130	rs1335363	Y	N	N	N	Y	N	N	N
chr1	4498843	rs16839008	Y	N	N	N	N	Y	Y	N
chr1	4500436	rs12731060	Y	N	Y	N	Y	N	Y	N
chr1	4501984	rs780573	Y	N	N	N	Y	Y	N	N
chr1	4502705	rs780575	Y	N	N	N	N	Y	N	N
chr1	4502874	rs35067966	Y	N	Y	N	N	Y	N	N
chr1	4504332	rs780584	Y	N	N	N	N	Y	N	N
chr1	4504431	rs10915540	Y	N	N	N	Y	N	N	N
chr1	4504571	rs7531965	Y	N	N	N	Y	N	N	N
chr1	4504927	rs780586	Y	N	N	N	Y	N	N	N
chr1	4505512	rs10915541	Y	N	N	N	Y	Y	N	N
chr1	4505966	rs780587	Y	N	N	N	Y	Y	Y	N
chr1	4506845	rs10799233	Y	N	Y	N	Y	N	N	N
chr1	4507763	rs780594	Y	N	N	N	Y	N	Y	N
chr1	4508348	rs17453210	Y	N	N	N	Y	N	N	N
chr1	4510420	rs12564622	Y	N	N	N	Y	N	N	N
chr1	4510840	rs705685	Y	N	N	N	N	Y	Y	N
chr1	4511421	rs922114	Y	N	N	N	N	Y	N	N
chr1	4515513	rs35946051	Y	N	N	N	N	Y	N	N
chr1	4518271	rs1674883	Y	N	N	N	N	Y	N	N
chr1	4521736	rs619729	Y	N	N	N	Y	N	N	N
chr1	4522466	rs10737409	Y	N	N	N	Y	N	N	N
chr1	4523357	rs664520	Y	N	N	N	Y	N	N	N
chr1	4523410	rs17453664	Y	N	N	N	Y	N	N	N
chr1	4524459	rs17453755	Y	N	N	N	N	Y	N	N
chr1	4529103	rs7526548	Y	N	N	N	Y	N	N	N
chr1	4529544	rs10915545	Y	N	Y	N	Y	N	Y	N
chr1	4530011	rs718643	Y	N	N	N	N	Y	N	N
chr1	4532684	rs12142580	Y	N	N	N	Y	N	N	N
chr1	4532711	rs12142584	Y	N	N	N	Y	N	N	N
chr1	4534860	rs11799294	Y	N	N	N	N	Y	N	N
chr1	4535148	rs7541288	Y	N	N	N	N	Y	N	N
chr1	4536676	rs6426417	Y	N	N	N	Y	N	N	N
chr1	4538274	rs11810490	Y	N	N	N	N	Y	N	N
chr1	4540795	rs1037800	Y	N	N	N	Y	N	N	N
chr1	4541425	rs6426418	Y	N	N	N	Y	N	Y	N
chr1	4541444	rs16839089	Y	N	N	N	Y	Y	Y	N
chr1	4543242	rs16839093	Y	N	N	N	Y	N	N	N
chr1	4544793	rs350171	Y	N	Y	N	Y	Y	Y	N
chr1	4544815	rs16839098	Y	N	Y	N	N	Y	N	N
chr1	4546183	rs350173	Y	N	Y	N	N	Y	Y	N
chr1	4546209	rs16839101	Y	N	N	N	Y	N	N	N
chr1	4547989	rs350180	Y	N	N	N	N	Y	N	N
chr1	4549101	rs350186	Y	N	N	N	Y	N	N	N
chr1	4549307	rs705689	Y	N	Y	N	Y	N	Y	N
chr1	4549380	rs705690	Y	N	N	N	Y	N	Y	N
chr1	4549402	rs780606	Y	N	Y	N	Y	Y	N	N
chr1	4549933	rs350187	Y	N	N	N	Y	N	N	N
chr1	4550753	rs780608	Y	N	Y	N	Y	N	N	N
chr1	4551455	rs780611	Y	N	N	N	Y	N	N	N
chr1	4551552	rs780613	Y	N	N	N	N	Y	N	N
chr1	4551679	rs780614	Y	N	N	N	Y	N	N	N
chr1	4552059	rs350189	Y	N	Y	N	Y	N	N	N
chr1	4552089	rs350190	Y	N	N	N	Y	N	N	N
chr1	4552802	rs1878052	Y	N	N	N	N	Y	Y	N
chr1	4556323	rs239769	Y	N	N	N	N	Y	N	N
chr1	4557710	rs12124807	Y	N	N	N	N	Y	N	N
chr1	4558013	rs9659744	Y	N	N	N	Y	N	N	N
chr1	4558792	rs10915548	Y	N	N	N	Y	Y	N	N
chr1	4558933	rs609506	Y	N	N	N	N	Y	Y	N
chr1	4558972	rs13374152	Y	N	N	N	Y	Y	N	N
chr1	4559484	rs616317	Y	N	N	N	Y	N	N	N
chr1	4559901	rs4654438	Y	N	N	N	Y	N	N	N
chr1	4561165	rs676853	Y	N	Y	N	Y	N	N	N
chr1	4561467	rs678246	Y	N	Y	N	Y	N	N	N
chr1	4562045	rs583027	Y	N	N	N	Y	N	N	N
chr1	4562270	rs11802495	Y	N	N	N	Y	N	N	N
chr1	4564684	rs350165	Y	N	Y	N	Y	N	N	N
chr1	4565906	rs10753381	Y	N	N	N	Y	N	N	N
chr1	4566053	rs10753382	Y	N	N	N	Y	N	Y	N
chr1	4566065	rs4654440	Y	N	N	N	Y	Y	N	N
chr1	4569547	rs10799241	Y	N	N	N	Y	N	N	N
chr1	4571740	rs1710415	Y	N	N	N	Y	N	N	N
chr1	4573989	rs1710421	Y	N	Y	N	N	Y	N	N
chr1	4576970	rs670296	Y	N	N	N	Y	N	Y	N
chr1	4577120	rs4654443	Y	N	N	N	Y	N	N	N
chr1	4578495	rs6703696	Y	N	N	N	Y	Y	Y	N
chr1	4578728	rs17348734	Y	N	N	N	Y	N	N	N
chr1	4578790	rs12038994	Y	N	N	N	Y	N	N	N
chr1	4578893	rs16839198	Y	N	N	N	Y	Y	N	N
chr1	4579239	rs12039101	Y	N	Y	N	Y	Y	N	N
chr1	4579258	rs1229148	Y	N	N	N	Y	N	N	N
chr1	4579981	rs13375249	Y	N	Y	N	Y	N	N	N
chr1	4580014	rs12406335	Y	N	N	N	N	Y	N	N
chr1	4580135	rs13375764	Y	N	Y	N	Y	N	N	N
chr1	4581266	rs685831	Y	N	N	N	Y	Y	N	N
chr1	4581338	rs12039710	Y	N	N	N	Y	N	N	N
chr1	4581585	rs608203	Y	N	N	N	N	Y	Y	N
chr1	4581623	rs607850	Y	N	N	N	Y	N	N	N
chr1	4582089	rs518456	Y	N	Y	N	Y	N	Y	N
chr1	4582199	rs10489135	Y	N	N	N	Y	N	N	N
chr1	4586606	rs780983	Y	N	Y	N	Y	N	N	N
chr1	4587150	rs34909911	Y	N	N	N	N	Y	N	N
chr1	4587177	rs241239	Y	N	N	N	Y	N	Y	N
chr1	4587519	rs241238	Y	Y	N	N	Y	N	N	N
chr1	4587595	rs10915551	Y	N	N	N	Y	N	N	N
chr1	4587969	rs241237	Y	N	N	N	Y	N	N	N
chr1	4592382	rs1515673	Y	N	N	N	N	Y	Y	N
chr1	4593614	rs241228	Y	N	N	N	Y	N	N	N
chr1	4594603	rs537398	Y	N	N	N	N	Y	N	N
chr1	4596700	rs12080165	Y	N	N	N	N	Y	Y	N
chr1	4597942	rs16838465	Y	N	Y	N	N	Y	N	N
chr1	4599685	rs6677142	Y	N	N	N	N	Y	N	N
chr1	4603324	rs694935	Y	N	N	N	Y	N	Y	N
chr1	4603868	rs6691031	Y	N	Y	N	Y	N	N	N
chr1	4604104	rs241215	Y	N	N	N	Y	N	N	N
chr1	4604169	rs241216	Y	N	N	N	N	Y	N	N
chr1	4604474	rs12049268	Y	N	N	N	N	Y	N	N
chr1	4605403	rs17348839	Y	N	N	N	Y	Y	N	N
chr1	4605422	rs241218	Y	N	N	N	Y	N	N	N
chr1	4605729	rs34853748	Y	N	N	N	N	Y	N	N
chr1	4606471	rs12092980	Y	N	N	N	Y	N	Y	N
chr1	4610148	rs6690675	Y	N	N	N	Y	N	N	N
chr1	4610160	rs35195942	Y	N	N	N	N	Y	N	N
chr1	4610250	rs241244	Y	N	N	N	Y	N	N	N
chr1	4610733	rs16839272	Y	N	Y	N	N	Y	N	N
chr1	4611241	rs241248	Y	N	N	N	N	Y	Y	N
chr1	4611299	rs7542801	Y	N	N	N	Y	Y	N	N
chr1	4611435	rs7549444	Y	N	N	N	Y	N	Y	N
chr1	4612752	rs12117466	Y	N	N	N	N	Y	Y	N
chr1	4612840	rs12728076	Y	N	N	N	Y	N	N	N
chr1	4614512	rs241256	Y	N	N	N	Y	N	N	N
chr1	4614822	rs241257	Y	N	N	N	Y	Y	Y	N
chr1	4615013	rs171319	Y	N	Y	N	Y	Y	N	N
chr1	4615331	rs4654556	Y	N	Y	N	Y	N	Y	N
chr1	4616066	rs241260	Y	N	N	N	Y	N	N	N
chr1	4616102	rs241261	Y	N	Y	N	Y	Y	Y	N
chr1	4617856	rs10799244	Y	N	N	N	Y	N	N	N
chr1	4620923	rs10915560	Y	N	N	N	N	Y	Y	N
chr1	4620996	rs12120353	Y	N	N	N	Y	N	Y	N
chr1	4621464	rs6698529	Y	N	Y	N	N	Y	N	N
chr1	4625189	rs241270	Y	N	N	N	Y	N	N	N
chr1	4627979	rs241275	Y	N	N	N	Y	N	N	N
chr1	4628570	rs10915561	Y	N	Y	N	Y	N	N	N
chr1	4629186	rs241277	Y	N	N	N	N	Y	Y	N
chr1	4629408	rs241278	Y	N	N	N	Y	Y	Y	N
chr1	4630342	rs16839328	Y	N	N	N	Y	N	N	N
chr1	4630483	rs7526879	Y	N	N	N	Y	N	N	N
chr1	4631266	rs241212	Y	N	Y	N	Y	N	Y	N
chr1	4632560	rs980092	Y	N	N	N	N	Y	N	N
chr1	4632828	rs171317	Y	N	N	N	N	Y	Y	N
chr1	4633404	rs12075731	Y	N	N	N	N	Y	N	N
chr1	4633554	rs6673089	Y	N	N	N	N	Y	N	N
chr1	4633607	rs241209	Y	N	N	N	N	Y	N	N
chr1	4634978	rs1541318	Y	N	Y	N	Y	Y	Y	N
chr1	4635556	rs34971058	Y	N	N	N	N	Y	N	N
chr1	4636767	rs1157688	Y	N	N	N	N	Y	Y	N
chr1	4640902	rs1024139	Y	N	N	N	Y	Y	Y	N
chr1	4641742	rs241225	Y	N	N	N	Y	N	Y	N
chr1	4641799	rs241224	Y	N	N	N	Y	N	N	N
chr1	4642477	rs184781	Y	N	N	N	N	Y	N	N
chr1	4643432	rs2078573	Y	N	N	N	N	Y	Y	N
chr1	4643688	rs515279	Y	N	N	Y	Y	N	N	N
chr1	4644017	rs2411778	Y	N	N	N	N	Y	N	N
chr1	4644085	rs588347	Y	N	Y	N	N	Y	N	N
chr1	4646379	rs619364	Y	N	Y	N	Y	N	Y	N
chr1	4646485	rs536749	Y	N	Y	N	Y	N	N	N
chr1	4646572	rs4654446	Y	N	N	N	N	Y	N	N
chr1	4646963	rs532259	Y	Y	N	N	Y	N	Y	N
chr1	4647646	rs2674014	Y	N	Y	N	N	Y	N	N
chr1	4648780	rs10915566	Y	N	Y	N	N	Y	Y	N
chr1	4649157	rs546397	Y	N	N	N	N	Y	N	N
chr1	4649179	rs1515671	Y	N	N	N	N	Y	N	N
chr1	4651204	rs12079284	Y	N	N	N	Y	N	Y	N
chr1	4652284	rs17349020	Y	N	N	N	Y	N	Y	N
chr1	4652512	rs164772	Y	N	Y	N	Y	N	N	N
chr1	4653093	rs7518655	Y	N	Y	N	Y	N	N	N
chr1	4653264	rs7518781	Y	N	N	N	Y	N	N	N
chr1	4656147	rs6426423	Y	N	Y	N	Y	N	N	N
chr1	4656698	rs129794	Y	N	N	N	Y	N	N	N
chr1	4657049	rs526695	Y	N	Y	N	Y	N	Y	N
chr1	4657295	rs651695	Y	N	Y	N	Y	N	N	N
chr1	4658461	rs16839354	Y	N	N	N	Y	N	N	N
chr1	4658538	rs12567277	Y	N	N	N	Y	N	Y	N
chr1	4662532	rs618751	Y	N	N	N	Y	N	N	N
chr1	4665232	rs164781	Y	N	N	N	Y	Y	Y	N
chr1	4665269	rs241243	Y	N	N	N	N	Y	N	N
chr1	4666494	rs164780	Y	N	N	N	Y	N	N	N
chr1	4667996	rs12141994	Y	N	N	N	Y	N	N	N
chr1	4668423	rs11590266	Y	N	N	N	Y	N	Y	N
chr1	4672755	rs6703429	Y	N	N	N	Y	N	Y	N
chr1	4673937	rs10489133	Y	N	N	N	Y	N	N	N
chr1	4674026	rs763219	Y	N	N	N	Y	N	Y	N
chr1	4675555	rs4654569	Y	N	N	N	N	Y	Y	N
chr1	4677535	rs4403602	Y	N	Y	N	Y	Y	N	N
chr1	4678123	rs7555011	Y	N	N	N	N	Y	N	N
chr1	4679563	rs12145928	Y	N	N	N	Y	N	N	N
chr1	4682104	rs6668002	Y	N	N	N	Y	N	N	N
chr1	4682230	rs12026258	Y	N	Y	N	Y	N	Y	N
chr1	4682273	rs6668199	Y	N	N	N	Y	N	N	N
chr1	4682532	rs12403290	Y	N	N	N	Y	N	N	N
chr1	4682722	rs12029434	Y	N	N	N	Y	N	N	N
chr1	4685648	rs875808	Y	N	N	N	Y	N	N	N
chr1	4687282	rs2269620	Y	N	N	N	Y	N	N	N
chr1	4687874	rs7553610	Y	N	N	N	Y	N	N	N
chr1	4688033	rs6662425	Y	N	N	N	Y	N	N	N
chr1	4688161	rs6426430	Y	N	N	N	Y	N	N	N
chr1	4690893	rs7527078	Y	N	N	N	Y	N	N	N
chr1	4691182	rs4654577	Y	N	N	N	N	Y	N	N
chr1	4691860	rs10799249	Y	N	N	N	Y	N	Y	N
chr1	4693931	rs6687814	Y	N	N	N	Y	N	Y	N
chr1	4694598	rs12405615	Y	N	N	N	Y	N	N	N
chr1	4696092	rs2071967	Y	N	Y	N	Y	N	N	N
chr1	4696371	rs12744374	Y	N	N	N	Y	N	Y	N
chr1	4697300	rs2101195	Y	N	Y	N	Y	Y	Y	N
chr1	4698446	rs12122716	Y	N	N	N	N	Y	N	N
chr1	4701258	rs10915575	Y	N	N	N	N	Y	Y	N
chr1	4705931	rs7533451	Y	N	N	N	Y	N	N	N
chr1	4706317	rs12741248	Y	N	N	N	N	Y	N	N
chr1	4706755	rs12125737	Y	N	N	N	Y	Y	N	N
chr1	4708162	rs4654454	Y	N	N	N	N	Y	Y	N
chr1	4712484	rs6702210	Y	N	N	N	Y	N	N	N
chr1	4717340	rs900501	Y	N	N	N	Y	N	Y	N
chr1	4717391	rs1483198	Y	N	N	N	Y	N	Y	N
chr1	4718551	rs3947662	Y	N	N	N	Y	N	Y	N
chr1	4722431	rs2035454	Y	N	N	N	Y	N	Y	N
chr1	4722443	rs1531830	Y	N	Y	N	Y	N	N	N
chr1	4722951	rs7517517	Y	N	N	N	N	Y	N	N
chr1	4723818	rs12083131	Y	N	N	N	Y	N	Y	N
chr1	4723842	rs12083135	Y	N	N	N	Y	N	N	N
chr1	4723917	rs10915578	Y	N	N	N	Y	N	Y	N
chr1	4724013	rs10915579	Y	N	N	N	Y	N	N	N
chr1	4724048	rs17455108	Y	N	N	N	Y	N	N	N
chr1	4724270	rs12140542	Y	N	N	N	Y	N	N	N
chr1	4727243	rs6663166	Y	N	N	N	N	Y	Y	N
chr1	4727290	rs12138132	Y	N	N	N	N	Y	N	N
chr1	4730283	rs4654582	Y	N	N	N	Y	N	N	N
chr1	4731677	rs10799255	Y	N	N	N	Y	N	N	N
chr1	4731928	rs11587129	Y	N	N	N	Y	N	Y	N
chr1	4732132	rs12138000	Y	N	N	N	Y	N	Y	N
chr1	4732334	rs1564666	Y	N	N	N	Y	Y	Y	N
chr1	4732473	rs1564667	Y	N	N	N	N	Y	Y	N
chr1	4733793	rs12409187	Y	N	N	N	Y	N	N	N
chr1	4734514	rs12411035	Y	N	N	N	Y	N	N	N
chr1	4735056	rs13376219	Y	N	N	N	Y	N	Y	N
chr1	4735908	rs16839447	Y	N	N	N	Y	N	N	N
chr1	4736456	rs10915584	Y	N	N	N	Y	N	Y	N
chr1	4737383	rs11588881	Y	N	N	N	Y	N	N	N
chr1	4737531	rs16839450	Y	N	N	N	Y	Y	N	N
chr1	4737605	rs2071989	Y	N	N	N	Y	N	N	N
chr1	4737693	rs16839451	Y	N	Y	N	Y	N	Y	N
chr1	4738355	rs2071991	Y	N	N	N	N	Y	N	N
chr1	4738394	rs2071992	Y	N	N	N	Y	N	N	N
chr1	4738678	rs2071995	Y	N	N	N	Y	N	Y	N
chr1	4739318	rs10799257	Y	N	N	N	Y	N	Y	N
chr1	4739425	rs11809744	Y	N	Y	N	Y	N	N	N
chr1	4744206	rs17344940	Y	N	N	N	N	Y	Y	N
chr1	4746636	rs10915587	Y	N	Y	N	Y	N	Y	N
chr1	4747663	rs16839462	Y	N	N	N	Y	N	N	N
chr1	4747737	rs12747700	Y	N	N	N	Y	N	N	N
chr1	4749076	rs4092257	Y	N	N	N	Y	N	N	N
chr1	4750119	rs16839468	Y	N	N	N	Y	N	N	N
chr1	4754057	rs7525374	Y	N	N	N	Y	N	Y	N
chr1	4757232	rs7549821	Y	N	N	N	Y	N	N	N
chr1	4758169	rs2071997	Y	N	N	N	Y	N	Y	N
chr1	4758439	rs11800746	Y	N	N	N	Y	N	Y	N
chr1	4758594	rs6664475	Y	N	N	N	N	Y	N	N
chr1	4763189	rs6686733	Y	N	Y	N	Y	N	Y	N
chr1	4764155	rs4654589	Y	N	N	N	Y	N	N	N
chr1	4770904	rs1483197	Y	N	N	N	Y	N	Y	N
chr1	4773266	rs2071999	Y	N	Y	Y	Y	N	Y	N
chr1	4774438	rs242058	Y	N	N	N	Y	N	Y	N
chr1	4777627	rs16839502	Y	N	N	N	Y	N	N	N
chr1	4778232	rs3766959	Y	N	N	N	Y	N	Y	N
chr1	4778453	rs10799258	Y	N	N	N	N	Y	Y	N
chr1	4780750	rs3820250	Y	N	N	N	Y	N	Y	N
chr1	4781151	rs3820251	Y	N	N	N	Y	N	Y	N
chr1	4781922	rs12135881	Y	N	N	N	Y	Y	N	N
chr1	4784556	rs3820252	Y	N	Y	N	N	Y	Y	N
chr1	4787414	rs16839525	Y	N	N	N	Y	N	N	N
chr1	4788354	rs3766962	Y	N	Y	N	Y	N	N	N
chr1	4789179	rs242050	Y	N	Y	N	N	Y	Y	N
chr1	4792184	rs3766964	Y	N	N	N	Y	N	Y	N
chr1	4792654	rs4448488	Y	N	N	N	Y	N	N	N
chr1	4793580	rs16839536	Y	N	N	N	Y	N	N	N
chr1	4794114	rs442170	Y	N	Y	N	Y	N	N	N
chr1	4796558	rs392630	Y	N	Y	N	Y	N	N	N
chr1	4797498	rs544738	Y	N	N	N	Y	N	N	N
chr1	4799200	rs3753702	Y	N	N	N	Y	Y	Y	N
chr1	4799270	rs449181	Y	N	N	N	Y	Y	Y	N
chr1	4801281	rs381339	Y	N	Y	N	N	Y	N	N
chr1	4802513	rs448741	Y	N	N	N	Y	N	N	N
chr1	4802728	rs431966	Y	N	N	N	Y	N	N	N
chr1	4803265	rs367673	Y	N	N	N	Y	N	N	N
chr1	4803834	rs393976	Y	N	Y	N	Y	Y	Y	N
chr1	4805106	rs414176	Y	N	N	N	Y	Y	N	N
chr1	4805887	rs9787371	Y	N	N	N	Y	N	N	N
chr1	4806381	rs368808	Y	N	N	N	N	Y	Y	N
chr1	4806550	rs11586743	Y	N	N	N	N	Y	Y	N
chr1	4809120	rs2802720	Y	N	N	N	Y	N	Y	N
chr1	4809491	rs12090274	Y	N	N	N	Y	N	N	N
chr1	4811383	rs449154	Y	N	Y	N	Y	Y	Y	N
chr1	4812815	rs381240	Y	N	N	N	Y	N	N	N
chr1	4814117	rs434474	Y	N	N	N	Y	N	N	N
chr1	4814400	rs428001	Y	N	N	N	Y	N	Y	N
chr1	4814751	rs3766969	Y	N	Y	N	Y	N	Y	N
chr1	4816187	rs3820255	Y	N	N	N	Y	Y	N	N
chr1	4816202	rs12022212	Y	N	N	N	Y	N	Y	N
chr1	4817508	rs11591221	Y	N	N	N	Y	N	N	N
chr1	4817717	rs16838479	Y	N	N	N	Y	N	N	N
chr1	4818363	rs7537345	Y	N	N	N	Y	Y	Y	N
chr1	4819803	rs368420	Y	N	N	N	Y	Y	N	N
chr1	4820799	rs397559	Y	N	N	N	Y	Y	N	N
chr1	4820966	rs879092	Y	N	N	N	Y	N	N	N
chr1	4821049	rs3766974	Y	N	N	N	N	Y	N	N
chr1	4821297	rs443850	Y	N	N	N	Y	N	N	N
chr1	4821588	rs9426481	Y	N	Y	N	N	Y	N	N
chr1	4823201	rs2743978	Y	N	N	N	N	Y	N	N
chr1	4824311	rs12066439	Y	N	N	N	Y	N	Y	N
chr1	4825152	rs2743979	Y	N	Y	N	Y	Y	N	N
chr1	4826104	rs2802716	Y	N	N	N	Y	N	N	N
chr1	4826625	rs17349250	Y	N	Y	N	N	Y	N	N
chr1	4828606	rs7518471	Y	N	N	N	N	Y	Y	N
chr1	4830485	rs16839634	Y	N	N	N	Y	N	N	N
chr1	4831193	rs418045	Y	N	N	N	N	Y	N	N
chr1	4831995	rs12030346	Y	N	N	N	Y	N	Y	N
chr1	4833747	rs12029492	Y	N	N	N	Y	N	N	N
chr1	4835893	rs874613	Y	N	N	N	Y	N	Y	N
chr1	4838241	rs414909	Y	N	Y	N	Y	N	N	N
chr1	4838249	rs3753732	Y	N	Y	N	N	Y	N	N
chr1	4844823	rs41355644	Y	N	N	N	Y	N	N	N
chr1	4845112	rs9426484	Y	N	N	N	Y	N	N	N
chr1	4845892	rs6426434	Y	N	N	N	Y	N	N	N
chr1	4847594	rs11805709	Y	N	N	N	Y	N	Y	N
chr1	4850823	rs909757	Y	N	N	N	N	Y	N	N
chr1	4851209	rs2235441	Y	N	N	N	Y	N	N	N
chr1	4851545	rs17345239	Y	N	Y	N	N	Y	N	N
chr1	4851899	rs6662606	Y	N	N	N	N	Y	Y	N
chr1	4852747	rs7520826	Y	N	N	N	N	Y	N	N
chr1	4853068	rs12408533	Y	N	N	N	Y	N	N	N
chr1	4858408	rs4654606	Y	N	N	N	Y	N	N	N
chr1	4859308	rs10158511	Y	N	N	N	Y	N	Y	N
chr1	4859488	rs17345273	Y	N	N	N	Y	N	Y	N
chr1	4859864	rs16839672	Y	N	N	N	Y	N	N	N
chr1	4861160	rs4654607	Y	N	Y	N	N	Y	Y	N
chr1	4861603	rs4654609	Y	N	N	N	N	Y	N	N
chr1	4861767	rs11588395	Y	N	N	N	N	Y	N	N
chr1	4864985	rs10915606	Y	N	N	N	Y	N	N	N
chr1	4867549	rs7534770	Y	N	Y	N	Y	N	N	N
chr1	4867752	rs12091444	Y	N	N	N	Y	N	Y	N
chr1	4867850	rs12410445	Y	N	N	N	Y	Y	N	N
chr1	4870016	rs12090401	Y	N	Y	N	Y	N	N	N
chr1	4874505	rs10915613	Y	N	N	N	N	Y	Y	N
chr1	4878871	rs1120120	Y	N	N	N	Y	Y	Y	N
chr1	4879445	rs35825966	Y	N	Y	N	N	Y	N	N
chr1	4880917	rs2050010	Y	N	N	N	N	Y	Y	N
chr1	4881267	rs12122126	Y	N	N	N	Y	N	N	N
chr1	4881400	rs10915617	Y	N	N	N	Y	N	N	N
chr1	4882039	rs12117810	Y	N	N	N	Y	N	N	N
chr1	4882656	rs1883345	Y	N	Y	N	Y	N	Y	N
chr1	4883095	rs1883347	Y	N	Y	N	Y	N	N	N
chr1	4887387	rs12063965	Y	N	N	N	Y	N	N	N
chr1	4888723	rs12028621	Y	N	N	N	Y	N	N	N
chr1	4889588	rs10915622	Y	N	N	N	N	Y	N	N
chr1	4889604	rs10799265	Y	N	N	N	Y	N	Y	N
chr1	4889912	rs12028290	Y	N	N	N	Y	Y	Y	N
chr1	4891603	rs2025379	Y	N	N	N	Y	N	N	N
chr1	4894144	rs12742986	Y	N	Y	N	Y	N	N	N
chr1	4896240	rs12127053	Y	N	N	N	Y	Y	N	N
chr1	4896261	rs12072038	Y	N	N	N	Y	N	N	N
chr1	4897567	rs12118185	Y	N	N	N	Y	N	Y	N
chr1	4897644	rs11576972	Y	N	N	N	Y	N	N	N
chr1	4898381	rs12067247	Y	N	N	N	N	Y	Y	N
chr1	4901142	rs12124406	Y	N	N	N	Y	N	N	N
chr1	4901737	rs7527319	Y	N	N	N	Y	N	N	N
chr1	4906358	rs11805663	Y	N	N	N	Y	Y	N	N
chr1	4906783	rs10915626	Y	N	N	N	N	Y	Y	N
chr1	4907703	rs11582327	Y	N	N	N	Y	N	N	N
chr1	4907812	rs7536960	Y	N	Y	N	N	Y	N	N
chr1	4909707	rs11582936	Y	N	N	N	Y	N	N	N
chr1	4910371	rs12034948	Y	N	N	N	Y	N	N	N
chr1	4911172	rs6693945	Y	N	N	N	Y	N	N	N
chr1	4912726	rs7549868	Y	N	N	N	Y	N	Y	N
chr1	4912883	rs7552804	Y	N	N	N	Y	N	N	N
chr1	4913873	rs10915628	Y	N	Y	N	N	Y	Y	N
chr1	4914910	rs6426440	Y	N	N	N	Y	N	Y	N
chr1	4916605	rs1535736	Y	N	N	N	Y	N	N	N
chr1	4916906	rs1535734	Y	N	N	N	Y	N	N	N
chr1	4928868	rs12567053	Y	N	Y	N	Y	N	Y	N
chr1	4929561	rs7520695	Y	N	N	N	N	Y	N	N
chr1	4930181	rs1886112	Y	N	N	N	Y	N	Y	N
chr1	4931354	rs11588518	Y	N	N	N	N	Y	N	N
chr1	4933154	rs12094945	Y	N	N	N	Y	Y	Y	N
chr1	4933235	rs10489136	Y	N	N	N	Y	N	N	N
chr1	4933495	rs10489137	Y	N	N	N	Y	N	N	N
chr1	4934067	rs10489138	Y	N	N	N	Y	N	Y	N
chr1	4939101	rs753447	Y	N	N	N	N	Y	Y	N
chr1	4939165	rs17349572	Y	N	N	N	N	Y	N	N
chr1	4940715	rs7539101	Y	N	N	N	N	Y	N	N
chr1	4943523	rs7548372	Y	N	N	N	Y	N	N	N
chr1	4945481	rs6658585	Y	N	N	N	Y	N	N	N
chr1	4951565	rs4654464	Y	N	N	N	Y	N	Y	N
chr1	4951789	rs1544062	Y	N	N	N	N	Y	N	N
chr1	4951910	rs1544061	Y	N	N	N	N	Y	N	N
chr1	4953528	rs16839786	Y	N	N	N	Y	Y	N	N
chr1	4954747	rs12025358	Y	N	Y	N	N	Y	N	N
chr1	4955158	rs16839789	Y	N	N	N	N	Y	N	N
chr1	4955862	rs6426446	Y	N	Y	N	N	Y	Y	N
chr1	4956070	rs6426447	Y	N	N	N	N	Y	N	N
chr1	4957128	rs16839792	Y	N	N	N	Y	N	N	N
chr1	4958102	rs4654620	Y	N	N	N	Y	N	Y	N
chr1	4958939	rs10915656	Y	N	Y	N	Y	N	N	N
chr1	4959786	rs2031246	Y	N	N	N	Y	Y	Y	N
chr1	4960911	rs1998542	Y	N	N	N	Y	N	N	N
chr1	4962569	rs4654622	Y	N	N	N	Y	N	N	N
chr1	4963637	rs7524606	Y	N	N	N	Y	N	N	N
chr1	4964005	rs1980722	Y	N	N	N	Y	N	N	N
chr1	4967739	rs7520488	Y	N	Y	N	Y	N	N	N
chr1	4967976	rs10753391	Y	N	N	N	Y	N	Y	N
chr1	4970122	rs10915666	Y	N	Y	N	Y	Y	N	N
chr1	4971217	rs2209159	Y	N	N	N	Y	N	Y	N
chr1	4971507	rs12034557	Y	N	Y	N	Y	N	N	N
chr1	4972186	rs41524347	Y	N	N	N	Y	N	N	N
chr1	4973107	rs11805753	Y	N	Y	N	Y	N	Y	N
chr1	4973301	rs10915668	Y	N	Y	N	Y	N	Y	N
chr1	4975417	rs10915670	Y	N	N	N	Y	Y	Y	N
chr1	4980692	rs12035499	Y	N	N	N	Y	N	Y	N
chr1	4981107	rs11585268	Y	N	N	N	N	Y	Y	N
chr1	4981607	rs2898850	Y	N	N	N	N	Y	N	N
chr1	4982386	rs6698453	Y	N	N	N	Y	N	N	N
chr1	4983217	rs10915671	Y	N	N	N	Y	N	N	N
chr1	4983479	rs12043326	Y	N	N	N	Y	N	N	N
chr1	4983743	rs10915672	Y	N	Y	N	N	Y	Y	N
chr1	4983798	rs4141867	Y	N	N	N	Y	N	N	N
chr1	4984372	rs1535733	Y	N	N	N	Y	N	N	N
chr1	4984667	rs6666792	Y	N	N	N	Y	N	N	N
chr1	4984882	rs2093765	Y	N	N	N	Y	Y	N	N
chr1	4984994	rs2411955	Y	N	N	N	Y	N	N	N
chr1	4985137	rs2093763	Y	N	N	N	N	Y	Y	N
chr1	4985769	rs10915675	Y	N	N	N	Y	N	N	N
chr1	4986306	rs1886110	Y	N	N	N	Y	N	N	N
chr1	4986435	rs4529681	Y	N	N	N	Y	N	N	N
chr1	4986470	rs2411956	Y	N	Y	N	Y	Y	N	N
chr1	4986508	rs4644459	Y	N	N	N	Y	N	N	N
chr1	4986759	rs7417453	Y	N	N	N	N	Y	N	N
chr1	4987424	rs6666453	Y	N	N	N	Y	Y	Y	N
chr1	4988262	rs11584727	Y	N	N	N	N	Y	Y	N
chr1	4990905	rs9426509	Y	N	N	N	N	Y	N	N
chr1	4991218	rs10915677	Y	N	N	N	Y	N	Y	N
chr1	4994452	rs12409253	Y	N	N	N	Y	N	N	N
chr1	4995026	rs12049256	Y	N	N	N	Y	N	N	N
chr1	4996185	rs10915683	Y	N	N	N	Y	Y	Y	N
chr1	4996226	rs4654470	Y	N	N	N	N	Y	Y	N
chr1	4996275	rs12045266	Y	N	N	N	Y	Y	N	N
chr1	4996307	rs12048035	Y	N	N	N	Y	N	N	N
chr1	4996661	rs12037632	Y	N	Y	N	N	Y	N	N
chr1	4997363	rs9426467	Y	N	Y	N	N	Y	Y	N
chr1	4998385	rs9426468	Y	N	Y	N	Y	Y	Y	N
chr1	5001647	rs16839877	Y	N	N	N	Y	N	N	N
chr1	5001809	rs17349719	Y	Y	N	N	Y	N	N	N
chr1	5002053	rs12042532	Y	N	N	N	Y	N	Y	N
chr1	5002170	rs12041887	Y	N	N	N	Y	N	N	N
chr1	5002367	rs7555212	Y	N	Y	N	Y	N	N	N
chr1	5002626	rs6426368	Y	N	N	N	Y	N	N	N
chr1	5002713	rs6669905	Y	N	N	N	Y	N	N	N
chr1	5003147	rs6678838	Y	N	N	N	Y	N	N	N
chr1	5003342	rs34296211	Y	N	N	N	N	Y	N	N
chr1	5003504	rs9286971	Y	N	N	N	N	Y	Y	N
chr1	5003665	rs6426370	Y	N	Y	N	Y	N	N	N
chr1	5005480	rs7531490	Y	N	N	N	Y	N	N	N
chr1	5005775	rs7534281	Y	N	N	N	Y	Y	N	N
chr1	5007235	rs10915296	Y	N	N	N	Y	Y	N	N
chr1	5010142	rs10915297	Y	N	N	N	Y	N	N	N
chr1	5010988	rs6664358	Y	N	N	N	Y	N	N	N
chr1	5011290	rs12403612	Y	N	N	N	Y	N	N	N
chr1	5011310	rs12411011	Y	N	N	N	Y	N	Y	N
chr1	5012038	rs7522655	Y	N	N	N	Y	N	Y	N
chr1	5012101	rs7544541	Y	N	Y	N	Y	Y	N	N
chr1	5012301	rs10915298	Y	N	N	N	Y	N	Y	N
chr1	5012355	rs12410485	Y	N	N	N	Y	N	N	N
chr1	5014728	rs6701289	Y	N	N	N	N	Y	N	N
chr1	5015467	rs6693486	Y	N	N	N	Y	N	N	N
chr1	5016055	rs12022383	Y	N	Y	N	N	Y	N	N
chr1	5017346	rs12098076	Y	N	N	N	N	Y	Y	N
chr1	5017652	rs12029491	Y	N	Y	N	Y	N	Y	N
chr1	5018078	rs12404173	Y	N	N	N	Y	Y	N	N
chr1	5018318	rs9426470	Y	N	N	N	N	Y	N	N
chr1	5021200	rs10799145	Y	N	N	N	Y	Y	Y	N
chr1	5022767	rs12119864	Y	N	N	N	Y	N	N	N
chr1	5022944	rs7554632	Y	N	N	N	Y	Y	N	N
chr1	5023430	rs6702660	Y	N	N	N	Y	Y	Y	N
chr1	5023599	rs12741441	Y	N	N	N	Y	N	N	N
chr1	5025139	rs3101220	Y	N	N	N	Y	N	N	N
chr1	5026672	rs3128683	Y	N	N	N	N	Y	N	N
chr1	5030660	rs7525837	Y	N	N	N	Y	N	Y	N
chr1	5031379	rs10799149	Y	N	N	N	Y	Y	Y	N
chr1	5031561	rs7518523	Y	N	N	N	Y	N	Y	N
chr1	5035188	rs10915303	Y	N	N	N	Y	N	N	N
chr1	5035614	rs34001007	Y	Y	N	N	N	Y	N	N
chr1	5036174	rs6689050	Y	N	Y	N	N	Y	N	N
chr1	5036622	rs12122541	Y	N	N	N	N	Y	Y	N
chr1	5037812	rs6666330	Y	N	N	N	Y	N	Y	N
chr1	5038051	rs12739724	Y	N	N	N	Y	N	Y	N
chr1	5038624	rs12564764	Y	N	N	N	N	Y	N	N
chr1	5039093	rs6657381	Y	N	N	N	Y	Y	Y	N
chr1	5039380	rs1841241	Y	N	Y	N	Y	N	Y	N
chr1	5042266	rs2334268	Y	N	N	N	Y	N	N	N
chr1	5045030	rs1106586	Y	N	Y	N	N	Y	N	N
chr1	5045794	rs7417805	Y	N	Y	N	N	Y	N	N
chr1	5047038	rs6679312	Y	N	N	N	Y	Y	N	N
chr1	5047163	rs7365286	Y	N	N	N	N	Y	Y	N
chr1	5048109	rs716671	Y	N	N	N	N	Y	N	N
chr1	5048624	rs7541612	Y	N	N	N	Y	Y	Y	N
chr1	5048715	rs9426492	Y	N	N	N	Y	N	N	N
chr1	5048934	rs10737392	Y	N	N	N	Y	N	Y	N
chr1	5051232	rs12725971	Y	N	N	N	Y	N	N	N
chr1	5051305	rs7367766	Y	N	Y	N	Y	N	N	N
chr1	5051633	rs10799150	Y	N	N	N	Y	N	N	N
chr1	5051710	rs6683624	Y	N	N	N	Y	Y	Y	N
chr1	5053101	rs1459753	Y	N	Y	N	Y	N	Y	N
chr1	5053263	rs7418901	Y	N	N	N	N	Y	N	N
chr1	5055187	rs1117325	Y	N	N	N	Y	N	N	N
chr1	5055604	rs1459754	Y	N	N	N	Y	N	N	N
chr1	5061519	rs10158288	Y	N	N	N	Y	Y	Y	N
chr1	5062188	rs11808607	Y	N	N	N	Y	N	N	N
chr1	5063293	rs10915307	Y	N	N	N	Y	N	N	N
chr1	5064205	rs10737393	Y	N	N	N	Y	N	N	N
chr1	5065589	rs10915308	Y	N	Y	N	Y	N	N	N
chr1	5065850	rs10915309	Y	N	N	N	Y	N	N	N
chr1	5068210	rs10915310	Y	N	N	N	Y	N	Y	N
chr1	5068245	rs10799151	Y	N	Y	N	Y	N	N	N
chr1	5070407	rs10915312	Y	N	N	N	N	Y	N	N
chr1	5073092	rs9286975	Y	N	N	N	Y	Y	Y	N
chr1	5073155	rs9662653	Y	N	N	N	Y	N	N	N
chr1	5076322	rs10915314	Y	N	N	N	Y	N	N	N
chr1	5077552	rs12047764	Y	N	N	N	Y	N	N	N
chr1	5078349	rs10915315	Y	N	N	N	N	Y	N	N
chr1	5078939	rs10915316	Y	N	N	N	Y	Y	Y	N
chr1	5080433	rs6689504	Y	N	N	N	Y	N	N	N
chr1	5081066	rs10915317	Y	N	N	N	Y	N	N	N
chr1	5081173	rs898337	Y	N	N	N	N	Y	N	N
chr1	5082020	rs2334259	Y	N	N	N	N	Y	Y	N
chr1	5088062	rs1459765	Y	N	N	N	N	Y	Y	N
chr1	5088617	rs2169089	Y	N	N	N	Y	N	Y	N
chr1	5088839	rs5772194	Y	N	N	N	N	Y	N	N
chr1	5088994	rs720318	Y	N	N	N	Y	Y	Y	N
chr1	5090715	rs1459764	Y	N	N	N	Y	N	Y	N
chr1	5091631	rs12070935	Y	N	N	N	N	Y	N	N
chr1	5092160	rs4949158	Y	N	N	N	N	Y	N	N
chr1	5093741	rs1563793	Y	N	N	N	Y	N	N	N
chr1	5094435	rs6693990	Y	N	N	N	N	Y	Y	N
chr1	5094703	rs1459763	Y	N	N	N	Y	N	N	N
chr1	5097354	rs10915322	Y	N	N	N	Y	N	N	N
chr1	5097535	rs7538599	Y	N	N	N	Y	Y	N	N
chr1	5102144	rs12403444	Y	N	N	N	Y	N	N	N
chr1	5112057	rs12759849	Y	N	N	Y	Y	N	N	N
chr1	5113911	rs10799157	Y	N	N	N	N	Y	Y	N
chr1	5114102	rs10915329	Y	N	N	N	N	Y	Y	N
chr1	5114553	rs3128685	Y	Y	N	N	Y	N	N	N
chr1	5121063	rs970119	Y	N	N	N	Y	N	N	N
chr1	5122610	rs1380472	Y	N	N	N	Y	N	N	N
chr1	5124859	rs1563792	Y	N	N	N	N	Y	Y	N
chr1	5127449	rs6682478	Y	N	N	N	N	Y	N	N
chr1	5127543	rs6603832	Y	N	N	N	Y	Y	Y	N
chr1	5134631	rs1599169	Y	N	N	N	Y	N	N	N
chr1	5135010	rs12751551	Y	N	N	N	N	Y	N	N
chr1	5136644	rs922123	Y	N	N	N	N	Y	Y	N
chr1	5137666	rs10915336	Y	N	Y	N	Y	N	N	N
chr1	5137829	rs10915337	Y	N	N	N	N	Y	N	N
chr1	5138253	rs6674916	Y	N	N	N	N	Y	N	N
chr1	5140226	rs11590026	Y	N	N	N	Y	N	Y	N
chr1	5141293	rs3128687	Y	N	N	N	Y	Y	Y	N
chr1	5141640	rs3128689	Y	N	N	N	Y	Y	N	N
chr1	5141902	rs11579881	Y	N	N	N	N	Y	Y	N
chr1	5142818	rs2334263	Y	N	N	N	N	Y	Y	N
chr1	5142981	rs1841240	Y	N	N	N	Y	N	N	N
chr1	5143244	rs10799159	Y	N	N	N	Y	N	N	N
chr1	5145066	rs6680801	Y	N	N	N	Y	Y	Y	N
chr1	5145463	rs12120144	Y	N	N	N	Y	Y	Y	N
chr1	5146071	rs10915342	Y	N	N	N	Y	N	N	N
chr1	5148685	rs10915343	Y	N	Y	N	Y	N	N	N
chr1	5150460	rs12723011	Y	N	N	N	Y	N	N	N
chr1	5150766	rs3101213	Y	N	N	N	N	Y	N	N
chr1	5151476	rs2199215	Y	N	N	N	Y	N	N	N
chr1	5152159	rs12121092	Y	N	Y	N	Y	Y	Y	N
chr1	5154587	rs13374259	Y	N	N	N	N	Y	N	N
chr1	5156245	rs3101225	Y	N	N	N	Y	N	Y	N
chr1	5157178	rs12405346	Y	N	N	N	Y	N	N	N
chr1	5160486	rs35198660	Y	N	N	N	N	Y	N	N
chr1	5160662	rs2242157	Y	N	N	N	N	Y	Y	N
chr1	5160731	rs1459766	Y	N	N	N	Y	N	N	N
chr1	5164075	rs12029489	Y	N	N	N	N	Y	N	N
chr1	5168663	rs10733013	Y	N	N	N	N	Y	Y	N
chr1	5169304	rs2722784	Y	N	N	N	N	Y	Y	N
chr1	5170642	rs7513500	Y	N	N	N	Y	N	N	N
chr1	5170712	rs7513590	Y	N	N	N	Y	Y	Y	N
chr1	5173804	rs2611423	Y	N	N	N	Y	N	N	N
chr1	5175261	rs9439535	Y	N	N	N	N	Y	N	N
chr1	5179530	rs10799170	Y	N	N	N	N	Y	N	N
chr1	5179806	rs6701939	Y	N	N	N	Y	N	N	N
chr1	5183812	rs4949166	Y	N	N	N	Y	Y	N	N
chr1	5183873	rs4313443	Y	N	N	N	N	Y	N	N
chr1	5183925	rs4356099	Y	N	N	N	Y	N	N	N
chr1	5187279	rs2611420	Y	N	Y	N	N	Y	N	N
chr1	5188954	rs12756944	Y	N	N	N	Y	N	N	N
chr1	5192703	rs6671889	Y	N	N	N	Y	N	Y	N
chr1	5192749	rs4949165	Y	Y	N	N	Y	N	N	N
chr1	5193026	rs10492923	Y	N	N	N	Y	Y	Y	N
chr1	5193116	rs10492924	Y	N	N	N	Y	N	N	N
chr1	5193673	rs9439505	Y	N	N	N	Y	Y	N	N
chr1	5194221	rs16840024	Y	N	N	N	Y	N	N	N
chr1	5195167	rs10737397	Y	N	N	N	Y	N	N	N
chr1	5195251	rs12409689	Y	N	N	N	Y	N	N	N
chr1	5195317	rs12122020	Y	N	N	N	Y	N	N	N
chr1	5195371	rs10492925	Y	N	N	N	Y	N	Y	N
chr1	5195382	rs12045223	Y	N	N	N	Y	N	N	N
chr1	5197951	rs10799172	Y	N	N	N	Y	N	N	N
chr1	5197977	rs10799173	Y	N	N	N	Y	N	Y	N
chr1	5198789	rs16840051	Y	N	Y	N	Y	N	Y	N
chr1	5200509	rs6681148	Y	N	N	N	Y	N	Y	N
chr1	5200732	rs6681359	Y	N	Y	N	Y	N	N	N
chr1	5200875	rs12401618	Y	N	Y	N	Y	N	Y	N
chr1	5200882	rs11576612	Y	N	Y	N	N	Y	N	N
chr1	5206445	rs9439509	Y	N	N	N	Y	N	Y	N
chr1	5206639	rs4345839	Y	N	N	N	Y	Y	N	N
chr1	5209244	rs12025231	Y	N	Y	N	Y	N	Y	N
chr1	5210124	rs12121369	Y	N	N	N	Y	Y	Y	N
chr1	5211134	rs10753353	Y	N	N	N	Y	N	Y	N
chr1	5211338	rs12027352	Y	N	N	N	Y	Y	Y	N
chr1	5211545	rs4314925	Y	N	N	N	N	Y	N	N
chr1	5214523	rs7517431	Y	N	N	N	Y	N	N	N
chr1	5215285	rs12411059	Y	N	N	N	N	Y	Y	N
chr1	5215736	rs9439538	Y	N	Y	N	Y	N	N	N
chr1	5218365	rs35845796	Y	N	N	N	N	Y	N	N
chr1	5222075	rs6668830	Y	N	N	N	Y	N	N	N
chr1	5222145	rs12059743	Y	N	N	N	Y	N	N	N
chr1	5222388	rs11804873	Y	N	N	N	N	Y	N	N
chr1	5222596	rs10915365	Y	N	N	N	Y	Y	Y	N
chr1	5223182	rs12026730	Y	N	N	N	Y	N	Y	N
chr1	5225301	rs4474304	Y	N	N	N	N	Y	N	N
chr1	5226752	rs6675995	Y	N	N	N	Y	N	N	N
chr1	5229409	rs11583683	Y	N	N	N	Y	N	N	N
chr1	5229465	rs16840076	Y	N	Y	N	Y	N	N	N
chr1	5230746	rs4076635	Y	N	N	N	Y	N	N	N
chr1	5231892	rs4394703	Y	N	N	N	Y	Y	Y	N
chr1	5233284	rs9286977	Y	N	N	N	N	Y	Y	N
chr1	5233631	rs4609478	Y	N	N	N	N	Y	N	N
chr1	5233991	rs10492928	Y	N	N	N	N	Y	N	N
chr1	5234335	rs7545119	Y	N	N	N	Y	Y	N	N
chr1	5239931	rs6603818	Y	N	N	N	N	Y	Y	N
chr1	5240293	rs4261153	Y	N	N	N	N	Y	N	N
chr1	5245333	rs16840102	Y	N	N	N	N	Y	N	N
chr1	5245818	rs12038986	Y	N	N	N	Y	N	N	N
chr1	5246363	rs17366825	Y	N	Y	N	N	Y	N	N
chr1	5246626	rs17366838	Y	N	N	N	Y	N	Y	N
chr1	5246841	rs6669501	Y	N	N	N	N	Y	Y	N
chr1	5247082	rs10492930	Y	N	N	N	Y	N	Y	N
chr1	5247355	rs10492931	Y	N	N	N	Y	N	Y	N
chr1	5250497	rs10915375	Y	N	N	N	Y	N	N	N
chr1	5250905	rs9439543	Y	N	Y	N	Y	N	N	N
chr1	5251569	rs17375504	Y	N	Y	N	N	Y	Y	N
chr1	5253436	rs12041491	Y	N	N	N	Y	N	N	N
chr1	5253532	rs12083008	Y	N	N	N	Y	N	Y	N
chr1	5253545	rs10492932	Y	N	N	N	Y	N	N	N
chr1	5253664	rs7536712	Y	N	N	N	Y	Y	Y	N
chr1	5253918	rs10492933	Y	N	N	N	Y	N	N	N
chr1	5256774	rs1320179	Y	N	N	N	Y	N	N	N
chr1	5258556	rs2722782	Y	N	Y	N	Y	N	N	N
chr1	5259064	rs16840160	Y	N	N	N	Y	N	Y	N
chr1	5259472	rs35200442	Y	N	N	N	N	Y	N	N
chr1	5260410	rs6678467	Y	N	N	N	N	Y	Y	N
chr1	5260707	rs17375672	Y	N	Y	N	Y	N	N	N
chr1	5260757	rs12136793	Y	N	Y	N	Y	N	N	N
chr1	5264517	rs2722787	Y	N	N	N	Y	N	Y	N
chr1	5264697	rs12043987	Y	N	N	N	Y	Y	N	N
chr1	5267783	rs16840177	Y	N	Y	N	N	Y	Y	N
chr1	5267850	rs6603821	Y	N	Y	N	N	Y	Y	N
chr1	5268923	rs2353160	Y	N	Y	N	N	Y	Y	N
chr1	5270277	rs12140099	Y	N	Y	N	Y	N	Y	N
chr1	5271892	rs12045823	Y	N	N	N	N	Y	N	N
chr1	5274489	rs12126492	Y	N	N	N	N	Y	N	N
chr1	5277437	rs10915385	Y	N	Y	N	N	Y	Y	N
chr1	5277746	rs4565728	Y	Y	Y	N	N	Y	N	N
chr1	5278635	rs7533885	Y	N	N	N	Y	Y	N	N
chr1	5279346	rs12047612	Y	N	N	N	N	Y	Y	N
chr1	5281675	rs7511635	Y	N	Y	N	Y	N	N	N
chr1	5282726	rs16840190	Y	N	Y	N	N	Y	Y	N
chr1	5284813	rs7524247	Y	N	N	N	N	Y	N	N
chr1	5288559	rs35457436	Y	N	N	N	Y	N	N	N
chr1	5293365	rs12031466	Y	N	Y	N	Y	N	N	N
chr1	5295176	rs677735	Y	N	N	N	N	Y	Y	N
chr1	5295776	rs4847562	Y	N	Y	N	Y	N	N	N
chr1	5296844	rs2353169	Y	N	N	N	N	Y	Y	N
chr1	5297845	rs473104	Y	N	N	N	Y	N	N	N
chr1	5297887	rs586165	Y	N	N	N	Y	N	Y	N
chr1	5300124	rs663142	Y	N	N	N	N	Y	N	N
chr1	5302169	rs534188	Y	N	N	N	Y	N	N	N
chr1	5302315	rs12125575	Y	N	N	N	Y	N	Y	N
chr1	5302528	rs12066405	Y	N	N	N	N	Y	N	N
chr1	5303371	rs480807	Y	N	N	N	Y	N	N	N
chr1	5303446	rs6687834	Y	N	N	N	Y	N	N	N
chr1	5307766	rs6704207	Y	N	N	N	Y	N	N	N
chr1	5308257	rs571977	Y	N	N	N	Y	N	N	N
chr1	5309255	rs7534404	Y	N	Y	N	Y	Y	Y	N
chr1	5309567	rs10915395	Y	N	N	N	N	Y	N	N
chr1	5309667	rs12135834	Y	N	N	N	Y	N	Y	N
chr1	5309897	rs12128282	Y	N	N	N	Y	N	N	N
chr1	5310292	rs4465223	Y	N	Y	N	N	Y	N	N
chr1	5310580	rs10915396	Y	N	N	N	Y	Y	N	N
chr1	5310609	rs6686714	Y	N	Y	N	Y	Y	N	N
chr1	5312052	rs580309	Y	N	N	N	N	Y	Y	N
chr1	5312165	rs4475768	Y	N	N	N	N	Y	Y	N
chr1	5312308	rs670971	Y	N	N	N	N	Y	Y	N
chr1	5312366	rs494046	Y	N	N	N	N	Y	Y	N
chr1	5313445	rs6703948	Y	N	N	N	N	Y	Y	N
chr1	5315321	rs16840287	Y	N	N	N	Y	N	Y	N
chr1	5315481	rs16840289	Y	N	Y	N	Y	Y	Y	N
chr1	5318071	rs4847582	Y	N	N	N	Y	Y	N	N
chr1	5318182	rs4847581	Y	N	N	N	Y	N	N	N
chr1	5318552	rs12089315	Y	N	N	N	Y	Y	Y	N
chr1	5318783	rs2945618	Y	N	N	N	Y	N	N	N
chr1	5319728	rs521758	Y	N	N	N	N	Y	N	N
chr1	5321139	rs630153	Y	N	Y	N	Y	N	Y	N
chr1	5321846	rs34304237	Y	N	N	N	N	Y	N	N
chr1	5322218	rs972257	Y	N	N	N	Y	N	N	N
chr1	5323429	rs17456252	Y	N	N	N	Y	N	N	N
chr1	5323589	rs7528370	Y	N	N	N	Y	N	Y	N
chr1	5324231	rs499416	Y	N	N	N	Y	N	Y	N
chr1	5325724	rs12139398	Y	N	N	N	Y	Y	Y	N
chr1	5325924	rs648378	Y	N	Y	N	Y	N	N	N
chr1	5326050	rs536995	Y	N	Y	N	Y	N	Y	N
chr1	5326334	rs646542	Y	N	N	N	Y	Y	N	N
chr1	5327828	rs619423	Y	N	N	N	N	Y	N	N
chr1	5330239	rs493993	Y	N	N	N	Y	N	N	N
chr1	5330286	rs494138	Y	N	N	N	Y	N	N	N
chr1	5330415	rs495765	Y	N	N	N	Y	N	Y	N
chr1	5330728	rs4847580	Y	N	Y	N	N	Y	N	N
chr1	5332365	rs4847579	Y	N	N	N	Y	N	N	N
chr1	5332817	rs10799189	Y	N	N	N	Y	N	N	N
chr1	5333479	rs598031	Y	N	N	N	Y	N	N	N
chr1	5334079	rs584938	Y	N	Y	N	Y	N	Y	N
chr1	5334414	rs583170	Y	N	N	N	Y	N	N	N
chr1	5334768	rs12746515	Y	N	N	N	N	Y	N	N
chr1	5334936	rs12729227	Y	N	N	N	Y	N	N	N
chr1	5337098	rs573318	Y	N	Y	N	Y	N	N	N
chr1	5337492	rs613882	Y	N	N	N	Y	N	N	N
chr1	5337745	rs615185	Y	N	N	N	Y	N	N	N
chr1	5338212	rs17457350	Y	N	N	N	Y	Y	N	N
chr1	5341114	rs17423513	Y	N	N	N	Y	N	N	N
chr1	5341232	rs10492935	Y	Y	Y	N	Y	N	Y	N
chr1	5341464	rs17423547	Y	N	N	N	Y	N	Y	N
chr1	5343828	rs10915404	Y	N	Y	N	Y	N	N	N
chr1	5344881	rs623106	Y	N	Y	N	N	Y	N	N
chr1	5346474	rs557477	Y	N	N	N	Y	N	Y	N
chr1	5346800	rs560335	Y	N	N	N	Y	N	N	N
chr1	5347426	rs565916	Y	N	N	N	N	Y	N	N
chr1	5347439	rs565941	Y	N	N	N	Y	N	N	N
chr1	5347540	rs4847574	Y	N	N	N	N	Y	N	N
chr1	5347627	rs478357	Y	N	Y	N	N	Y	Y	N
chr1	5348270	rs4417082	Y	N	Y	N	N	Y	N	N
chr1	5351362	rs1028808	Y	N	N	N	N	Y	Y	N
chr1	5351796	rs9439514	Y	N	N	N	N	Y	N	N
chr1	5352492	rs7530063	Y	N	N	N	Y	N	N	N
chr1	5352548	rs7516132	Y	N	N	N	Y	N	N	N
chr1	5353009	rs4287614	Y	N	N	N	Y	Y	N	N
chr1	5353894	rs10753360	Y	N	N	N	N	Y	N	N
chr1	5354844	rs912988	Y	N	N	N	N	Y	Y	N
chr1	5356424	rs12127626	Y	N	Y	N	N	Y	Y	N
chr1	5356607	rs10799191	Y	N	Y	N	N	Y	Y	N
chr1	5357171	rs9439550	Y	N	Y	N	Y	N	Y	N
chr1	5358384	rs912991	Y	N	N	N	N	Y	Y	N
chr1	5358738	rs7518506	Y	N	N	N	Y	N	N	N
chr1	5359291	rs35729641	Y	N	N	N	N	Y	N	N
chr1	5359498	rs11579529	Y	N	N	N	Y	Y	Y	N
chr1	5362292	rs9439551	Y	N	N	N	Y	N	N	N
chr1	5362345	rs11579000	Y	N	N	N	Y	N	Y	N
chr1	5364634	rs9439519	Y	N	N	N	Y	N	N	N
chr1	5368589	rs9439521	Y	N	N	N	Y	N	N	N
chr1	5368747	rs9439522	Y	N	N	N	Y	N	N	N
chr1	5368769	rs9439523	Y	N	N	N	Y	Y	N	N
chr1	5369177	rs9439525	Y	N	N	N	Y	N	N	N
chr1	5369798	rs9439527	Y	N	N	N	Y	N	Y	N
chr1	5371579	rs10915413	Y	N	N	N	Y	N	N	N
chr1	5371934	rs4478820	Y	N	N	N	Y	N	N	N
chr1	5372501	rs16840503	Y	N	N	N	Y	N	Y	N
chr1	5373366	rs10915414	Y	N	N	N	Y	N	N	N
chr1	5374053	rs9439563	Y	N	N	N	Y	N	N	N
chr1	5381412	rs9439566	Y	N	N	N	N	Y	N	N
chr1	5382279	rs4306140	Y	N	N	N	N	Y	N	N
chr1	5383443	rs6662148	Y	N	N	N	Y	N	Y	N
chr1	5384082	rs10157507	Y	N	Y	N	N	Y	N	N
chr1	5384158	rs1570964	Y	N	N	N	N	Y	Y	N
chr1	5384328	rs4847565	Y	N	N	N	Y	N	N	N
chr1	5385613	rs16840531	Y	N	N	N	N	Y	N	N
chr1	5386597	rs874995	Y	Y	N	N	Y	N	N	N
chr1	5390186	rs9439530	Y	N	N	N	Y	N	N	N
chr1	5390209	rs16840538	Y	N	N	N	Y	N	N	Y
chr1	5390278	rs4847564	Y	N	N	N	Y	N	N	N
chr1	5390578	rs11576342	Y	N	Y	N	Y	Y	N	N
chr1	5392080	rs12085538	Y	N	N	N	Y	N	Y	N
chr1	5395124	rs11589810	Y	N	N	N	N	Y	N	N
chr1	5395799	rs12065434	Y	N	N	N	N	Y	N	N
chr1	5402870	rs10799197	Y	N	N	N	Y	N	N	N
chr1	5403585	rs1326005	Y	N	N	N	Y	N	Y	N
chr1	5404340	rs17425370	Y	N	N	N	N	Y	N	N
chr1	5408889	rs11587319	Y	N	N	N	Y	N	N	N
chr1	5410349	rs7552583	Y	N	N	N	Y	N	N	N
chr1	5410542	rs4129058	Y	N	N	N	Y	Y	Y	N
chr1	5411433	rs12410822	Y	N	N	N	Y	N	N	N
chr1	5416144	rs7555454	Y	N	Y	N	N	Y	N	N
chr1	5421533	rs7364349	Y	N	N	N	Y	Y	Y	N
chr1	5421604	rs7512133	Y	N	N	N	Y	N	N	N
chr1	5424374	rs6681674	Y	N	Y	N	N	Y	Y	N
chr1	5424667	rs11583534	Y	N	N	N	Y	N	N	N
chr1	5425109	rs11583605	Y	N	N	N	Y	N	Y	N
chr1	5463937	rs11801490	Y	N	Y	N	Y	Y	Y	N
chr1	5464296	rs11578764	Y	N	N	N	N	Y	Y	N
chr1	5467079	rs11582304	Y	N	N	N	Y	Y	N	N
chr1	5467215	rs11582323	Y	N	N	N	Y	N	N	N
chr1	5467532	rs34900182	Y	N	N	N	N	Y	N	N
chr1	5471517	rs7418357	Y	N	N	N	Y	N	Y	N
chr1	5475259	rs11587457	Y	N	N	N	Y	N	N	N
chr1	5475332	rs6603834	Y	N	N	N	Y	N	N	N
chr1	5475501	rs11260639	Y	N	N	N	Y	N	N	N
chr1	5475581	rs11576458	Y	N	N	N	Y	N	Y	N
chr1	5475598	rs11576460	Y	N	N	N	Y	N	N	N
chr1	5475663	rs6603835	Y	N	N	N	Y	N	Y	N
chr1	5476788	rs7417543	Y	N	N	N	N	Y	N	N
chr1	5478587	rs11260646	Y	N	N	N	Y	N	Y	N
chr1	5478901	rs6688540	Y	N	N	N	Y	N	N	N
chr1	5480101	rs6603839	Y	N	N	N	Y	N	N	N
chr1	5480260	rs2355	Y	N	N	N	Y	N	N	N
chr1	5485177	rs3922826	Y	N	N	N	N	Y	Y	N
chr1	5486073	rs7411401	Y	N	N	N	N	Y	N	N
chr1	5486898	rs6603840	Y	N	N	N	N	Y	N	N
chr1	5489136	rs35608111	Y	N	Y	N	N	Y	N	N
chr1	5490101	rs12752025	Y	N	N	N	N	Y	N	N
chr1	5491501	rs7415936	Y	N	N	N	Y	N	Y	N
chr1	5492043	rs10907211	Y	N	N	N	Y	N	N	N
chr1	5493392	rs12724170	Y	N	N	N	Y	Y	N	N
chr1	5496651	rs35957493	Y	N	Y	N	N	Y	N	N
chr1	5497066	rs35242672	Y	N	N	N	N	Y	N	N
chr1	5502722	rs6689364	Y	N	N	N	Y	N	N	N
chr1	5505010	rs12562483	Y	N	N	N	N	Y	Y	N
chr1	5520871	rs7538250	Y	N	N	N	Y	N	N	N
chr1	5524582	rs12079662	Y	N	N	N	N	Y	N	N
chr1	5527459	rs6603841	Y	N	N	N	N	Y	Y	N
chr1	5532101	rs12566922	Y	N	N	N	Y	Y	N	N
chr1	5534441	rs7415896	Y	N	N	N	N	Y	N	N
chr1	5534948	rs58455457	Y	N	N	N	N	Y	N	N
chr1	5536722	rs12023817	Y	Y	N	N	N	Y	Y	N
chr1	5540323	rs17028061	Y	N	N	N	Y	N	N	N
chr1	5540807	rs1004125	Y	N	Y	N	N	Y	Y	N
chr1	5542439	rs9729575	Y	N	N	N	N	Y	Y	N
chr1	5542669	rs10796404	Y	N	N	N	Y	N	N	N
chr1	5544659	rs9787315	Y	N	N	N	Y	N	N	N
chr1	5544823	rs12046983	Y	N	N	N	Y	N	N	N
chr1	5545279	rs17028069	Y	N	Y	N	Y	N	N	N
chr1	5545452	rs9729637	Y	N	N	N	N	Y	Y	N
chr1	5547562	rs12045091	Y	N	N	N	N	Y	Y	N
chr1	5549118	rs12030717	Y	N	N	N	Y	N	Y	N
chr1	5549445	rs12126301	Y	N	Y	N	Y	N	N	N
chr1	5549525	rs11260698	Y	N	N	N	N	Y	Y	N
chr1	5551233	rs12120052	Y	N	N	N	Y	Y	Y	N
chr1	5555419	rs2071956	Y	N	N	N	Y	N	N	N
chr1	5555529	rs2071957	Y	N	N	N	Y	Y	Y	N
chr1	5555684	rs2071958	Y	N	N	N	Y	N	N	N
chr1	5559249	rs10796408	Y	N	N	N	Y	N	Y	N
chr1	5561563	rs17028122	Y	N	N	N	Y	N	N	N
chr1	5562108	rs17028129	Y	N	N	N	Y	N	Y	N
chr1	5562369	rs17028133	Y	N	N	N	Y	N	N	N
chr1	5562811	rs12023966	Y	N	N	N	Y	N	N	N
chr1	5563399	rs9659669	Y	N	N	N	N	Y	Y	N
chr1	5563419	rs17028141	Y	N	Y	N	Y	N	Y	N
chr1	5563587	rs12123786	Y	N	N	N	Y	N	N	N
chr1	5569491	rs12128558	Y	N	N	N	Y	N	N	N
chr1	5570864	rs2213779	Y	N	N	N	Y	N	N	N
chr1	5571050	rs2213780	Y	N	N	N	Y	N	N	N
chr1	5571356	rs9730430	Y	N	N	N	Y	N	N	N
chr1	5571859	rs12033085	Y	N	N	N	Y	N	N	N
chr1	5572037	rs1540325	Y	N	N	N	Y	N	Y	N
chr1	5572076	rs10796398	Y	N	N	N	Y	Y	N	N
chr1	5572304	rs9729649	Y	N	N	N	Y	Y	Y	N
chr1	5574895	rs9730418	Y	N	N	N	N	Y	N	N
chr1	5582558	rs13376005	Y	N	N	N	Y	Y	Y	N
chr1	5582774	rs17028184	Y	N	N	N	Y	N	N	N
chr1	5584014	rs1967969	Y	N	N	N	Y	N	N	N
chr1	5585215	rs2008457	Y	N	N	N	Y	N	N	N
chr1	5585859	rs11260636	Y	N	N	N	Y	N	Y	N
chr1	5586955	rs9659396	Y	N	N	N	N	Y	N	N
chr1	5591845	rs9662131	Y	N	N	N	N	Y	N	N
chr1	5592422	rs10737109	Y	N	N	N	N	Y	N	N
chr1	5592799	rs9787199	Y	N	N	N	Y	N	N	N
chr1	5593972	rs4845829	Y	N	Y	N	N	Y	N	N
chr1	5594737	rs2153900	Y	N	N	N	Y	N	Y	N
chr1	5595934	rs12085938	Y	N	N	N	N	Y	N	N
chr1	5596138	rs9439610	Y	N	N	N	Y	N	N	N
chr1	5596696	rs11260640	Y	N	N	N	Y	N	N	N
chr1	5597230	rs1009976	Y	N	N	N	Y	Y	N	N
chr1	5597755	rs1418630	Y	N	Y	N	Y	N	Y	N
chr1	5601059	rs11799600	Y	N	Y	N	Y	N	N	N
chr1	5601948	rs1578717	Y	N	N	N	Y	N	N	N
chr1	5603850	rs7515958	Y	N	N	N	Y	Y	Y	N
chr1	5604016	rs1935759	Y	N	N	N	Y	N	N	N
chr1	5607988	rs12119802	Y	N	N	N	N	Y	Y	N
chr1	5611257	rs11801138	Y	N	N	N	Y	N	N	N
chr1	5611729	rs2211417	Y	N	N	N	Y	N	Y	N
chr1	5612049	rs7512369	Y	N	Y	N	N	Y	N	N
chr1	5612956	rs1418632	Y	N	N	N	Y	Y	Y	N
chr1	5614731	rs12062988	Y	N	N	N	Y	N	N	N
chr1	5615931	rs17028213	Y	N	N	N	Y	N	N	N
chr1	5618182	rs11260644	Y	N	N	N	N	Y	Y	N
chr1	5618540	rs12069164	Y	N	N	N	Y	N	N	N
chr1	5619900	rs974445	Y	N	Y	N	N	Y	N	N
chr1	5623620	rs17028235	Y	N	N	N	Y	N	N	N
chr1	5624529	rs6687987	Y	N	Y	N	N	Y	Y	N
chr1	5625566	rs6673119	Y	N	N	N	Y	N	N	N
chr1	5625929	rs7523214	Y	N	Y	N	Y	N	N	N
chr1	5626094	rs9439614	Y	N	Y	N	Y	N	Y	N
chr1	5627912	rs4845835	Y	N	N	N	Y	N	N	N
chr1	5628357	rs12072583	Y	N	N	N	N	Y	N	N
chr1	5628914	rs10127971	Y	N	N	N	Y	N	Y	N
chr1	5631545	rs4845837	Y	N	N	N	Y	Y	N	N
chr1	5634721	rs17027022	Y	N	N	N	Y	N	N	N
chr1	5634851	rs10796403	Y	N	N	N	Y	N	N	N
chr1	5635290	rs11260648	Y	N	N	N	Y	N	N	N
chr1	5635316	rs7522344	Y	N	N	N	Y	N	Y	N
chr1	5635386	rs11260649	Y	N	N	N	Y	N	Y	N
chr1	5636176	rs11583994	Y	N	N	N	N	Y	N	N
chr1	5636341	rs937486	Y	N	Y	Y	Y	N	N	N
chr1	5636358	rs12072467	Y	N	N	N	Y	N	N	N
chr1	5636732	rs1775403	Y	N	N	N	Y	N	N	N
chr1	5636818	rs1775404	Y	N	N	N	Y	N	N	N
chr1	5636830	rs1775405	Y	N	N	N	Y	N	N	N
chr1	5636893	rs1775406	Y	N	N	N	N	Y	N	N
chr1	5637079	rs2226156	Y	N	N	N	Y	N	N	N
chr1	5637198	rs17027039	Y	N	N	N	Y	N	N	N
chr1	5637268	rs1291910	Y	N	N	N	N	Y	N	N
chr1	5638673	rs12080410	Y	N	N	N	Y	N	N	N
chr1	5638751	rs1695639	Y	N	Y	N	N	Y	N	N
chr1	5641064	rs6603844	Y	N	Y	N	N	Y	Y	N
chr1	5641582	rs1775421	Y	N	N	N	Y	N	Y	N
chr1	5641785	rs34374334	Y	N	N	N	N	Y	N	N
chr1	5641919	rs1775420	Y	N	N	N	Y	N	Y	N
chr1	5642076	rs1695643	Y	N	N	N	N	Y	Y	N
chr1	5642511	rs1818038	Y	N	N	N	Y	N	Y	N
chr1	5643158	rs12078796	Y	N	N	N	Y	N	N	N
chr1	5643758	rs1695645	Y	N	N	N	Y	Y	Y	N
chr1	5645429	rs4845803	Y	N	N	N	Y	N	N	N
chr1	5645443	rs4845804	Y	N	N	N	Y	N	N	N
chr1	5645712	rs4845805	Y	N	Y	N	Y	N	N	N
chr1	5645776	rs1499404	Y	N	N	N	Y	N	N	N
chr1	5645821	rs1775417	Y	N	N	N	N	Y	Y	N
chr1	5646002	rs10907200	Y	N	Y	N	Y	N	Y	N
chr1	5646202	rs12036552	Y	N	N	N	Y	Y	N	N
chr1	5646264	rs1775416	Y	N	N	N	Y	N	Y	N
chr1	5646357	rs12407564	Y	N	N	N	Y	Y	Y	N
chr1	5646984	rs7538946	Y	N	N	N	Y	N	N	N
chr1	5649623	rs12087709	Y	N	N	N	Y	N	N	N
chr1	5655883	rs35256171	Y	N	N	N	N	Y	N	N
chr1	5656069	rs13376100	Y	N	Y	N	N	Y	Y	N
chr1	5658104	rs1775414	Y	N	N	N	N	Y	Y	N
chr1	5658267	rs10907201	Y	N	N	N	Y	Y	Y	N
chr1	5658559	rs36054683	Y	N	N	N	N	Y	N	N
chr1	5658761	rs12090011	Y	N	Y	N	Y	N	Y	N
chr1	5659093	rs11809594	Y	N	Y	N	N	Y	N	N
chr1	5659652	rs11811237	Y	N	N	N	Y	N	N	N
chr1	5669910	rs1081382	Y	N	N	N	N	Y	Y	N
chr1	5670466	rs709187	Y	N	N	N	Y	N	N	N
chr1	5670627	rs12116874	Y	N	N	N	Y	N	N	N
chr1	5671493	rs11260661	Y	Y	N	N	Y	Y	N	N
chr1	5671757	rs707583	Y	N	N	N	Y	Y	N	N
chr1	5674434	rs770718	Y	N	N	N	Y	N	Y	N
chr1	5675044	rs11260662	Y	N	N	N	N	Y	Y	N
chr1	5676653	rs17459914	Y	N	N	N	Y	N	N	N
chr1	5677112	rs35152314	Y	N	N	N	Y	N	N	N
chr1	5679222	rs10907205	Y	N	N	N	N	Y	Y	N
chr1	5679441	rs9439603	Y	N	Y	N	Y	Y	N	N
chr1	5680231	rs10157794	Y	N	N	N	Y	N	N	N
chr1	5680572	rs10157819	Y	N	N	N	Y	Y	Y	N
chr1	5681063	rs1695620	Y	N	N	N	N	Y	N	N
chr1	5681228	rs1695621	Y	N	N	N	Y	N	N	N
chr1	5681945	rs999412	Y	N	N	N	N	Y	N	N
chr1	5682832	rs1695623	Y	Y	N	N	N	Y	Y	N
chr1	5683279	rs17426234	Y	N	N	N	N	Y	N	N
chr1	5683507	rs12143743	Y	N	N	N	Y	N	N	N
chr1	5683697	rs17426290	Y	N	N	N	Y	N	N	N
chr1	5683761	rs945323	Y	N	N	N	Y	N	N	N
chr1	5684110	rs2173541	Y	N	Y	N	N	Y	N	N
chr1	5684440	rs945321	Y	N	N	N	Y	N	N	N
chr1	5684738	rs1695624	Y	N	N	N	Y	N	N	N
chr1	5684788	rs12145625	Y	N	N	N	Y	Y	Y	N
chr1	5686019	rs9439607	Y	N	N	N	Y	Y	N	N
chr1	5686132	rs1775401	Y	N	N	N	Y	N	N	N
chr1	5688758	rs811283	Y	N	N	N	N	Y	Y	N
chr1	5689610	rs770682	Y	N	N	N	Y	N	N	N
chr1	5689702	rs770683	Y	N	N	N	N	Y	Y	N
chr1	5689921	rs17028416	Y	N	N	N	Y	N	N	N
chr1	5690136	rs6663290	Y	N	N	N	Y	Y	Y	N
chr1	5691787	rs17028422	Y	N	N	N	N	Y	Y	N
chr1	5692156	rs4845808	Y	N	N	N	Y	N	Y	N
chr1	5694969	rs6669927	Y	N	N	N	N	Y	N	N
chr1	5696346	rs17460547	Y	N	N	N	N	Y	N	N
chr1	5696625	rs6666290	Y	N	N	N	N	Y	N	N
chr1	5699475	rs10492947	Y	N	N	N	Y	N	Y	N
chr1	5699634	rs11260666	Y	N	N	N	Y	N	Y	N
chr1	5700007	rs10465907	Y	N	N	N	Y	N	N	N
chr1	5706244	rs11260670	Y	N	N	N	N	Y	N	N
chr1	5706438	rs12078062	Y	N	N	N	Y	N	N	N
chr1	5706560	rs17467353	Y	N	N	N	Y	N	N	N
chr1	5706597	rs17427125	Y	N	Y	N	Y	N	Y	N
chr1	5707162	rs971814	Y	N	N	N	Y	N	Y	N
chr1	5707224	rs1499396	Y	N	Y	N	Y	N	N	N
chr1	5707463	rs6675989	Y	N	N	N	Y	N	N	N
chr1	5707499	rs12036857	Y	N	N	N	Y	N	N	N
chr1	5707515	rs6690488	Y	N	N	N	Y	N	N	N
chr1	5707938	rs1499395	Y	N	N	N	Y	N	Y	N
chr1	5710443	rs707586	Y	N	N	N	Y	N	N	N
chr1	5717138	rs1775408	Y	N	N	N	Y	N	N	N
chr1	5717552	rs1763319	Y	N	N	N	Y	N	N	N
chr1	5718016	rs1695629	Y	N	N	N	Y	Y	N	N
chr1	5718367	rs17028547	Y	N	N	N	Y	N	N	N
chr1	5718398	rs771072	Y	N	N	N	N	Y	N	N
chr1	5718414	rs1763322	Y	N	Y	N	Y	N	N	N
chr1	5718574	rs1695628	Y	N	Y	N	Y	N	N	N
chr1	5719342	rs771073	Y	N	N	N	N	Y	Y	N
chr1	5720154	rs7554423	Y	N	N	N	Y	N	N	N
chr1	5723376	rs973978	Y	N	N	N	Y	N	N	N
chr1	5723563	rs12038069	Y	N	N	N	Y	N	N	N
chr1	5723643	rs12038771	Y	N	N	N	Y	N	N	N
chr1	5724660	rs17028587	Y	N	N	N	Y	N	N	N
chr1	5724940	rs707580	Y	N	N	N	Y	N	Y	N
chr1	5731558	rs17427900	Y	N	Y	N	Y	N	N	N
chr1	5732221	rs7544244	Y	N	Y	N	N	Y	N	N
chr1	5732427	rs7544423	Y	N	N	N	Y	N	N	N
chr1	5734013	rs1081454	Y	N	Y	N	Y	N	N	N
chr1	5736682	rs707593	Y	N	N	N	Y	N	Y	N
chr1	5738500	rs10492948	Y	N	N	N	Y	N	N	N
chr1	5739516	rs34972674	Y	Y	N	N	N	Y	N	N
chr1	5739589	rs12096787	Y	N	N	N	Y	Y	N	N
chr1	5739638	rs811284	Y	N	N	N	Y	N	N	N
chr1	5742158	rs707595	Y	N	N	N	N	Y	N	N
[truncated: 667,294 more rows]
